# Supplementary material for: TIGIT blockade improves anti-Mycobacterium tuberculosis immunity
Source: PLoS Pathog. 2025 Jun 17;21(6):e1013228. doi: 10.1371/journal.ppat.1013228 (PMC12173411; doi:10.1371/journal.ppat.1013228)
Supplement: S1 Data — (XLSX) [file ppat.1013228.s001.xlsx]

## Sheet: gene_info
geneid	symbol	biotype	Chr	Start	End	Strand	Length	T+P+1	T+P+2	T+P+3	T+P+4	T-P+1	T-P+2	T-P+3	T-P+4	log2FoldChange	pvalue	padj	T+P+1	T+P+2	T+P+3	T+P+4	T-P+1	T-P+2	T-P+3	T-P+4	sig
ENSG00000000003	TSPAN6	protein_coding	chrX;chrX;chrX;chrX;chrX;chrX;chrX;chrX;chrX;chrX;chrX;chrX;chrX;chrX;chrX;chrX;chrX;chrX;chrX;chrX;chrX;chrX;chrX;chrX;chrX;chrX;chrX;chrX;chrX;chrX;chrX;chrX;chrX;chrX	100627109;100628670;100630759;100630759;100632063;100632485;100632485;100632541;100633405;100633405;100633405;100633405;100633442;100633931;100633931;100633931;100633931;100633931;100635178;100635178;100635178;100635178;100635178;100635558;100635558;100635558;100635558;100635558;100636191;100636608;100636793;100636793;100636793;100639945	100629986;100629986;100630866;100630866;100632068;100632568;100632568;100632568;100633539;100633539;100633539;100633539;100633539;100634029;100634029;100634029;100634029;100634029;100635252;100635252;100635252;100635252;100635252;100635746;100635746;100635746;100635746;100635746;100636689;100636806;100637104;100637104;100637104;100639991	-;-;-;-;-;-;-;-;-;-;-;-;-;-;-;-;-;-;-;-;-;-;-;-;-;-;-;-;-;-;-;-;-;-	4535	4	9	12	49	0	0	25	94	0.0468063	0.980194	0.998597	0.0292665	0.0638121	0.0892983	0.352802	0	0	0.195863	0.626553	no
ENSG00000000419	DPM1	protein_coding	chr20;chr20;chr20;chr20;chr20;chr20;chr20;chr20;chr20;chr20;chr20;chr20;chr20;chr20;chr20;chr20;chr20;chr20;chr20;chr20;chr20;chr20;chr20;chr20;chr20;chr20;chr20;chr20;chr20;chr20;chr20;chr20;chr20;chr20;chr20;chr20;chr20;chr20;chr20;chr20;chr20;chr20;chr20;chr20;chr20;chr20;chr20;chr20;chr20;chr20;chr20;chr20;chr20	50934867;50934867;50934867;50934896;50934945;50936148;50936148;50936148;50936148;50936148;50936148;50940865;50940865;50940865;50940865;50940865;50940865;50941105;50941105;50941129;50941129;50942031;50942031;50942031;50942031;50942031;50945737;50945737;50945737;50945737;50945737;50945737;50945847;50945847;50945847;50945847;50945847;50945847;50948629;50948629;50948629;50948629;50948629;50955186;509…	50935236;50935236;50935236;50935236;50935236;50936262;50936262;50936262;50936262;50936262;50936262;50940933;50940933;50940955;50940933;50940955;50940933;50941209;50941209;50941209;50941209;50942126;50942126;50942126;50942126;50942126;50945762;50945762;50945762;50945762;50945762;50945762;50945923;50945923;50945861;50945923;50945923;50945923;50948662;50948662;50948662;50948662;50948662;50955285;509…	-;-;-;-;-;-;-;-;-;-;-;-;-;-;-;-;-;-;-;-;-;-;-;-;-;-;-;-;-;-;-;-;-;-;-;-;-;-;-;-;-;-;-;-;-;-;-;-;-;-;-;-;-	1207	2623	2860	4716	5125	1515	2631	5258	5905	-0.054095	0.764822	0.970226	5.68626	5.78126	6.57417	6.77965	5.20388	5.84323	6.85681	7.01534	no
ENSG00000000457	SCYL3	protein_coding	chr1;chr1;chr1;chr1;chr1;chr1;chr1;chr1;chr1;chr1;chr1;chr1;chr1;chr1;chr1;chr1;chr1;chr1;chr1;chr1;chr1;chr1;chr1;chr1;chr1;chr1;chr1;chr1;chr1;chr1;chr1;chr1;chr1;chr1;chr1;chr1;chr1;chr1;chr1;chr1;chr1;chr1;chr1;chr1;chr1;chr1;chr1;chr1;chr1;chr1;chr1;chr1;chr1;chr1;chr1;chr1;chr1;chr1;chr1;chr1;chr1;chr1;chr1	169849631;169853074;169853074;169854270;169854270;169854270;169854511;169855796;169855796;169859041;169859041;169859041;169859041;169859119;169862613;169862613;169862613;169862613;169862613;169864369;169864369;169864369;169864369;169864369;169866896;169866896;169866896;169866896;169866896;169868928;169868928;169868928;169868928;169868928;169870255;169870255;169870255;169870255;169870255;169873696…	169853772;169853772;169853772;169854964;169854964;169854964;169854964;169855957;169855957;169859212;169859212;169859212;169859212;169859212;169862797;169862797;169862797;169862797;169862797;169864508;169864508;169864508;169864508;169864508;169866973;169866973;169866973;169866973;169866973;169869128;169869039;169869039;169869039;169869039;169870357;169870357;169870357;169870357;169870357;169873752…	-;-;-;-;-;-;-;-;-;-;-;-;-;-;-;-;-;-;-;-;-;-;-;-;-;-;-;-;-;-;-;-;-;-;-;-;-;-;-;-;-;-;-;-;-;-;-;-;-;-;-;-;-;-;-;-;-;-;-;-;-;-;-	6883	440	675	355	354	756	910	266	412	-0.433762	0.12632	0.676562	1.31339	1.69365	1.16645	1.21332	2.04884	2.14451	1.01391	1.3621	no
ENSG00000000460	C1orf112	protein_coding	chr1;chr1;chr1;chr1;chr1;chr1;chr1;chr1;chr1;chr1;chr1;chr1;chr1;chr1;chr1;chr1;chr1;chr1;chr1;chr1;chr1;chr1;chr1;chr1;chr1;chr1;chr1;chr1;chr1;chr1;chr1;chr1;chr1;chr1;chr1;chr1;chr1;chr1;chr1;chr1;chr1;chr1;chr1;chr1;chr1;chr1;chr1;chr1;chr1;chr1;chr1;chr1;chr1;chr1;chr1;chr1;chr1;chr1;chr1;chr1;chr1;chr1;chr1;chr1;chr1;chr1;chr1;chr1;chr1;chr1;chr1;chr1;chr1;chr1;chr1;chr1;chr1;chr1;chr1;chr1…	169662007;169683469;169683756;169783811;169784877;169794730;169795043;169795043;169795049;169795079;169795079;169795409;169795829;169795921;169798857;169798857;169798857;169798857;169798857;169798919;169798919;169798919;169798919;169800883;169800883;169800883;169800883;169800883;169800883;169802621;169802621;169802621;169802621;169802621;169802621;169802621;169802621;169802621;169803169;169803169…	169662523;169683625;169683932;169783928;169784913;169794905;169795213;169795213;169795115;169795213;169795213;169795983;169795983;169795983;169798958;169798958;169798958;169798958;169798958;169798958;169798958;169798958;169798958;169800971;169800971;169800971;169800971;169800971;169800971;169802725;169802725;169802725;169802725;169802725;169802725;169802725;169802725;169802725;169803309;169803309…	+;+;+;+;+;+;+;+;+;+;+;+;+;+;+;+;+;+;+;+;+;+;+;+;+;+;+;+;+;+;+;+;+;+;+;+;+;+;+;+;+;+;+;+;+;+;+;+;+;+;+;+;+;+;+;+;+;+;+;+;+;+;+;+;+;+;+;+;+;+;+;+;+;+;+;+;+;+;+;+;+;+;+;+;+;+;+;+;+;+;+;+;+;+;+;+;+;+;+;+;+;+;+;+;+;+;+;+;+;+;+;+;+;+;+;+;+;+;+;+;+;+;+;+;+;+;+;+;+;+;+;+;+;+;+;+;+;+;+;+;+;+;+;+;+;+;+;+;+;+;+	5967	348	435	506	303	517	710	214	168	-0.0583694	0.864026	0.986108	1.23575	1.41211	1.60706	1.20288	1.79709	2.0283	0.960505	0.798053	no
ENSG00000000938	FGR	protein_coding	chr1;chr1;chr1;chr1;chr1;chr1;chr1;chr1;chr1;chr1;chr1;chr1;chr1;chr1;chr1;chr1;chr1;chr1;chr1;chr1;chr1;chr1;chr1;chr1;chr1;chr1;chr1;chr1;chr1;chr1;chr1;chr1;chr1;chr1;chr1;chr1;chr1;chr1;chr1;chr1;chr1;chr1;chr1;chr1;chr1;chr1;chr1;chr1;chr1;chr1;chr1;chr1;chr1;chr1;chr1;chr1;chr1;chr1;chr1;chr1;chr1;chr1;chr1;chr1;chr1	27612064;27612292;27612300;27612669;27613219;27613219;27613219;27613219;27614430;27614430;27614430;27614430;27614850;27614850;27614850;27614850;27615434;27615434;27615434;27615434;27615514;27615689;27615689;27615689;27615689;27615689;27616857;27616857;27616857;27616857;27616857;27617193;27617193;27617193;27617193;27617193;27621559;27621559;27621559;27621559;27621559;27623042;27623042;27623042;276…	27613122;27613122;27613122;27613122;27613350;27613350;27613350;27613350;27614583;27614583;27614583;27614583;27614926;27614926;27614926;27614926;27615613;27615613;27615613;27615613;27615613;27615844;27615844;27615844;27615844;27615844;27617006;27617006;27617006;27617006;27617006;27617296;27617296;27617296;27617296;27617296;27621657;27621657;27621657;27621657;27621657;27623144;27623144;27623144;276…	-;-;-;-;-;-;-;-;-;-;-;-;-;-;-;-;-;-;-;-;-;-;-;-;-;-;-;-;-;-;-;-;-;-;-;-;-;-;-;-;-;-;-;-;-;-;-;-;-;-;-;-;-;-;-;-;-;-;-;-;-;-;-;-;-	3474	17621	16315	5972	5074	11145	11716	4135	2873	0.446648	0.0324308	0.366441	6.89299	6.75514	5.4088	5.26488	6.53369	6.46394	5.01775	4.5046	no
ENSG00000000971	CFH	protein_coding	chr1;chr1;chr1;chr1;chr1;chr1;chr1;chr1;chr1;chr1;chr1;chr1;chr1;chr1;chr1;chr1;chr1;chr1;chr1;chr1;chr1;chr1;chr1;chr1;chr1;chr1;chr1;chr1;chr1;chr1;chr1;chr1;chr1;chr1;chr1;chr1;chr1;chr1;chr1;chr1;chr1;chr1;chr1;chr1;chr1;chr1;chr1;chr1;chr1;chr1;chr1;chr1	196651878;196652056;196652056;196672978;196672978;196672978;196673857;196673857;196675989;196675989;196676988;196677476;196679623;196679623;196685064;196685064;196685064;196689420;196689420;196689420;196690063;196690063;196690063;196701318;196713735;196713735;196715593;196715593;196725121;196725121;196726470;196726470;196726761;196726761;196728346;196728346;196736824;196736824;196736908;196737475…	196652175;196652175;196652175;196673163;196673407;196673163;196673962;196673962;196676065;196676065;196679793;196677667;196679793;196679793;196685237;196685237;196685237;196689614;196689614;196689614;196690239;196690239;196690239;196701565;196713917;196713917;196715769;196715769;196725297;196725297;196726652;196726652;196726940;196726940;196728522;196728522;196737006;196737006;196737006;196737660…	+;+;+;+;+;+;+;+;+;+;+;+;+;+;+;+;+;+;+;+;+;+;+;+;+;+;+;+;+;+;+;+;+;+;+;+;+;+;+;+;+;+;+;+;+;+;+;+;+;+;+;+	8144	1529	797	496	638	1518	815	1130	1304	-0.613505	0.0873219	0.588171	2.4228	1.69158	1.30432	1.58912	2.66103	1.84389	2.2203	2.37888	no
ENSG00000001036	FUCA2	protein_coding	chr6;chr6;chr6;chr6;chr6;chr6;chr6;chr6;chr6;chr6;chr6;chr6	143494811;143496952;143497389;143501932;143501932;143501945;143502355;143503913;143507237;143507237;143511411;143511411	143495847;143497497;143497497;143502122;143502122;143502122;143502565;143504252;143507424;143507424;143511690;143511690	-;-;-;-;-;-;-;-;-;-;-;-	2793	2241	1569	1283	854	1645	2130	1102	837	-0.0850024	0.766507	0.970399	4.29588	3.78674	3.59513	3.14402	4.15587	4.37404	3.51189	3.14783	no
ENSG00000001084	GCLC	protein_coding	chr6;chr6;chr6;chr6;chr6;chr6;chr6;chr6;chr6;chr6;chr6;chr6;chr6;chr6;chr6;chr6;chr6;chr6;chr6;chr6;chr6;chr6;chr6;chr6;chr6;chr6;chr6;chr6;chr6;chr6;chr6;chr6;chr6;chr6;chr6;chr6;chr6;chr6;chr6;chr6;chr6;chr6;chr6;chr6;chr6;chr6;chr6;chr6;chr6;chr6;chr6;chr6;chr6;chr6;chr6;chr6;chr6;chr6;chr6;chr6;chr6;chr6;chr6;chr6;chr6;chr6;chr6;chr6;chr6;chr6;chr6;chr6;chr6;chr6;chr6;chr6;chr6;chr6;chr6;chr6…	53497341;53497341;53497346;53498142;53498772;53500045;53500045;53500045;53500045;53500045;53500200;53500247;53500247;53500247;53500247;53500432;53500432;53500432;53500432;53500432;53505261;53505392;53505392;53505392;53505392;53505392;53505803;53505803;53505803;53505803;53505803;53506913;53506913;53506913;53506913;53507480;53507480;53507480;53508595;53508595;53508595;53508597;53509176;53509176;535…	53498967;53498967;53498967;53498967;53498967;53500165;53501350;53500165;53500165;53500165;53500350;53500350;53500350;53500350;53500350;53500513;53500513;53500513;53500513;53500513;53505496;53505496;53505664;53505496;53505496;53505496;53505895;53505895;53505895;53505895;53505895;53507078;53507025;53507025;53507025;53507618;53507618;53507618;53508711;53508711;53508711;53508711;53509250;53509250;535…	-;-;-;-;-;-;-;-;-;-;-;-;-;-;-;-;-;-;-;-;-;-;-;-;-;-;-;-;-;-;-;-;-;-;-;-;-;-;-;-;-;-;-;-;-;-;-;-;-;-;-;-;-;-;-;-;-;-;-;-;-;-;-;-;-;-;-;-;-;-;-;-;-;-;-;-;-;-;-;-;-;-;-;-;-;-	8463	459	682	584	718	378	683	438	577	0.0678898	0.809083	0.97751	1.1764	1.50405	1.41424	1.6669	1.18648	1.62692	1.24193	1.47972	no
ENSG00000001167	NFYA	protein_coding	chr6;chr6;chr6;chr6;chr6;chr6;chr6;chr6;chr6;chr6;chr6;chr6;chr6;chr6;chr6;chr6;chr6;chr6;chr6	41072945;41072983;41079029;41079029;41080811;41084046;41084046;41089579;41089579;41090204;41090204;41091528;41091528;41092912;41092912;41094396;41094396;41097357;41097357	41073084;41073084;41079164;41079164;41080897;41084192;41084192;41089710;41089710;41090309;41090309;41091694;41091694;41093085;41093085;41094497;41094497;41097950;41099976	+;+;+;+;+;+;+;+;+;+;+;+;+;+;+;+;+;+;+	3811	930	1158	1904	2293	775	705	1542	1487	0.321272	0.0391357	0.405466	2.73765	2.98627	3.70664	4.03801	2.76754	2.5329	3.54507	3.49032	no
ENSG00000001460	STPG1	protein_coding	chr1;chr1;chr1;chr1;chr1;chr1;chr1;chr1;chr1;chr1;chr1;chr1;chr1;chr1;chr1;chr1;chr1;chr1;chr1;chr1;chr1;chr1;chr1;chr1;chr1;chr1;chr1;chr1;chr1;chr1;chr1;chr1;chr1;chr1;chr1;chr1;chr1;chr1;chr1;chr1;chr1;chr1;chr1;chr1;chr1;chr1;chr1;chr1;chr1;chr1;chr1;chr1;chr1;chr1;chr1;chr1;chr1;chr1;chr1;chr1;chr1;chr1	24356999;24357000;24357005;24357005;24360851;24360851;24360851;24360851;24368704;24369043;24369674;24369674;24369674;24369674;24369674;24373702;24373702;24373702;24373702;24373702;24373702;24379273;24379653;24379653;24379653;24379653;24379653;24379653;24383867;24383902;24383902;24383902;24383902;24383902;24391203;24391258;24391561;24391561;24391561;24391561;24391561;24391562;24391924;24391924;244…	24358619;24358619;24358619;24358619;24361041;24361041;24361041;24361041;24369839;24369407;24369839;24369839;24369839;24369839;24369839;24373810;24373810;24373810;24373810;24373810;24373810;24379823;24379823;24379823;24379823;24379823;24379823;24379823;24384003;24384003;24384003;24384003;24384003;24384003;24391679;24391679;24391679;24391679;24391679;24391679;24391679;24391679;24392071;24392067;244…	-;-;-;-;-;-;-;-;-;-;-;-;-;-;-;-;-;-;-;-;-;-;-;-;-;-;-;-;-;-;-;-;-;-;-;-;-;-;-;-;-;-;-;-;-;-;-;-;-;-;-;-;-;-;-;-;-;-;-;-;-;-	8511	303	541	250	223	329	407	181	181	0.126267	0.702423	0.958913	0.8696	1.2919	0.772998	0.741409	1.07334	1.16191	0.642428	0.639707	no
ENSG00000001461	NIPAL3	protein_coding	chr1;chr1;chr1;chr1;chr1;chr1;chr1;chr1;chr1;chr1;chr1;chr1;chr1;chr1;chr1;chr1;chr1;chr1;chr1;chr1;chr1;chr1;chr1;chr1;chr1;chr1;chr1;chr1;chr1;chr1;chr1;chr1;chr1;chr1;chr1;chr1;chr1;chr1;chr1;chr1;chr1;chr1;chr1;chr1;chr1;chr1;chr1;chr1;chr1;chr1;chr1;chr1;chr1;chr1;chr1	24415794;24415803;24415812;24415813;24415814;24415858;24419291;24419291;24419291;24419291;24419291;24419291;24421814;24433104;24440172;24440172;24440172;24440172;24442055;24442055;24442055;24442055;24445185;24445185;24445185;24445185;24449481;24449481;24449481;24449481;24453408;24453408;24453408;24453408;24454054;24456138;24456138;24456138;24456166;24457734;24458888;24458888;24458888;24458888;244…	24415904;24415904;24415904;24415904;24415904;24415904;24419640;24419640;24419640;24420128;24419640;24419640;24422110;24433213;24440240;24440240;24440240;24440240;24442226;24442226;24442226;24442226;24445244;24445244;24445244;24445244;24449626;24449626;24449626;24449626;24453504;24453504;24453504;24453504;24454824;24456273;24456273;24456273;24456273;24457833;24458976;24458976;24458976;24458976;244…	+;+;+;+;+;+;+;+;+;+;+;+;+;+;+;+;+;+;+;+;+;+;+;+;+;+;+;+;+;+;+;+;+;+;+;+;+;+;+;+;+;+;+;+;+;+;+;+;+;+;+;+;+;+;+	9404	2165	2182	1681	1641	2313	2064	1799	1420	-0.148965	0.414386	0.895817	2.66653	2.65247	2.40966	2.45265	3.00476	2.73982	2.59598	2.31094	no
ENSG00000001497	LAS1L	protein_coding	chrX;chrX;chrX;chrX;chrX;chrX;chrX;chrX;chrX;chrX;chrX;chrX;chrX;chrX;chrX;chrX;chrX;chrX;chrX;chrX;chrX;chrX;chrX;chrX;chrX;chrX;chrX;chrX;chrX;chrX;chrX;chrX;chrX;chrX;chrX;chrX;chrX;chrX;chrX;chrX;chrX;chrX;chrX;chrX;chrX;chrX;chrX;chrX;chrX;chrX;chrX;chrX;chrX;chrX	65512582;65512582;65512583;65512583;65514823;65514823;65514823;65514823;65517987;65517987;65517987;65517987;65520429;65520702;65523560;65523560;65523560;65523560;65524056;65524056;65524056;65524056;65524564;65524564;65524965;65524965;65524965;65524965;65528260;65528260;65528260;65529212;65529212;65529212;65529212;65529594;65529594;65529594;65529594;65531357;65531357;65531357;65531357;65532561;655…	65512901;65512901;65512901;65512901;65514973;65514973;65514973;65514973;65518465;65518465;65518465;65518465;65520817;65523707;65523617;65523707;65523707;65523707;65524262;65524262;65524262;65524262;65524614;65524614;65525050;65525050;65525050;65525050;65528369;65528369;65528369;65529258;65529258;65529258;65529258;65529878;65529878;65529878;65529878;65531438;65531438;65531438;65531438;65532630;655…	-;-;-;-;-;-;-;-;-;-;-;-;-;-;-;-;-;-;-;-;-;-;-;-;-;-;-;-;-;-;-;-;-;-;-;-;-;-;-;-;-;-;-;-;-;-;-;-;-;-;-;-;-;-	5589	2941	4039	2296	2277	2124	2385	1870	1760	0.326728	0.088435	0.5888	3.72531	4.12665	3.448	3.51677	3.56762	3.59015	3.29652	3.21144	no
ENSG00000001561	ENPP4	protein_coding	chr6;chr6;chr6;chr6	46129993;46139551;46141052;46143276	46130189;46140409;46141222;46146699	+;+;+;+	4651	1303	1296	1364	1210	1094	1825	1188	982	-0.132338	0.556685	0.940589	2.90865	2.87771	3.0138	2.93932	2.94853	3.47956	2.95187	2.70929	no
ENSG00000001629	ANKIB1	protein_coding	chr7;chr7;chr7;chr7;chr7;chr7;chr7;chr7;chr7;chr7;chr7;chr7;chr7;chr7;chr7;chr7;chr7;chr7;chr7;chr7;chr7;chr7;chr7;chr7;chr7;chr7;chr7;chr7;chr7;chr7;chr7;chr7;chr7;chr7;chr7;chr7;chr7;chr7;chr7;chr7;chr7;chr7;chr7;chr7;chr7;chr7;chr7	92246234;92294462;92294889;92294889;92307359;92307359;92307359;92319330;92319330;92319422;92319620;92325928;92327783;92327783;92343024;92343024;92343138;92344978;92344978;92347947;92350950;92350950;92352476;92352476;92362185;92362185;92371477;92371572;92386509;92386509;92387798;92387798;92387975;92387975;92389971;92389971;92391166;92391166;92392241;92395869;92396365;92396365;92397723;92397723;923…	92246519;92294516;92295166;92295166;92307572;92307656;92307656;92319512;92319512;92319512;92319966;92326008;92327900;92327900;92343117;92343232;92343232;92345066;92345066;92348016;92351094;92351094;92352642;92352642;92362260;92362273;92371607;92371607;92386643;92386643;92387884;92387884;92388041;92388041;92390116;92390116;92391344;92391344;92392292;92396476;92396476;92396476;92397837;92397859;923…	+;+;+;+;+;+;+;+;+;+;+;+;+;+;+;+;+;+;+;+;+;+;+;+;+;+;+;+;+;+;+;+;+;+;+;+;+;+;+;+;+;+;+;+;+;+;+	7130	879	577	592	710	749	893	444	625	-0.10508	0.592589	0.945885	1.95022	1.50798	1.58668	1.82913	2.00036	2.08447	1.40194	1.72249	no
ENSG00000001630	CYP51A1	protein_coding	chr7;chr7;chr7;chr7;chr7;chr7;chr7;chr7;chr7;chr7;chr7;chr7;chr7;chr7;chr7;chr7;chr7;chr7;chr7;chr7;chr7;chr7;chr7;chr7;chr7;chr7;chr7;chr7;chr7;chr7	92112151;92113412;92113585;92113694;92117044;92117044;92117044;92117044;92117177;92118520;92118520;92118520;92123120;92123120;92123120;92123734;92123734;92123734;92126253;92126253;92127505;92127505;92128880;92128880;92131774;92131774;92131807;92134173;92134666;92142463	92113843;92113843;92113843;92113843;92117092;92117448;92117212;92117212;92117212;92118615;92118615;92118615;92123315;92123315;92123315;92123853;92123844;92123853;92126427;92126427;92127631;92127631;92129056;92129056;92131872;92131872;92131872;92134530;92134803;92142952	-;-;-;-;-;-;-;-;-;-;-;-;-;-;-;-;-;-;-;-;-;-;-;-;-;-;-;-;-;-	4074	137	131	189	317	119	108	207	260	0.0127688	0.9734	0.998544	0.832941	0.79306	1.08371	1.58259	0.875346	0.753633	1.22665	1.4193	no
ENSG00000001631	KRIT1	protein_coding	chr7;chr7;chr7;chr7;chr7;chr7;chr7;chr7;chr7;chr7;chr7;chr7;chr7;chr7;chr7;chr7;chr7;chr7;chr7;chr7;chr7;chr7;chr7;chr7;chr7;chr7;chr7;chr7;chr7;chr7;chr7;chr7;chr7;chr7;chr7;chr7;chr7;chr7;chr7;chr7;chr7;chr7;chr7;chr7;chr7;chr7;chr7;chr7;chr7;chr7;chr7;chr7;chr7;chr7;chr7;chr7;chr7;chr7;chr7;chr7;chr7;chr7;chr7;chr7;chr7;chr7;chr7;chr7;chr7;chr7;chr7;chr7;chr7;chr7;chr7;chr7;chr7;chr7;chr7;chr7…	92198969;92199413;92199413;92200178;92200358;92200358;92200373;92200373;92200454;92201307;92201307;92201307;92201307;92201307;92201307;92201307;92201307;92201307;92213195;92213195;92213195;92213195;92213195;92213195;92213195;92213195;92213892;92213892;92213892;92213892;92213892;92213892;92213892;92213892;92214611;92214611;92214611;92214611;92214611;92214611;92214611;92214611;92214661;92221902;922…	92200804;92200804;92200804;92200804;92200804;92200804;92200804;92200804;92200804;92201423;92201555;92201423;92201423;92201423;92201423;92201423;92201423;92201423;92213401;92213401;92213401;92213401;92213401;92213401;92213401;92213401;92213979;92213979;92213979;92213979;92213979;92213979;92213979;92213979;92214658;92214777;92214777;92214777;92214777;92214777;92214777;92214777;92214777;92222053;922…	-;-;-;-;-;-;-;-;-;-;-;-;-;-;-;-;-;-;-;-;-;-;-;-;-;-;-;-;-;-;-;-;-;-;-;-;-;-;-;-;-;-;-;-;-;-;-;-;-;-;-;-;-;-;-;-;-;-;-;-;-;-;-;-;-;-;-;-;-;-;-;-;-;-;-;-;-;-;-;-;-;-;-;-;-;-;-;-;-;-;-;-;-;-;-;-;-;-;-;-;-;-;-;-;-;-;-;-;-;-;-;-;-;-;-;-;-;-;-;-;-;-;-;-;-;-;-;-;-;-;-;-;-;-;-;-;-;-;-;-;-;-;-;-;-;-;-;-;-;-;-;-;-;-;-;-;-;-;-;-;-;-;-;-;-;-;-;-;-;-;-;-;-;-;-;-;-;-;-;-;-;-;-;-;-;-;-;-;-;-;-;-;-;-;-;-;-;-;-;-…	6204	1751	1567	867	999	1195	907	839	864	0.239623	0.172541	0.743208	2.91791	2.75611	2.12838	2.3586	2.70102	2.25803	2.19129	2.21852	no
ENSG00000002016	RAD52	protein_coding	chr12;chr12;chr12;chr12;chr12;chr12;chr12;chr12;chr12;chr12;chr12;chr12;chr12;chr12;chr12;chr12;chr12;chr12;chr12;chr12;chr12;chr12;chr12;chr12;chr12;chr12;chr12;chr12;chr12;chr12;chr12;chr12;chr12;chr12;chr12;chr12;chr12;chr12;chr12;chr12;chr12;chr12;chr12;chr12;chr12;chr12;chr12;chr12;chr12;chr12;chr12;chr12;chr12;chr12;chr12;chr12;chr12;chr12;chr12;chr12;chr12;chr12;chr12;chr12;chr12;chr12;chr…	912077;912155;912489;912495;912545;912758;913234;913359;913892;913893;913894;913894;913894;913894;913894;913894;913894;913894;913894;913894;914411;914411;914431;914431;914431;914431;914431;914431;914431;914431;914431;916206;916344;916344;916344;916344;916344;916344;916344;916344;916344;916344;916344;916639;916639;916639;916639;916639;916639;916639;916639;916639;916639;916705;925450;925450;925450;…	913452;913452;913452;913452;913452;913452;913452;913452;914121;914121;914121;914121;914198;914121;914121;914121;914121;914121;914121;914121;914532;914532;914532;914532;914532;914532;914532;914532;914532;914532;914532;916535;916820;916535;916535;916483;916483;916582;916483;916532;916483;916483;916483;916820;916820;916820;916820;916820;916820;916820;916820;916820;916820;916820;925525;925525;925525;…	-;-;-;-;-;-;-;-;-;-;-;-;-;-;-;-;-;-;-;-;-;-;-;-;-;-;-;-;-;-;-;-;-;-;-;-;-;-;-;-;-;-;-;-;-;-;-;-;-;-;-;-;-;-;-;-;-;-;-;-;-;-;-;-;-;-;-;-;-;-;-;-;-;-;-;-;-;-;-;-;-;-;-;-;-;-;-;-;-;-;-;-;-;-;-;-;-;-;-;-;-;-;-;-;-;-;-;-;-;-;-;-;-;-;-;-;-;-;-;-;-;-;-;-;-;-;-;-;-;-;-;-;-;-;-;-;-;-;-;-;-;-;-;-;-;-;-;-;-;-;-;-;-;-;-;-;-;-;-;-;-;-;-;-;-;-;-;-;-;-;-	4190	585	461	325	335	434	315	199	352	0.211852	0.392239	0.886013	2.08539	1.81032	1.52192	1.6088	1.98515	1.55853	1.17169	1.68002	no
ENSG00000002330	BAD	protein_coding	chr11;chr11;chr11;chr11;chr11;chr11;chr11;chr11;chr11;chr11;chr11;chr11;chr11;chr11;chr11;chr11;chr11;chr11;chr11;chr11;chr11;chr11	64269830;64269834;64270001;64270256;64270269;64270308;64271613;64271613;64271613;64271613;64271613;64272719;64276761;64276904;64284182;64284182;64284182;64284182;64284182;64284631;64284631;64284631	64270337;64270337;64270337;64270337;64270337;64270337;64271868;64271803;64271803;64271803;64271803;64272856;64277043;64277043;64284376;64284369;64284376;64284376;64284639;64284704;64284653;64284669	-;-;-;-;-;-;-;-;-;-;-;-;-;-;-;-;-;-;-;-;-;-	1708	1515	1410	1766	1658	1138	1212	1816	2002	-0.0937202	0.629184	0.952525	4.43354	4.3083	4.69769	4.6943	4.32437	4.27527	4.86022	4.98893	no
ENSG00000002549	LAP3	protein_coding	chr4;chr4;chr4;chr4;chr4;chr4;chr4;chr4;chr4;chr4;chr4;chr4;chr4;chr4;chr4;chr4;chr4;chr4;chr4;chr4;chr4;chr4;chr4;chr4;chr4;chr4;chr4;chr4;chr4;chr4;chr4;chr4;chr4;chr4;chr4;chr4;chr4;chr4;chr4;chr4;chr4;chr4;chr4;chr4;chr4;chr4;chr4;chr4;chr4;chr4;chr4;chr4;chr4;chr4;chr4;chr4;chr4;chr4;chr4;chr4;chr4;chr4;chr4;chr4;chr4;chr4;chr4;chr4;chr4;chr4;chr4;chr4;chr4;chr4;chr4;chr4;chr4;chr4	17577192;17577304;17577426;17577452;17577495;17577497;17579824;17579824;17579824;17579824;17579824;17579824;17581760;17581760;17581760;17581760;17581760;17581760;17582288;17582288;17582288;17582288;17582380;17583431;17583483;17583483;17583483;17583483;17583483;17583602;17584801;17584972;17584972;17584972;17584972;17584972;17584972;17584972;17584972;17585769;17585951;17588819;17588819;17588819;175…	17577567;17577567;17577567;17577567;17577567;17577567;17579939;17579939;17579939;17579939;17579939;17579939;17581814;17581814;17581814;17582152;17581814;17581814;17582689;17582393;17582393;17582393;17582574;17583642;17583642;17583642;17583642;17583642;17583642;17583642;17584892;17585136;17585136;17585051;17585136;17585456;17585136;17585136;17585136;17586238;17586067;17588977;17588977;17588977;175…	+;+;+;+;+;+;+;+;+;+;+;+;+;+;+;+;+;+;+;+;+;+;+;+;+;+;+;+;+;+;+;+;+;+;+;+;+;+;+;+;+;+;+;+;+;+;+;+;+;+;+;+;+;+;+;+;+;+;+;+;+;+;+;+;+;+;+;+;+;+;+;+;+;+;+;+;+;+	3785	4601	5982	5172	2747	4113	5929	3420	2446	0.100888	0.725598	0.961879	4.87002	5.21004	5.08635	4.29341	5.00194	5.37635	4.63422	4.16644	no
ENSG00000002822	MAD1L1	protein_coding	chr7;chr7;chr7;chr7;chr7;chr7;chr7;chr7;chr7;chr7;chr7;chr7;chr7;chr7;chr7;chr7;chr7;chr7;chr7;chr7;chr7;chr7;chr7;chr7;chr7;chr7;chr7;chr7;chr7;chr7;chr7;chr7;chr7;chr7;chr7;chr7;chr7;chr7;chr7;chr7;chr7;chr7;chr7;chr7;chr7;chr7;chr7;chr7;chr7;chr7;chr7;chr7;chr7;chr7;chr7;chr7;chr7;chr7;chr7;chr7;chr7;chr7;chr7;chr7;chr7;chr7;chr7;chr7;chr7;chr7;chr7;chr7;chr7;chr7;chr7;chr7;chr7;chr7;chr7;chr7…	1815793;1815794;1815794;1815794;1815794;1815795;1815795;1815816;1816082;1816987;1817459;1829460;1872645;1898200;1898200;1898200;1898200;1898200;1898200;1936687;1936687;1936687;1936687;1936687;1936687;1940088;1957629;1957629;1957629;1957629;1957629;1957629;1980453;1980453;1980453;1980453;1980453;1980453;1980486;1980671;2002065;2002065;2002065;2002065;2002065;2002065;2014502;2014502;2014502;2014502…	1816228;1816228;1816228;1816228;1816228;1816228;1816228;1816228;1816228;1817085;1817499;1829664;1872756;1898390;1898390;1898390;1898390;1898390;1898390;1936897;1936897;1936897;1936897;1936897;1936897;1940549;1957719;1957719;1957719;1957719;1957719;1957719;1980541;1980541;1980541;1980541;1980541;1980541;1980541;1980791;2002121;2002121;2002121;2002121;2002121;2002121;2014642;2014642;2014642;2014642…	-;-;-;-;-;-;-;-;-;-;-;-;-;-;-;-;-;-;-;-;-;-;-;-;-;-;-;-;-;-;-;-;-;-;-;-;-;-;-;-;-;-;-;-;-;-;-;-;-;-;-;-;-;-;-;-;-;-;-;-;-;-;-;-;-;-;-;-;-;-;-;-;-;-;-;-;-;-;-;-;-;-;-;-;-;-;-;-;-;-;-;-;-;-;-;-;-;-;-;-;-;-;-;-;-;-;-;-;-;-;-;-;-;-;-;-;-;-;-;-;-;-;-;-;-;-;-;-;-;-;-;-;-;-;-;-;-;-;-;-;-;-;-;-	7230	4036	5155	3281	2713	2773	3073	2797	1970	0.326978	0.047281	0.448722	3.80426	4.10834	3.57903	3.40888	3.57976	3.58488	3.48598	3.02671	no
ENSG00000002834	LASP1	protein_coding	chr17;chr17;chr17;chr17;chr17;chr17;chr17;chr17;chr17;chr17;chr17;chr17;chr17;chr17;chr17;chr17;chr17;chr17;chr17;chr17;chr17;chr17;chr17;chr17;chr17;chr17;chr17;chr17;chr17;chr17;chr17;chr17;chr17;chr17;chr17;chr17;chr17;chr17;chr17;chr17;chr17;chr17;chr17;chr17;chr17;chr17;chr17;chr17;chr17;chr17;chr17	38869859;38869859;38870031;38870061;38870061;38870143;38873890;38878086;38878086;38878086;38878086;38878086;38878086;38878086;38890234;38890420;38890420;38890420;38890420;38890420;38896902;38898412;38898412;38898412;38898412;38898412;38898412;38898412;38898412;38914325;38914325;38914325;38914325;38914325;38914325;38914325;38914397;38915043;38915043;38915043;38915043;38915043;38915043;38915043;389…	38870258;38870258;38870258;38870258;38870258;38870258;38874113;38878180;38878180;38878180;38878180;38878180;38878180;38878180;38890504;38890504;38890504;38890504;38890504;38890504;38897071;38898519;38898519;38898519;38898519;38899200;38898519;38898519;38898519;38914475;38914475;38914475;38914475;38914475;38914475;38914475;38914475;38916837;38915129;38915146;38915141;38915146;38915146;38915146;389…	+;+;+;+;+;+;+;+;+;+;+;+;+;+;+;+;+;+;+;+;+;+;+;+;+;+;+;+;+;+;+;+;+;+;+;+;+;+;+;+;+;+;+;+;+;+;+;+;+;+;+	7061	1508	1456	2561	1695	1322	2026	1541	1508	0.00765305	0.971369	0.998534	2.57581	2.51069	3.28573	2.83894	2.66643	3.07473	2.7563	2.72329	no
ENSG00000002919	SNX11	protein_coding	chr17;chr17;chr17;chr17;chr17;chr17;chr17;chr17;chr17;chr17;chr17;chr17;chr17;chr17;chr17;chr17;chr17;chr17;chr17;chr17;chr17;chr17;chr17;chr17;chr17;chr17;chr17;chr17;chr17;chr17;chr17;chr17;chr17;chr17;chr17;chr17;chr17;chr17;chr17;chr17;chr17;chr17;chr17;chr17;chr17;chr17;chr17;chr17;chr17;chr17;chr17;chr17;chr17;chr17;chr17;chr17;chr17;chr17;chr17;chr17;chr17;chr17;chr17;chr17;chr17;chr17;chr…	48103357;48107549;48107549;48107549;48107558;48107560;48107576;48107585;48107603;48107788;48107894;48110708;48110708;48110708;48111949;48112031;48112031;48112031;48112031;48112031;48112031;48112031;48112031;48112031;48112031;48112566;48112574;48112574;48112574;48112574;48112574;48112574;48112574;48112574;48112574;48112574;48112751;48112751;48113301;48113301;48113301;48113301;48113301;48113301;481…	48103389;48107838;48107596;48107596;48107838;48107838;48107838;48107838;48107838;48107838;48107979;48110767;48110767;48110767;48112085;48112085;48112085;48112111;48112085;48112455;48112085;48112085;48112111;48112111;48112085;48112660;48112660;48112660;48112660;48112660;48112660;48112660;48112660;48112660;48112660;48112660;48112873;48112873;48113563;48113401;48113401;48113401;48113401;48113401;481…	+;+;+;+;+;+;+;+;+;+;+;+;+;+;+;+;+;+;+;+;+;+;+;+;+;+;+;+;+;+;+;+;+;+;+;+;+;+;+;+;+;+;+;+;+;+;+;+;+;+;+;+;+;+;+;+;+;+;+;+;+;+;+;+;+;+;+;+;+;+;+;+;+;+;+;+;+;+;+	3606	1946	2286	1571	1207	1331	1895	954	889	0.332015	0.128624	0.679083	3.75899	3.94918	3.52519	3.26037	3.52913	3.86786	2.99609	2.90087	no
ENSG00000002933	TMEM176A	protein_coding	chr7;chr7;chr7;chr7;chr7;chr7;chr7;chr7;chr7;chr7;chr7;chr7;chr7;chr7;chr7;chr7;chr7;chr7;chr7;chr7;chr7;chr7;chr7;chr7;chr7;chr7;chr7;chr7;chr7;chr7;chr7;chr7;chr7;chr7;chr7;chr7;chr7;chr7;chr7;chr7;chr7;chr7;chr7;chr7;chr7;chr7;chr7;chr7;chr7	150800403;150800543;150800788;150800798;150801534;150801536;150801536;150801536;150801536;150801695;150801758;150802056;150802215;150802215;150802215;150802215;150802215;150803219;150803304;150803400;150803400;150803400;150803400;150803400;150803400;150803619;150803620;150803620;150803620;150803620;150803620;150803620;150803620;150803620;150804362;150804362;150804362;150804362;150804362;150804362…	150800968;150800828;150800828;150800968;150801566;150802289;150802325;150801724;150801724;150801724;150801869;150803832;150802325;150802325;150802325;150802325;150802325;150803456;150803456;150803456;150803456;150803456;150803456;150803456;150803456;150803832;150803832;150803832;150803808;150803832;150803832;150803832;150803832;150803832;150804681;150804485;150804485;150804472;150804472;150804472…	+;+;+;+;+;+;+;+;+;+;+;+;+;+;+;+;+;+;+;+;+;+;+;+;+;+;+;+;+;+;+;+;+;+;+;+;+;+;+;+;+;+;+;+;+;+;+;+;+	3479	0	0	2	0	93	15	27	18	-6.16354	8.57505e-06	0.000521502	0	0	0.019876	0	0.818575	0.152609	0.268686	0.183655	down
ENSG00000003056	M6PR	protein_coding	chr12;chr12;chr12;chr12;chr12;chr12;chr12;chr12;chr12;chr12;chr12;chr12;chr12;chr12;chr12;chr12;chr12;chr12;chr12;chr12;chr12;chr12;chr12;chr12;chr12;chr12;chr12;chr12;chr12;chr12;chr12;chr12;chr12;chr12;chr12;chr12;chr12;chr12;chr12;chr12;chr12;chr12;chr12;chr12;chr12;chr12;chr12;chr12;chr12;chr12	8940363;8940363;8940364;8940365;8940751;8941649;8942179;8942416;8942416;8942416;8942416;8942416;8942451;8943296;8943405;8943405;8943405;8943405;8943405;8943801;8943801;8943801;8943801;8943801;8943825;8945237;8945418;8945418;8945418;8945418;8945418;8945418;8945433;8945485;8946229;8946229;8946229;8946229;8946229;8946229;8946229;8946229;8946303;8946716;8949488;8949488;8949488;8949488;8949488;8949488	8941940;8940869;8941940;8941940;8940903;8941940;8942542;8942542;8942542;8942517;8942542;8942542;8942542;8943535;8943584;8943535;8943535;8943535;8943420;8943910;8943910;8943886;8943910;8943910;8943910;8945584;8945584;8945584;8945479;8945584;8945584;8945584;8945584;8945584;8946848;8946405;8946387;8946405;8946240;8946405;8946405;8946405;8946368;8946824;8949645;8949610;8949735;8949955;8949761;8949636	-;-;-;-;-;-;-;-;-;-;-;-;-;-;-;-;-;-;-;-;-;-;-;-;-;-;-;-;-;-;-;-;-;-;-;-;-;-;-;-;-;-;-;-;-;-;-;-;-;-	3777	11621	13611	5909	4660	10469	10361	4617	3936	0.125621	0.465156	0.91179	6.17963	6.37711	5.27621	5.02832	6.32522	6.16973	5.055	4.82495	no
ENSG00000003147	ICA1	protein_coding	chr7;chr7;chr7;chr7;chr7;chr7;chr7;chr7;chr7;chr7;chr7;chr7;chr7;chr7;chr7;chr7;chr7;chr7;chr7;chr7;chr7;chr7;chr7;chr7;chr7;chr7;chr7;chr7;chr7;chr7;chr7;chr7;chr7;chr7;chr7;chr7;chr7;chr7;chr7;chr7;chr7;chr7;chr7;chr7;chr7;chr7;chr7;chr7;chr7;chr7;chr7;chr7;chr7;chr7;chr7;chr7;chr7;chr7;chr7;chr7;chr7;chr7;chr7;chr7;chr7;chr7;chr7;chr7;chr7;chr7;chr7;chr7;chr7;chr7;chr7;chr7;chr7;chr7;chr7;chr7…	8113184;8113187;8113255;8113309;8113772;8113772;8113779;8113923;8127873;8127873;8127873;8127873;8127873;8127873;8127873;8127873;8127873;8138840;8138840;8138840;8138840;8138840;8138840;8138840;8138985;8138985;8138985;8138985;8138985;8138985;8138985;8141765;8141765;8141765;8141765;8141765;8141765;8141765;8141765;8141969;8143875;8143875;8143875;8143875;8143875;8143875;8143875;8143875;8156557;8157116…	8114044;8114044;8114044;8114044;8114044;8114044;8114044;8114044;8128142;8128142;8128142;8128142;8128142;8128142;8128142;8128142;8128142;8138881;8138881;8138881;8138881;8138881;8138881;8138881;8139047;8139047;8139047;8139047;8139047;8139047;8139047;8141817;8141817;8141817;8141817;8141817;8141817;8141817;8141817;8142055;8143972;8143972;8143972;8143972;8143972;8143972;8143972;8143972;8157214;8157214…	-;-;-;-;-;-;-;-;-;-;-;-;-;-;-;-;-;-;-;-;-;-;-;-;-;-;-;-;-;-;-;-;-;-;-;-;-;-;-;-;-;-;-;-;-;-;-;-;-;-;-;-;-;-;-;-;-;-;-;-;-;-;-;-;-;-;-;-;-;-;-;-;-;-;-;-;-;-;-;-;-;-;-;-;-;-;-;-;-;-;-;-;-;-;-;-;-;-;-;-;-;-;-;-;-;-;-;-;-;-;-;-;-;-;-;-;-;-;-;-;-;-;-;-;-;-;-;-;-;-;-;-;-;-;-;-;-;-;-;-;-;-;-;-;-;-;-;-;-;-;-;-;-;-;-	4891	205	172	254	149	181	96	139	83	0.519424	0.228709	0.79532	0.980996	0.849096	1.17196	0.832773	1.04068	0.592583	0.807049	0.531342	no
ENSG00000003249	DBNDD1	protein_coding	chr16;chr16;chr16;chr16;chr16;chr16;chr16;chr16;chr16;chr16;chr16;chr16;chr16;chr16;chr16;chr16;chr16;chr16;chr16;chr16;chr16;chr16	90004865;90004865;90004873;90006189;90006219;90006480;90008784;90008784;90008784;90008784;90008784;90008784;90009284;90009284;90009284;90009284;90009284;90009957;90011584;90019311;90019728;90019728	90006492;90006492;90006492;90006492;90006492;90006492;90008924;90008924;90009072;90008924;90008924;90008924;90009430;90009430;90010211;90009430;90009430;90010121;90011696;90019473;90020128;90019880	-;-;-;-;-;-;-;-;-;-;-;-;-;-;-;-;-;-;-;-;-;-	3522	56	14	13	17	67	38	37	12	-0.829771	0.368117	0.876741	0.453569	0.125098	0.123096	0.168334	0.626158	0.355257	0.352875	0.123534	no
ENSG00000003393	ALS2	protein_coding	chr2;chr2;chr2;chr2;chr2;chr2;chr2;chr2;chr2;chr2;chr2;chr2;chr2;chr2;chr2;chr2;chr2;chr2;chr2;chr2;chr2;chr2;chr2;chr2;chr2;chr2;chr2;chr2;chr2;chr2;chr2;chr2;chr2;chr2;chr2;chr2;chr2;chr2;chr2;chr2;chr2;chr2;chr2;chr2;chr2;chr2;chr2;chr2;chr2;chr2;chr2;chr2;chr2;chr2;chr2;chr2;chr2;chr2;chr2;chr2;chr2;chr2;chr2;chr2;chr2;chr2;chr2;chr2;chr2;chr2;chr2;chr2;chr2;chr2;chr2;chr2;chr2;chr2;chr2;chr2…	201700554;201701687;201704122;201704122;201704454;201704454;201705139;201705139;201705416;201705416;201706846;201706846;201707869;201707869;201709881;201709881;201710991;201710991;201715672;201715672;201716642;201718077;201718077;201718077;201719986;201721990;201723043;201723043;201723043;201723330;201723330;201723330;201723330;201724295;201724295;201724295;201724295;201725356;201725356;201725356…	201701889;201701889;201704218;201704218;201704603;201704603;201705200;201705200;201705461;201705461;201707022;201707022;201707991;201707991;201710038;201710038;201711108;201711108;201715839;201715839;201716711;201718210;201718210;201718210;201720128;201723120;201723120;201723120;201723120;201723441;201723441;201723441;201723441;201724459;201724459;201724459;201724459;201725454;201725454;201725454…	-;-;-;-;-;-;-;-;-;-;-;-;-;-;-;-;-;-;-;-;-;-;-;-;-;-;-;-;-;-;-;-;-;-;-;-;-;-;-;-;-;-;-;-;-;-;-;-;-;-;-;-;-;-;-;-;-;-;-;-;-;-;-;-;-;-;-;-;-;-;-;-;-;-;-;-;-;-;-;-;-;-;-;-;-;-;-;-;-;-;-;-;-;-;-;-;-;-;-;-;-;-;-;-;-;-;-;-;-;-;-;-;-;-;-;-;-;-;-;-;-;-;-;-;-;-;-;-;-;-;-;-;-	10384	406	287	606	564	692	585	399	594	-0.551863	0.0401908	0.410647	0.932379	0.704718	1.26799	1.2586	1.53793	1.29744	1.00973	1.32248	no
ENSG00000003400	CASP10	protein_coding	chr2;chr2;chr2;chr2;chr2;chr2;chr2;chr2;chr2;chr2;chr2;chr2;chr2;chr2;chr2;chr2;chr2;chr2;chr2;chr2;chr2;chr2;chr2;chr2;chr2;chr2;chr2;chr2;chr2;chr2;chr2;chr2;chr2;chr2;chr2;chr2;chr2;chr2;chr2;chr2;chr2;chr2;chr2;chr2;chr2;chr2;chr2;chr2;chr2;chr2;chr2;chr2;chr2;chr2;chr2;chr2;chr2;chr2;chr2;chr2;chr2;chr2;chr2;chr2;chr2;chr2;chr2;chr2;chr2;chr2;chr2;chr2;chr2;chr2;chr2;chr2;chr2;chr2;chr2;chr2…	201182881;201182898;201183112;201183132;201183141;201183160;201183169;201183192;201183195;201183216;201185771;201185771;201185771;201185771;201185771;201185771;201185771;201185771;201185771;201185771;201185778;201187680;201187706;201187706;201187706;201187706;201187706;201187706;201187706;201187706;201187706;201187746;201192984;201192984;201192984;201192984;201192984;201192984;201192984;201192984…	201183308;201183308;201183308;201183308;201183308;201183308;201183308;201183308;201183308;201183308;201186380;201186124;201186124;201186124;201186124;201186124;201186124;201186124;201186124;201186124;201186124;201187799;201187799;201187799;201187799;201187799;201187799;201187799;201187799;201187799;201187799;201187799;201193119;201193403;201193119;201193119;201193119;201193119;201193119;201193119…	+;+;+;+;+;+;+;+;+;+;+;+;+;+;+;+;+;+;+;+;+;+;+;+;+;+;+;+;+;+;+;+;+;+;+;+;+;+;+;+;+;+;+;+;+;+;+;+;+;+;+;+;+;+;+;+;+;+;+;+;+;+;+;+;+;+;+;+;+;+;+;+;+;+;+;+;+;+;+;+;+;+;+;+;+;+;+	7598	422	336	227	138	788	395	364	393	-1.01115	0.00284364	0.0704185	1.19563	1.00556	0.7832	0.551584	1.98651	1.22981	1.17866	1.23707	down
ENSG00000003402	CFLAR	protein_coding	chr2;chr2;chr2;chr2;chr2;chr2;chr2;chr2;chr2;chr2;chr2;chr2;chr2;chr2;chr2;chr2;chr2;chr2;chr2;chr2;chr2;chr2;chr2;chr2;chr2;chr2;chr2;chr2;chr2;chr2;chr2;chr2;chr2;chr2;chr2;chr2;chr2;chr2;chr2;chr2;chr2;chr2;chr2;chr2;chr2;chr2;chr2;chr2;chr2;chr2;chr2;chr2;chr2;chr2;chr2;chr2;chr2;chr2;chr2;chr2;chr2;chr2;chr2;chr2;chr2;chr2;chr2;chr2;chr2;chr2;chr2;chr2;chr2;chr2;chr2;chr2;chr2;chr2;chr2;chr2…	201116104;201116154;201116167;201116207;201116239;201116407;201116837;201117039;201118491;201118523;201118664;201119028;201122477;201129329;201129503;201129643;201129729;201129729;201129729;201129729;201129729;201129729;201129729;201129729;201129729;201129729;201129729;201129866;201129977;201132779;201132872;201132953;201132984;201133029;201133029;201133029;201133029;201133029;201133029;201133029…	201116481;201116481;201116481;201116481;201116481;201116481;201116967;201117142;201118901;201118901;201118901;201119177;201122747;201129520;201130146;201130146;201130053;201130146;201130146;201130059;201130146;201130146;201130146;201130146;201130146;201130146;201130146;201130146;201130146;201132850;201133134;201133134;201133134;201133134;201133134;201133134;201133134;201133102;201133134;201133134…	+;+;+;+;+;+;+;+;+;+;+;+;+;+;+;+;+;+;+;+;+;+;+;+;+;+;+;+;+;+;+;+;+;+;+;+;+;+;+;+;+;+;+;+;+;+;+;+;+;+;+;+;+;+;+;+;+;+;+;+;+;+;+;+;+;+;+;+;+;+;+;+;+;+;+;+;+;+;+;+;+;+;+;+;+;+;+;+;+;+;+;+;+;+;+;+;+;+;+;+;+;+;+;+;+;+;+;+;+;+;+;+;+;+;+;+;+;+;+;+;+;+;+;+;+;+;+;+;+;+;+;+;+;+;+;+;+;+;+	22529	13991	12613	13943	14434	9653	10063	11745	13139	0.147918	0.215025	0.782951	3.94756	3.78219	3.99408	4.12328	3.72687	3.65067	3.88276	4.02703	no
ENSG00000003509	NDUFAF7	protein_coding	chr2;chr2;chr2;chr2;chr2;chr2;chr2;chr2;chr2;chr2;chr2;chr2;chr2;chr2;chr2;chr2;chr2;chr2;chr2;chr2;chr2;chr2;chr2;chr2;chr2;chr2;chr2;chr2;chr2;chr2;chr2;chr2;chr2;chr2;chr2;chr2;chr2;chr2;chr2;chr2;chr2;chr2;chr2;chr2;chr2;chr2;chr2;chr2;chr2;chr2;chr2;chr2;chr2;chr2;chr2;chr2;chr2;chr2;chr2;chr2;chr2;chr2;chr2;chr2;chr2;chr2;chr2;chr2;chr2;chr2;chr2;chr2;chr2;chr2;chr2;chr2;chr2;chr2;chr2;chr2…	37231631;37231663;37231666;37231679;37231689;37231767;37231767;37231776;37231820;37231842;37232106;37232106;37232106;37232106;37232106;37232106;37232106;37232106;37236096;37236096;37236096;37236096;37236096;37236096;37236096;37236096;37237757;37237757;37237757;37237757;37237757;37237757;37237757;37237757;37237757;37237757;37241578;37241578;37241578;37241578;37241578;37241578;37241578;37241578;372…	37231760;37231760;37231760;37231760;37231760;37231879;37231835;37231879;37231879;37231989;37232266;37232266;37232266;37232266;37232266;37232266;37232266;37232266;37236176;37236176;37236176;37236176;37236176;37236176;37236176;37236176;37237867;37237867;37237867;37237835;37237867;37237867;37237867;37237867;37237867;37237835;37241739;37241791;37241956;37241791;37241791;37241628;37241637;37241791;372…	+;+;+;+;+;+;+;+;+;+;+;+;+;+;+;+;+;+;+;+;+;+;+;+;+;+;+;+;+;+;+;+;+;+;+;+;+;+;+;+;+;+;+;+;+;+;+;+;+;+;+;+;+;+;+;+;+;+;+;+;+;+;+;+;+;+;+;+;+;+;+;+;+;+;+;+;+;+;+;+;+;+;+;+;+	3651	982	1297	672	772	857	888	724	669	0.0624655	0.781504	0.972891	2.85782	3.18512	2.44401	2.68293	2.94592	2.86676	2.63938	2.53803	no
ENSG00000003756	RBM5	protein_coding	chr3;chr3;chr3;chr3;chr3;chr3;chr3;chr3;chr3;chr3;chr3;chr3;chr3;chr3;chr3;chr3;chr3;chr3;chr3;chr3;chr3;chr3;chr3;chr3;chr3;chr3;chr3;chr3;chr3;chr3;chr3;chr3;chr3;chr3;chr3;chr3;chr3;chr3;chr3;chr3;chr3;chr3;chr3;chr3;chr3;chr3;chr3;chr3;chr3;chr3;chr3;chr3;chr3;chr3;chr3;chr3;chr3;chr3;chr3;chr3;chr3;chr3;chr3;chr3;chr3;chr3;chr3;chr3;chr3;chr3;chr3;chr3;chr3;chr3;chr3;chr3;chr3;chr3;chr3;chr3…	50088908;50088919;50088919;50088954;50088954;50088955;50088963;50088975;50089881;50090370;50090382;50090382;50090382;50090382;50090382;50090382;50090382;50090382;50090382;50092043;50092043;50092043;50092043;50092043;50092043;50092043;50092043;50092043;50092043;50092979;50093718;50093720;50093720;50093720;50093720;50093720;50093720;50093720;50093720;50093720;50093720;50099982;50099982;50099982;500…	50089029;50089029;50089029;50089029;50089057;50089029;50089029;50089029;50090094;50090451;50090451;50090451;50090451;50090451;50090451;50090451;50090451;50090451;50090451;50092208;50092208;50092208;50092208;50092208;50092208;50092208;50092208;50092208;50092208;50093042;50093875;50094330;50093851;50093875;50093875;50093875;50093875;50093783;50093783;50093875;50093875;50100051;50100004;50100051;501…	+;+;+;+;+;+;+;+;+;+;+;+;+;+;+;+;+;+;+;+;+;+;+;+;+;+;+;+;+;+;+;+;+;+;+;+;+;+;+;+;+;+;+;+;+;+;+;+;+;+;+;+;+;+;+;+;+;+;+;+;+;+;+;+;+;+;+;+;+;+;+;+;+;+;+;+;+;+;+;+;+;+;+;+;+;+;+;+;+;+;+;+;+;+;+;+;+;+;+;+;+;+;+;+;+;+;+;+;+;+;+;+;+;+;+;+;+;+;+;+;+;+;+;+;+;+;+;+;+;+;+;+;+;+;+;+;+;+;+;+;+;+;+;+;+;+;+;+;+;+;+;+;+;+;+;+;+;+;+;+;+;+;+;+;+;+	10368	3984	4696	4467	4820	4287	3313	3301	4527	0.0564397	0.705339	0.958913	3.31149	3.50097	3.51055	3.69152	3.67945	3.21246	3.23237	3.63886	no
ENSG00000004059	ARF5	protein_coding	chr7;chr7;chr7;chr7;chr7;chr7;chr7;chr7;chr7;chr7;chr7;chr7;chr7;chr7;chr7;chr7;chr7;chr7;chr7;chr7;chr7;chr7;chr7;chr7;chr7;chr7	127588345;127588386;127588403;127588405;127588413;127589045;127589083;127589083;127589083;127589083;127589083;127589485;127589485;127589485;127589485;127589485;127589485;127590066;127590066;127590066;127590963;127590963;127590963;127590969;127591213;127591213	127588565;127588565;127588565;127588800;127588565;127589163;127589163;127589163;127589163;127589163;127589163;127589594;127589831;127589594;127589574;127590137;127589594;127590137;127590137;127590137;127591112;127591088;127591088;127591088;127591681;127591705	+;+;+;+;+;+;+;+;+;+;+;+;+;+;+;+;+;+;+;+;+;+;+;+;+;+	1871	7521	6038	8303	6664	4464	5190	7365	6617	0.123386	0.503902	0.923748	6.56065	6.21994	6.75605	6.52862	6.11185	6.18558	6.71193	6.55147	no
ENSG00000004142	POLDIP2	protein_coding	chr17;chr17;chr17;chr17;chr17;chr17;chr17;chr17;chr17;chr17;chr17;chr17;chr17;chr17;chr17;chr17;chr17	28347177;28349083;28350438;28350766;28351664;28352912;28352968;28353241;28353241;28353695;28353695;28354488;28354488;28355795;28355795;28357288;28357288	28348231;28349162;28350563;28350792;28351800;28353019;28353019;28353316;28353316;28353791;28353791;28354531;28354585;28355876;28355876;28357463;28357522	-;-;-;-;-;-;-;-;-;-;-;-;-;-;-;-;-	2121	5947	6138	5024	3690	4404	5166	3606	3025	0.201568	0.190174	0.763187	6.04757	6.06493	5.86193	5.51119	5.91449	6.00071	5.51869	5.26387	no
ENSG00000004399	PLXND1	protein_coding	chr3;chr3;chr3;chr3;chr3;chr3;chr3;chr3;chr3;chr3;chr3;chr3;chr3;chr3;chr3;chr3;chr3;chr3;chr3;chr3;chr3;chr3;chr3;chr3;chr3;chr3;chr3;chr3;chr3;chr3;chr3;chr3;chr3;chr3;chr3;chr3;chr3;chr3;chr3;chr3;chr3;chr3;chr3;chr3;chr3;chr3;chr3;chr3;chr3;chr3;chr3;chr3;chr3;chr3;chr3;chr3;chr3;chr3;chr3;chr3;chr3;chr3;chr3;chr3;chr3;chr3;chr3;chr3;chr3;chr3;chr3;chr3;chr3;chr3;chr3;chr3;chr3;chr3;chr3;chr3…	129555175;129555214;129555214;129555214;129555218;129556617;129556617;129556617;129556617;129556617;129556617;129557083;129557083;129557083;129557083;129557083;129558428;129558428;129558428;129558428;129558536;129559165;129559613;129559620;129559620;129559620;129560330;129560330;129560330;129560330;129560330;129560689;129560689;129560689;129560689;129561034;129561646;129561646;129561800;129561800…	129556428;129556428;129555543;129556428;129556428;129556691;129556691;129556691;129556691;129556691;129557034;129557223;129557223;129557223;129557223;129557223;129558575;129558575;129558697;129558575;129558575;129559783;129559783;129559783;129559783;129559783;129560414;129560434;129560434;129560434;129560434;129560942;129560723;129560723;129560723;129561056;129561709;129561709;129561903;129561903…	-;-;-;-;-;-;-;-;-;-;-;-;-;-;-;-;-;-;-;-;-;-;-;-;-;-;-;-;-;-;-;-;-;-;-;-;-;-;-;-;-;-;-;-;-;-;-;-;-;-;-;-;-;-;-;-;-;-;-;-;-;-;-;-;-;-;-;-;-;-;-;-;-;-;-;-;-;-;-;-;-;-;-;-;-;-;-;-;-;-;-;-;-;-;-;-;-;-;-;-;-;-;-	9738	346	156	333	481	450	196	1222	1338	-1.27517	0.00218567	0.0571174	0.868314	0.448959	0.86804	1.18045	1.2142	0.604896	2.1077	2.20327	down
ENSG00000004455	AK2	protein_coding	chr1;chr1;chr1;chr1;chr1;chr1;chr1;chr1;chr1;chr1;chr1;chr1;chr1;chr1;chr1;chr1;chr1;chr1;chr1;chr1;chr1;chr1;chr1;chr1;chr1;chr1;chr1;chr1;chr1;chr1;chr1;chr1;chr1;chr1;chr1;chr1;chr1;chr1;chr1;chr1;chr1;chr1;chr1;chr1;chr1;chr1;chr1;chr1;chr1;chr1;chr1;chr1;chr1;chr1;chr1;chr1;chr1;chr1;chr1;chr1;chr1;chr1	33007984;33010478;33010519;33010631;33010755;33011448;33012074;33012074;33012074;33013044;33013044;33013207;33013207;33013207;33013207;33013207;33014365;33014483;33014522;33014522;33014522;33014522;33014522;33014522;33019683;33021367;33021367;33021367;33021367;33021367;33021367;33021367;33021593;33021593;33021593;33021593;33021593;33021593;33021593;33021593;33021593;33021607;33024120;33024442;330…	33010833;33010833;33010833;33010833;33010833;33011710;33012122;33012357;33012122;33013402;33013402;33013402;33013402;33013287;33013402;33013402;33014594;33014594;33014594;33014594;33014594;33014594;33014594;33014594;33020161;33021461;33021461;33021461;33021461;33021461;33021461;33021461;33021703;33021690;33021703;33021703;33021703;33021703;33021703;33021703;33021703;33021703;33024567;33024567;330…	-;-;-;-;-;-;-;-;-;-;-;-;-;-;-;-;-;-;-;-;-;-;-;-;-;-;-;-;-;-;-;-;-;-;-;-;-;-;-;-;-;-;-;-;-;-;-;-;-;-;-;-;-;-;-;-;-;-;-;-;-;-	5683	5119	6501	4670	2670	4543	6018	3126	2296	0.118245	0.614422	0.95054	4.45472	4.75851	4.38056	3.70557	4.57513	4.82803	3.95504	3.53616	no
ENSG00000004468	CD38	protein_coding	chr4;chr4;chr4;chr4;chr4;chr4;chr4;chr4;chr4;chr4;chr4;chr4;chr4;chr4;chr4;chr4;chr4;chr4;chr4;chr4;chr4;chr4;chr4;chr4;chr4;chr4	15778275;15778278;15778298;15778312;15816511;15816511;15816511;15816511;15816596;15824881;15824881;15824881;15834217;15834217;15834217;15838092;15838092;15838092;15840026;15840026;15840026;15840452;15840452;15840452;15848539;15848539	15778647;15778647;15778647;15778647;15816640;15816754;15816640;15816640;15816640;15826086;15824998;15825016;15834302;15834302;15834302;15838165;15838165;15838165;15840118;15840118;15840118;15840490;15840538;15840538;15853230;15849255	+;+;+;+;+;+;+;+;+;+;+;+;+;+;+;+;+;+;+;+;+;+;+;+;+;+	6855	1223	1356	3344	783	1101	1163	866	220	1.08229	0.105058	0.62832	2.36323	2.46145	3.67486	1.97405	2.48241	2.43042	2.11512	0.881348	no
ENSG00000004478	FKBP4	protein_coding	chr12;chr12;chr12;chr12;chr12;chr12;chr12;chr12;chr12;chr12;chr12;chr12;chr12;chr12;chr12;chr12;chr12;chr12;chr12;chr12;chr12;chr12;chr12;chr12;chr12;chr12	2794953;2795069;2795657;2796265;2796681;2797138;2797138;2797138;2797138;2797729;2797729;2798706;2798767;2799088;2799850;2799850;2800039;2800039;2800392;2800392;2801117;2801178;2801613;2803151;2803197;2805168	2795244;2795244;2796368;2796368;2796964;2797202;2797282;2797282;2797282;2797871;2797871;2798826;2799244;2799244;2799940;2799940;2800122;2800122;2800465;2800577;2801356;2801356;2801803;2805423;2803240;2805410	+;+;+;+;+;+;+;+;+;+;+;+;+;+;+;+;+;+;+;+;+;+;+;+;+;+	5180	989	1335	1046	708	762	971	815	855	0.0760755	0.720157	0.960858	2.44255	2.78092	2.55404	2.17136	2.37918	2.54869	2.3646	2.41439	no
ENSG00000004487	KDM1A	protein_coding	chr1;chr1;chr1;chr1;chr1;chr1;chr1;chr1;chr1;chr1;chr1;chr1;chr1;chr1;chr1;chr1;chr1;chr1;chr1;chr1;chr1;chr1;chr1;chr1;chr1;chr1;chr1;chr1;chr1;chr1;chr1;chr1;chr1;chr1;chr1;chr1;chr1;chr1;chr1;chr1;chr1;chr1;chr1;chr1;chr1;chr1;chr1;chr1;chr1;chr1;chr1;chr1;chr1;chr1;chr1	23019448;23019493;23030469;23030469;23044427;23050387;23050387;23050425;23053761;23053761;23053761;23055069;23055069;23055069;23055932;23055932;23057484;23057484;23059073;23059073;23066060;23068539;23068539;23069061;23069061;23071225;23071225;23072124;23072124;23072124;23073274;23073292;23073292;23077228;23077228;23077228;23077234;23078966;23078990;23078990;23078990;23079553;23079553;23079553;230…	23019947;23019947;23030634;23030634;23044486;23050520;23050520;23050520;23053839;23053839;23053839;23055418;23055161;23055161;23056038;23056038;23057565;23057565;23059167;23059167;23066071;23068681;23068681;23069151;23069151;23071359;23071359;23072197;23072197;23072197;23073403;23073403;23073403;23077360;23077360;23077360;23077360;23079177;23079177;23079177;23079177;23079667;23079595;23079667;230…	+;+;+;+;+;+;+;+;+;+;+;+;+;+;+;+;+;+;+;+;+;+;+;+;+;+;+;+;+;+;+;+;+;+;+;+;+;+;+;+;+;+;+;+;+;+;+;+;+;+;+;+;+;+;+	5435	1839	3313	3173	2925	3042	3223	2575	2392	-0.175658	0.483789	0.916162	3.14756	3.89634	3.91532	3.88743	4.08657	4.03089	3.75457	3.64939	no
ENSG00000004534	RBM6	protein_coding	chr3;chr3;chr3;chr3;chr3;chr3;chr3;chr3;chr3;chr3;chr3;chr3;chr3;chr3;chr3;chr3;chr3;chr3;chr3;chr3;chr3;chr3;chr3;chr3;chr3;chr3;chr3;chr3;chr3;chr3;chr3;chr3;chr3;chr3;chr3;chr3;chr3;chr3;chr3;chr3;chr3;chr3;chr3;chr3;chr3;chr3;chr3;chr3;chr3;chr3;chr3;chr3;chr3;chr3;chr3;chr3;chr3;chr3;chr3;chr3;chr3;chr3;chr3;chr3;chr3;chr3;chr3;chr3;chr3;chr3;chr3;chr3;chr3;chr3;chr3;chr3;chr3;chr3;chr3;chr3…	49940007;49940033;49940041;49940063;49940074;49940097;49940102;49940140;49940151;49940186;49940461;49940539;49940685;49962576;49962576;49962576;49962576;49962576;49962576;49962576;49962576;49962576;49962576;49962576;49962576;49962576;49967198;49967198;49967198;49967198;49967470;49967470;49967470;49972059;49972059;49972059;49972059;49972059;49972059;49972059;49975323;49975323;49975323;49975323;499…	49940225;49940225;49940225;49940225;49940225;49940225;49940225;49940225;49940225;49940225;49940747;49940747;49941081;49962685;49962685;49962685;49962685;49962685;49962685;49963027;49962685;49962685;49962685;49962685;49962685;49962685;49967358;49967365;49968748;49968748;49967654;49968748;49968748;49972148;49972148;49972148;49972148;49972148;49972148;49972148;49975392;49975392;49975392;49975392;499…	+;+;+;+;+;+;+;+;+;+;+;+;+;+;+;+;+;+;+;+;+;+;+;+;+;+;+;+;+;+;+;+;+;+;+;+;+;+;+;+;+;+;+;+;+;+;+;+;+;+;+;+;+;+;+;+;+;+;+;+;+;+;+;+;+;+;+;+;+;+;+;+;+;+;+;+;+;+;+;+;+;+;+;+;+;+;+;+;+;+;+;+;+;+;+;+;+;+;+;+;+;+;+;+;+;+;+;+;+;+;+;+;+;+;+;+;+;+;+;+;+;+;+;+;+;+;+;+;+;+;+;+;+;+;+;+;+;+;+;+;+;+;+;+;+;+;+;+;+;+;+;+;+;+;+;+;+;+;+;+;+;+;+;+;+;+;+;+;+;+;+;+;+;+;+;+;+;+;+;+;+;+;+;+;+;+;+;+;+;+;+;+;+;+;+;+;+;+;+;+…	7302	3957	4003	4013	3886	3232	3142	2936	3463	0.151146	0.121169	0.666125	3.76455	3.75408	3.83408	3.87236	3.77025	3.60115	3.53677	3.74888	no
ENSG00000004700	RECQL	protein_coding	chr12;chr12;chr12;chr12;chr12;chr12;chr12;chr12;chr12;chr12;chr12;chr12;chr12;chr12;chr12;chr12;chr12;chr12;chr12;chr12;chr12;chr12;chr12;chr12;chr12;chr12;chr12;chr12;chr12;chr12;chr12;chr12;chr12;chr12;chr12;chr12;chr12;chr12;chr12;chr12;chr12;chr12;chr12;chr12;chr12;chr12;chr12;chr12;chr12;chr12;chr12;chr12;chr12;chr12;chr12;chr12;chr12;chr12;chr12;chr12;chr12;chr12;chr12	21468911;21469802;21470969;21470969;21471428;21471428;21473551;21473551;21474841;21474841;21475468;21475468;21475676;21475676;21476911;21476911;21477803;21477803;21483376;21483376;21483442;21483477;21486479;21486479;21486479;21486479;21490199;21490199;21490199;21490199;21490199;21490274;21490303;21490375;21491519;21491519;21491519;21491519;21491519;21491519;21491519;21491519;21499555;21499555;214…	21470346;21470346;21471098;21471098;21471647;21471647;21473642;21473642;21474979;21474979;21475585;21475585;21475824;21475824;21476992;21476992;21477969;21477969;21483574;21483574;21483574;21483574;21486585;21486585;21486585;21486585;21490378;21490378;21490378;21490378;21490378;21490378;21490378;21490378;21491716;21491716;21491716;21491716;21491716;21491716;21491716;21491716;21499615;21499615;214…	-;-;-;-;-;-;-;-;-;-;-;-;-;-;-;-;-;-;-;-;-;-;-;-;-;-;-;-;-;-;-;-;-;-;-;-;-;-;-;-;-;-;-;-;-;-;-;-;-;-;-;-;-;-;-;-;-;-;-;-;-;-;-	3778	2345	2876	3041	2292	3543	4074	1962	1322	-0.164306	0.60283	0.948348	3.94686	4.19749	4.35216	4.04921	4.79652	4.85331	3.87758	3.34788	no
ENSG00000004766	CCDC132	protein_coding	chr7;chr7;chr7;chr7;chr7;chr7;chr7;chr7;chr7;chr7;chr7;chr7;chr7;chr7;chr7;chr7;chr7;chr7;chr7;chr7;chr7;chr7;chr7;chr7;chr7;chr7;chr7;chr7;chr7;chr7;chr7;chr7;chr7;chr7;chr7;chr7;chr7;chr7;chr7;chr7;chr7;chr7;chr7;chr7;chr7;chr7;chr7;chr7;chr7;chr7;chr7;chr7;chr7;chr7;chr7;chr7;chr7;chr7;chr7;chr7;chr7;chr7;chr7;chr7;chr7;chr7;chr7;chr7;chr7;chr7;chr7;chr7;chr7;chr7;chr7;chr7;chr7;chr7;chr7;chr7…	93232340;93232340;93232340;93232366;93232366;93232369;93232375;93232376;93232428;93239866;93239866;93239866;93239866;93239866;93239866;93239866;93239866;93239866;93246102;93246102;93252653;93252653;93252653;93252653;93252653;93252653;93252653;93252653;93253860;93253860;93253860;93253860;93253860;93253860;93253860;93253863;93253863;93256430;93256509;93256509;93256509;93256509;93256509;93256509;932…	93232500;93232500;93232500;93232500;93232500;93232500;93232500;93232500;93232500;93239934;93239950;93239934;93239934;93239950;93239934;93239934;93239934;93239934;93246129;93246129;93252775;93252775;93252775;93252775;93252775;93252775;93252775;93252775;93253931;93253931;93253931;93253931;93253931;93253931;93253931;93253931;93253931;93256562;93256562;93256562;93256562;93256562;93256562;93256562;932…	+;+;+;+;+;+;+;+;+;+;+;+;+;+;+;+;+;+;+;+;+;+;+;+;+;+;+;+;+;+;+;+;+;+;+;+;+;+;+;+;+;+;+;+;+;+;+;+;+;+;+;+;+;+;+;+;+;+;+;+;+;+;+;+;+;+;+;+;+;+;+;+;+;+;+;+;+;+;+;+;+;+;+;+;+;+;+;+;+;+;+;+;+;+;+;+;+;+;+;+;+;+;+;+;+;+;+;+;+;+;+;+;+;+;+;+;+;+;+;+;+;+;+;+;+;+;+;+;+;+;+;+;+;+;+;+;+;+;+;+;+;+;+;+;+;+;+;+;+;+;+;+;+;+;+;+;+;+;+;+;+;+;+;+;+;+;+;+;+;+;+;+;+;+;+;+;+;+;+;+;+;+;+;+;+;+;+;+;+;+;+;+;+;+;+;+;+;+;+;+…	9454	819	580	612	651	833	1094	723	697	-0.489534	0.0266002	0.322596	1.59109	1.26185	1.35733	1.46758	1.81439	1.99806	1.59322	1.5531	no
ENSG00000004779	NDUFAB1	protein_coding	chr16;chr16;chr16;chr16;chr16;chr16;chr16;chr16;chr16;chr16;chr16;chr16;chr16;chr16;chr16;chr16;chr16;chr16;chr16;chr16;chr16;chr16;chr16	23581002;23581014;23581033;23581871;23582276;23582276;23582276;23582335;23585336;23585336;23585336;23585336;23585336;23587197;23587197;23587197;23587197;23590886;23595429;23596123;23596123;23596123;23596123	23581173;23581173;23581173;23582375;23582375;23582375;23582375;23582375;23585423;23585423;23585423;23585423;23585423;23587319;23587319;23587319;23587319;23591153;23595638;23596291;23596303;23596277;23596356	-;-;-;-;-;-;-;-;-;-;-;-;-;-;-;-;-;-;-;-;-;-;-	1600	3471	4004	4497	3399	2300	3917	3127	3167	0.142125	0.435383	0.9034	5.68379	5.85864	6.10482	5.79362	5.39458	6.00797	5.71565	5.7262	no
ENSG00000004799	PDK4	protein_coding	chr7;chr7;chr7;chr7;chr7;chr7;chr7;chr7;chr7;chr7;chr7;chr7;chr7;chr7;chr7;chr7;chr7;chr7;chr7;chr7;chr7;chr7;chr7;chr7	95583499;95584375;95586680;95587010;95587010;95587418;95587418;95587418;95587484;95587727;95587727;95589640;95589640;95589640;95591988;95591988;95592511;95592511;95592760;95593699;95594771;95595023;95596164;95596164	95585781;95585781;95587123;95587123;95587123;95587545;95587528;95587528;95587825;95587825;95587825;95589717;95589716;95589716;95592065;95592065;95592760;95592597;95592944;95593770;95595164;95595164;95596460;95596491	-;-;-;-;-;-;-;-;-;-;-;-;-;-;-;-;-;-;-;-;-;-;-;-	4519	0	0	0	0	286	36	22	0	-8.19291	0.0293492	0.340937	0	0	0	0	1.48954	0.27042	0.174295	0	down
ENSG00000004838	ZMYND10	protein_coding	chr3;chr3;chr3;chr3;chr3;chr3;chr3;chr3;chr3;chr3;chr3;chr3;chr3;chr3;chr3;chr3;chr3;chr3;chr3;chr3;chr3;chr3;chr3;chr3;chr3;chr3;chr3;chr3;chr3;chr3;chr3;chr3;chr3;chr3;chr3;chr3;chr3;chr3;chr3;chr3;chr3;chr3;chr3;chr3;chr3;chr3;chr3;chr3;chr3;chr3;chr3;chr3;chr3;chr3;chr3;chr3;chr3;chr3	50341110;50341110;50341114;50341115;50341574;50341574;50341574;50341574;50341810;50341810;50341810;50341810;50342015;50342015;50342015;50342037;50342397;50342397;50342397;50342397;50342522;50342918;50342918;50342918;50343118;50343118;50343118;50343118;50343169;50343307;50343307;50343307;50343401;50343563;50343563;50343563;50343563;50343563;50343563;50343734;50343734;50343734;50343734;50343734;503…	50341485;50341485;50341485;50341485;50341699;50341699;50341699;50341699;50341931;50341931;50341931;50341931;50342140;50343168;50342140;50342140;50342569;50342655;50342569;50342448;50342569;50343018;50343018;50343018;50343206;50343206;50343206;50343206;50343444;50343444;50343444;50343444;50343444;50343616;50343616;50343616;50343616;50343616;50343616;50343850;50344036;50343850;50343850;50343850;503…	-;-;-;-;-;-;-;-;-;-;-;-;-;-;-;-;-;-;-;-;-;-;-;-;-;-;-;-;-;-;-;-;-;-;-;-;-;-;-;-;-;-;-;-;-;-;-;-;-;-;-;-;-;-;-;-;-;-	4009	63	119	71	90	90	171	16	59	0.0435716	0.921616	0.991844	0.449023	0.74538	0.513353	0.655909	0.714863	1.07302	0.144402	0.471089	no
ENSG00000004864	SLC25A13	protein_coding	chr7;chr7;chr7;chr7;chr7;chr7;chr7;chr7;chr7;chr7;chr7;chr7;chr7;chr7;chr7;chr7;chr7;chr7;chr7;chr7;chr7;chr7;chr7;chr7;chr7;chr7;chr7;chr7;chr7;chr7;chr7;chr7;chr7;chr7;chr7;chr7;chr7;chr7;chr7;chr7;chr7;chr7;chr7;chr7;chr7;chr7;chr7;chr7;chr7;chr7;chr7;chr7;chr7;chr7;chr7;chr7;chr7;chr7;chr7;chr7	96120220;96120221;96120956;96121655;96121655;96121655;96121839;96121839;96131743;96131743;96146554;96146556;96146556;96166922;96169868;96170044;96170045;96170045;96170045;96170045;96171472;96171472;96171472;96171472;96171472;96184277;96184277;96184277;96184277;96184277;96184927;96184927;96184927;96184927;96189294;96189294;96189294;96189581;96189581;96191109;96191109;96193037;96193037;96193148;962…	96121377;96121377;96121377;96121745;96121998;96121745;96121997;96121997;96131881;96131881;96146696;96146696;96146696;96166978;96169943;96170125;96170125;96170125;96170125;96170125;96171524;96171524;96171524;96171524;96171524;96184574;96184435;96184435;96184435;96184435;96185011;96185011;96185014;96185011;96189379;96189378;96189378;96189674;96189674;96191247;96191247;96193183;96193183;96193183;962…	-;-;-;-;-;-;-;-;-;-;-;-;-;-;-;-;-;-;-;-;-;-;-;-;-;-;-;-;-;-;-;-;-;-;-;-;-;-;-;-;-;-;-;-;-;-;-;-;-;-;-;-;-;-;-;-;-;-;-;-	3710	516	366	399	532	509	715	445	370	-0.298317	0.231754	0.797354	2.08116	1.69958	1.84608	2.22549	2.29848	2.58193	2.05792	1.85472	no
ENSG00000004866	ST7	protein_coding	chr7;chr7;chr7;chr7;chr7;chr7;chr7;chr7;chr7;chr7;chr7;chr7;chr7;chr7;chr7;chr7;chr7;chr7;chr7;chr7;chr7;chr7;chr7;chr7;chr7;chr7;chr7;chr7;chr7;chr7;chr7;chr7;chr7;chr7;chr7;chr7;chr7;chr7;chr7;chr7;chr7;chr7;chr7;chr7;chr7;chr7;chr7;chr7;chr7;chr7;chr7;chr7;chr7;chr7;chr7;chr7;chr7;chr7;chr7;chr7;chr7;chr7;chr7;chr7;chr7;chr7;chr7;chr7;chr7;chr7;chr7;chr7;chr7;chr7;chr7;chr7;chr7;chr7;chr7;chr7…	116953238;116953327;116953342;116953347;116953379;116953379;116953467;116953503;116953521;116954391;117014888;117014888;117014936;117020184;117020218;117020218;117020218;117020227;117020245;117020259;117020277;117020277;117022903;117076524;117090749;117090749;117098613;117098613;117098613;117098613;117099762;117099762;117099762;117099762;117099762;117099762;117099762;117099762;117099762;117099762…	116953691;116953691;116953691;116953691;116953691;116953691;116953691;116953691;116953691;116954679;117015014;117015014;117015014;117020629;117020629;117020629;117020629;117020629;117020629;117020629;117020629;117020629;117022999;117076651;117090837;117090837;117098702;117098815;117098815;117098815;117099844;117099844;117099844;117099844;117099844;117099844;117099844;117099839;117099844;117099844…	+;+;+;+;+;+;+;+;+;+;+;+;+;+;+;+;+;+;+;+;+;+;+;+;+;+;+;+;+;+;+;+;+;+;+;+;+;+;+;+;+;+;+;+;+;+;+;+;+;+;+;+;+;+;+;+;+;+;+;+;+;+;+;+;+;+;+;+;+;+;+;+;+;+;+;+;+;+;+;+;+;+;+;+;+;+;+;+;+;+;+;+;+;+;+;+;+;+;+;+;+;+;+;+;+;+;+;+;+;+;+;+;+;+;+;+;+;+;+;+;+;+;+;+;+;+;+;+;+;+;+;+;+;+;+;+;+;+;+;+;+;+;+;+;+;+;+;+;+;+;+;+;+;+;+;+;+;+;+;+;+;+;+;+;+;+;+;+;+;+;+;+;+;+;+;+;+;+;+;+;+;+;+;+;+;+;+;+;+;+;+;+;+;+;+;+;+;+;+;+…	6742	1239	1889	1042	774	830	1226	860	592	0.298659	0.343224	0.867733	2.39775	2.88456	2.2417	1.9795	2.17534	2.51246	2.12586	1.72421	no
ENSG00000004897	CDC27	protein_coding	chr17;chr17;chr17;chr17;chr17;chr17;chr17;chr17;chr17;chr17;chr17;chr17;chr17;chr17;chr17;chr17;chr17;chr17;chr17;chr17;chr17;chr17;chr17;chr17;chr17;chr17;chr17;chr17;chr17;chr17;chr17;chr17;chr17;chr17;chr17;chr17;chr17;chr17;chr17;chr17;chr17;chr17;chr17;chr17;chr17;chr17;chr17;chr17;chr17;chr17;chr17;chr17;chr17;chr17;chr17;chr17;chr17;chr17;chr17;chr17;chr17;chr17;chr17;chr17;chr17;chr17;chr…	47117703;47120255;47120610;47120771;47120810;47120880;47122444;47122444;47122444;47122444;47122444;47122444;47122552;47123886;47123886;47123886;47123886;47123886;47123886;47123886;47129393;47129393;47129393;47129393;47129393;47129393;47132257;47132257;47132257;47132257;47132257;47132257;47137152;47137152;47137152;47137152;47137152;47137152;47138739;47138739;47138739;47138739;47138739;47139771;471…	47121017;47121017;47121017;47121017;47121017;47121017;47122600;47122536;47122600;47122600;47122619;47122600;47122600;47123960;47123960;47123960;47123960;47123960;47123895;47123960;47129521;47129521;47129521;47129521;47129521;47129521;47132374;47132374;47132374;47132374;47132374;47132374;47137360;47137360;47137244;47137360;47137360;47137360;47138891;47138891;47138891;47138891;47138891;47139973;471…	-;-;-;-;-;-;-;-;-;-;-;-;-;-;-;-;-;-;-;-;-;-;-;-;-;-;-;-;-;-;-;-;-;-;-;-;-;-;-;-;-;-;-;-;-;-;-;-;-;-;-;-;-;-;-;-;-;-;-;-;-;-;-;-;-;-;-;-;-;-;-;-;-;-;-;-;-;-;-;-;-;-;-;-;-;-;-;-;-;-;-;-;-;-;-;-;-;-;-;-;-;-;-;-;-;-;-;-;-;-;-;-;-;-;-;-;-;-;-;-;-;-;-;-;-;-;-;-;-;-;-;-;-;-;-;-;-;-;-;-;-;-;-;-;-;-;-;-;-;-;-;-;-;-;-;-;-;-;-;-;-;-;-;-	6824	2902	2773	2034	1754	1961	2659	1746	1585	0.0823718	0.493352	0.91969	3.44369	3.35897	3.03432	2.92417	3.20311	3.47037	2.954	2.8267	no
ENSG00000004961	HCCS	protein_coding	chrX;chrX;chrX;chrX;chrX;chrX;chrX;chrX;chrX;chrX;chrX;chrX;chrX;chrX;chrX;chrX;chrX;chrX;chrX;chrX;chrX	11111301;11111342;11111365;11112019;11112019;11112019;11114835;11114835;11114835;11117267;11117267;11117267;11118501;11118501;11118501;11120907;11120907;11120907;11121612;11121612;11121612	11111460;11111423;11111518;11112160;11112160;11112160;11114986;11114986;11114986;11117415;11117415;11117415;11118620;11118620;11118620;11120993;11120993;11120993;11121879;11121879;11123078	+;+;+;+;+;+;+;+;+;+;+;+;+;+;+;+;+;+;+;+;+	2335	1102	1563	852	722	1074	1287	616	689	0.0618438	0.661805	0.956053	3.58078	4.0227	3.29351	3.15836	3.8217	3.93204	2.99252	3.12804	no
ENSG00000004975	DVL2	protein_coding	chr17;chr17;chr17;chr17;chr17;chr17;chr17;chr17;chr17;chr17;chr17;chr17;chr17;chr17;chr17;chr17;chr17;chr17;chr17;chr17;chr17;chr17;chr17;chr17;chr17;chr17;chr17;chr17;chr17;chr17;chr17;chr17;chr17;chr17;chr17;chr17;chr17;chr17;chr17;chr17;chr17;chr17;chr17;chr17;chr17;chr17;chr17;chr17;chr17;chr17;chr17;chr17;chr17;chr17;chr17;chr17;chr17;chr17;chr17;chr17;chr17;chr17;chr17;chr17;chr17;chr17;chr…	7225341;7225455;7226137;7226421;7226421;7226421;7226656;7227090;7227090;7227090;7227149;7227238;7227404;7227404;7227404;7227404;7227404;7227655;7227655;7227655;7227655;7227655;7227655;7227863;7227977;7227977;7227977;7227977;7227977;7227977;7228007;7228600;7228762;7228969;7228969;7228969;7228969;7228969;7228969;7229135;7229135;7229135;7229135;7229135;7229135;7229135;7229153;7229287;7229378;7229378…	7226313;7226313;7226313;7226639;7226639;7226639;7227269;7227269;7227269;7227269;7227535;7227269;7227535;7227535;7227535;7227535;7227535;7227783;7227827;7227711;7227783;7227783;7227783;7228044;7228044;7228384;7228042;7228044;7228044;7228044;7228044;7229045;7229045;7229045;7229045;7229045;7229035;7229045;7229045;7229274;7229274;7229391;7229274;7229267;7229274;7229274;7229274;7230155;7229475;7229406…	-;-;-;-;-;-;-;-;-;-;-;-;-;-;-;-;-;-;-;-;-;-;-;-;-;-;-;-;-;-;-;-;-;-;-;-;-;-;-;-;-;-;-;-;-;-;-;-;-;-;-;-;-;-;-;-;-;-;-;-;-;-;-;-;-;-;-;-;-;-;-;-;-;-;-;-;-;-;-;-;-;-;-;-;-;-;-;-;-;-;-;-;-	5350	1150	1328	1203	1600	800	780	1436	980	0.280362	0.218552	0.786604	2.58358	2.73476	2.68394	3.11571	2.39829	2.25489	3.01435	2.53764	no
ENSG00000005007	UPF1	protein_coding	chr19;chr19;chr19;chr19;chr19;chr19;chr19;chr19;chr19;chr19;chr19;chr19;chr19;chr19;chr19;chr19;chr19;chr19;chr19;chr19;chr19;chr19;chr19;chr19;chr19;chr19;chr19;chr19;chr19;chr19;chr19;chr19;chr19;chr19;chr19;chr19;chr19;chr19;chr19;chr19;chr19;chr19;chr19;chr19;chr19;chr19;chr19;chr19;chr19;chr19;chr19;chr19;chr19;chr19;chr19;chr19;chr19;chr19;chr19;chr19;chr19;chr19;chr19;chr19;chr19;chr19;chr…	18831938;18832001;18833130;18845980;18845980;18845980;18847744;18847744;18847744;18848133;18849008;18849008;18849082;18849166;18849813;18850075;18850075;18850075;18850075;18850075;18850075;18850075;18850075;18850075;18850688;18850688;18850688;18850688;18850688;18850688;18850688;18850688;18850688;18851050;18852135;18852135;18852135;18852135;18852135;18852135;18852135;18852987;18852987;18852998;188…	18832440;18832440;18833283;18846119;18846119;18846119;18847833;18847833;18847833;18848434;18849076;18849031;18849181;18849446;18849985;18850242;18850242;18850242;18850242;18850242;18850242;18850242;18850242;18850242;18850868;18850868;18850868;18850868;18850868;18850691;18850776;18850868;18850868;18851129;18852194;18852236;18852254;18852296;18852182;18852296;18852296;18853104;18853071;18853071;188…	+;+;+;+;+;+;+;+;+;+;+;+;+;+;+;+;+;+;+;+;+;+;+;+;+;+;+;+;+;+;+;+;+;+;+;+;+;+;+;+;+;+;+;+;+;+;+;+;+;+;+;+;+;+;+;+;+;+;+;+;+;+;+;+;+;+;+;+;+;+;+;+;+;+;+;+;+;+;+;+;+;+;+;+;+;+;+;+;+;+;+;+;+;+;+;+;+	8600	389	516	433	703	458	332	520	678	-0.10664	0.610851	0.949836	1.03628	1.24322	1.14729	1.63038	1.33422	0.999306	1.37568	1.61758	no
ENSG00000005020	SKAP2	protein_coding	chr7;chr7;chr7;chr7;chr7;chr7;chr7;chr7;chr7;chr7;chr7;chr7;chr7;chr7;chr7;chr7;chr7;chr7;chr7;chr7;chr7;chr7;chr7;chr7;chr7;chr7;chr7;chr7;chr7;chr7;chr7;chr7;chr7;chr7;chr7;chr7;chr7;chr7;chr7;chr7;chr7;chr7;chr7;chr7;chr7;chr7;chr7;chr7;chr7;chr7;chr7;chr7;chr7;chr7;chr7;chr7;chr7;chr7;chr7;chr7	26667062;26670091;26684736;26690285;26690307;26725428;26725428;26725923;26725923;26726682;26726882;26726882;26726889;26738795;26738795;26738795;26738795;26738840;26739887;26739887;26739887;26739887;26739887;26739887;26742342;26746567;26844029;26844030;26844030;26844030;26844030;26844030;26844030;26844030;26847996;26854137;26854137;26854137;26854137;26854137;26854137;26854137;26854137;26854785;268…	26669656;26670192;26684848;26690362;26690362;26725565;26725565;26725986;26725986;26727006;26727006;26727006;26727006;26738878;26738878;26738878;26738878;26738878;26739964;26739964;26739964;26739964;26739964;26739964;26742475;26746686;26844137;26844137;26844137;26844137;26844137;26844137;26844137;26844137;26848068;26854162;26854162;26854162;26854162;26854162;26854162;26854162;26854162;26854890;268…	-;-;-;-;-;-;-;-;-;-;-;-;-;-;-;-;-;-;-;-;-;-;-;-;-;-;-;-;-;-;-;-;-;-;-;-;-;-;-;-;-;-;-;-;-;-;-;-;-;-;-;-;-;-;-;-;-;-;-;-	5520	5217	4313	1504	1532	4129	5252	1830	1752	-0.26887	0.293265	0.842778	4.52097	4.23305	2.92121	3.02078	4.48341	4.67933	3.28461	3.22157	no
ENSG00000005022	SLC25A5	protein_coding	chrX;chrX;chrX;chrX;chrX;chrX;chrX;chrX;chrX;chrX;chrX;chrX	119468400;119468422;119469277;119469661;119469661;119469742;119470262;119470373;119470373;119470901;119470901;119470901	119468626;119468490;119469383;119470147;119470147;119470155;119470513;119470513;119470513;119470940;119471081;119471319	+;+;+;+;+;+;+;+;+;+;+;+	1500	11757	13309	18242	9563	8780	15641	11623	9849	0.054719	0.807746	0.977067	7.51656	7.66668	8.20195	7.36163	7.39417	8.08133	7.68221	7.437	no
ENSG00000005059	CCDC109B	protein_coding	chr4;chr4;chr4;chr4;chr4;chr4;chr4;chr4;chr4;chr4;chr4;chr4;chr4;chr4;chr4;chr4;chr4;chr4;chr4;chr4;chr4;chr4;chr4;chr4	109560205;109560209;109560212;109560990;109648484;109659011;109659011;109659011;109659011;109660195;109660195;109660195;109660195;109664290;109664290;109664290;109681435;109682582;109682582;109684440;109684443;109685251;109687515;109687515	109560436;109560436;109560436;109561017;109648649;109659086;109659086;109659086;109659086;109660365;109660346;109660365;109660365;109664394;109664394;109664394;109681469;109683194;109682742;109685367;109684646;109685367;109687716;109688726	+;+;+;+;+;+;+;+;+;+;+;+;+;+;+;+;+;+;+;+;+;+;+;+	3566	14754	15132	13521	12322	9793	8539	10263	8395	0.424973	0.0020371	0.0543624	6.60183	6.61026	6.53132	6.48538	6.31202	5.97655	6.26518	5.97203	no
ENSG00000005075	POLR2J	protein_coding	chr7;chr7;chr7;chr7;chr7;chr7;chr7	102473118;102473938;102474361;102476181;102476181;102478808;102478811	102473684;102474535;102474535;102476270;102476270;102478907;102478906	-;-;-;-;-;-;-	1355	1377	2402	2837	2038	1238	1513	2205	1925	0.170668	0.534035	0.931823	4.62125	5.37141	5.68716	5.30613	4.76027	4.9019	5.45693	5.25839	no
ENSG00000005100	DHX33	protein_coding	chr17;chr17;chr17;chr17;chr17;chr17;chr17;chr17;chr17;chr17;chr17;chr17;chr17;chr17;chr17;chr17;chr17;chr17;chr17;chr17;chr17;chr17;chr17;chr17;chr17;chr17;chr17;chr17;chr17;chr17;chr17;chr17;chr17;chr17;chr17;chr17;chr17;chr17;chr17;chr17;chr17;chr17;chr17;chr17;chr17;chr17;chr17;chr17;chr17;chr17;chr17	5440912;5443489;5443489;5443493;5444098;5448809;5448809;5448809;5448809;5448809;5450203;5450203;5450203;5450203;5450203;5450807;5450807;5450807;5450807;5450807;5453580;5453580;5453580;5453580;5453580;5453821;5453821;5453821;5453821;5453821;5455160;5455160;5455160;5455160;5455997;5455997;5455997;5455997;5455997;5460939;5460939;5460939;5460939;5462319;5462319;5462319;5463529;5468571;5468571;5468571…	5444513;5444513;5444513;5444513;5444513;5448895;5448895;5448895;5448895;5448895;5450406;5450406;5450406;5450406;5450406;5450934;5450934;5450934;5450934;5450934;5453668;5453668;5453668;5453668;5453668;5453980;5453980;5453980;5453980;5453980;5455271;5455271;5455271;5455271;5456182;5456182;5456182;5456182;5456182;5461109;5461109;5461363;5461109;5462546;5462546;5462546;5463689;5468829;5468916;5468748…	-;-;-;-;-;-;-;-;-;-;-;-;-;-;-;-;-;-;-;-;-;-;-;-;-;-;-;-;-;-;-;-;-;-;-;-;-;-;-;-;-;-;-;-;-;-;-;-;-;-;-	5872	370	243	180	153	257	230	153	184	0.00911095	0.969271	0.998361	1.301	0.958305	0.798847	0.738186	1.17013	1.00981	0.754701	0.865682	no
ENSG00000005102	MEOX1	protein_coding	chr17;chr17;chr17;chr17;chr17;chr17;chr17;chr17;chr17;chr17;chr17	43640388;43640402;43641379;43641380;43643488;43643488;43661066;43661066;43661066;43661066;43661871	43642032;43642032;43642032;43642032;43643660;43643660;43661393;43661563;43661954;43661563;43661922	-;-;-;-;-;-;-;-;-;-;-	2707	137	135	65	88	42	0	36	28	1.77055	0.00938155	0.169606	1.12159	1.09521	0.659403	0.874615	0.529306	0	0.4338	0.346422	up
ENSG00000005156	LIG3	protein_coding	chr17;chr17;chr17;chr17;chr17;chr17;chr17;chr17;chr17;chr17;chr17;chr17;chr17;chr17;chr17;chr17;chr17;chr17;chr17;chr17;chr17;chr17;chr17;chr17;chr17;chr17;chr17;chr17;chr17;chr17;chr17;chr17;chr17;chr17;chr17;chr17;chr17;chr17;chr17;chr17;chr17;chr17;chr17;chr17;chr17;chr17;chr17;chr17;chr17;chr17;chr17;chr17;chr17;chr17;chr17;chr17;chr17;chr17;chr17;chr17;chr17;chr17;chr17;chr17;chr17;chr17;chr…	34980494;34980512;34980546;34980558;34980559;34980577;34980640;34981481;34983002;34983002;34983002;34983002;34983232;34983452;34985942;34985988;34985988;34985988;34985988;34985988;34985988;34985988;34986094;34989466;34989466;34989466;34989466;34989466;34989466;34989466;34989466;34989466;34990963;34990963;34990963;34990963;34990963;34990963;34991637;34991671;34991671;34991671;34991671;34991958;349…	34980622;34980597;34980622;34980622;34980622;34980622;34981158;34981557;34983552;34983552;34983552;34983552;34983552;34983552;34986131;34986131;34986131;34986131;34986131;34986131;34986131;34986131;34986131;34989663;34989540;34989880;34989663;34989663;34989657;34989663;34989663;34989663;34991314;34991065;34991114;34991114;34991114;34991114;34991837;34991837;34991837;34991837;34991837;34992035;349…	+;+;+;+;+;+;+;+;+;+;+;+;+;+;+;+;+;+;+;+;+;+;+;+;+;+;+;+;+;+;+;+;+;+;+;+;+;+;+;+;+;+;+;+;+;+;+;+;+;+;+;+;+;+;+;+;+;+;+;+;+;+;+;+;+;+;+;+;+;+;+;+;+;+;+;+;+;+;+;+;+;+;+;+;+;+;+;+;+;+;+;+;+;+;+;+;+;+;+;+;+;+;+;+;+;+	12919	662	863	770	642	772	954	414	676	-0.0857477	0.67632	0.957091	1.13131	1.33471	1.28585	1.18534	1.43675	1.54152	0.88384	1.2467	no
ENSG00000005175	RPAP3	protein_coding	chr12;chr12;chr12;chr12;chr12;chr12;chr12;chr12;chr12;chr12;chr12;chr12;chr12;chr12;chr12;chr12;chr12;chr12;chr12;chr12;chr12;chr12;chr12;chr12;chr12;chr12;chr12;chr12;chr12;chr12;chr12;chr12;chr12;chr12;chr12;chr12;chr12;chr12;chr12;chr12;chr12;chr12;chr12;chr12;chr12;chr12;chr12;chr12;chr12;chr12;chr12;chr12;chr12;chr12;chr12;chr12;chr12;chr12;chr12	47661249;47663290;47663292;47663293;47664590;47666980;47666980;47666980;47667754;47667754;47667754;47668916;47668916;47668916;47670107;47670107;47670107;47679493;47679493;47679704;47679704;47679704;47681696;47681696;47681696;47686780;47686780;47686780;47687876;47687876;47687876;47689125;47689125;47689125;47690518;47690518;47690518;47695942;47696276;47696276;47696276;47697597;47697597;47697597;476…	47663590;47663590;47663590;47663590;47664843;47667080;47667080;47667080;47667851;47667851;47667851;47669102;47669102;47669102;47670345;47670345;47670345;47679594;47679594;47679774;47679774;47679774;47681817;47681817;47681817;47686907;47686907;47686907;47688001;47688001;47688001;47689195;47689195;47689195;47690639;47690639;47690639;47696403;47696403;47696403;47696403;47697701;47697719;47697719;476…	-;-;-;-;-;-;-;-;-;-;-;-;-;-;-;-;-;-;-;-;-;-;-;-;-;-;-;-;-;-;-;-;-;-;-;-;-;-;-;-;-;-;-;-;-;-;-;-;-;-;-;-;-;-;-;-;-;-;-	5381	1619	1784	1719	1156	2028	2399	1080	923	-0.126604	0.616002	0.95054	2.99829	3.09677	3.12248	2.70228	3.55662	3.64817	2.65399	2.45963	no
ENSG00000005187	ACSM3	protein_coding	chr16;chr16;chr16;chr16;chr16;chr16;chr16;chr16;chr16;chr16;chr16;chr16;chr16;chr16;chr16;chr16;chr16;chr16;chr16;chr16;chr16;chr16;chr16;chr16;chr16;chr16;chr16;chr16;chr16;chr16;chr16;chr16;chr16;chr16;chr16;chr16;chr16;chr16;chr16;chr16;chr16;chr16;chr16;chr16;chr16;chr16;chr16;chr16;chr16;chr16;chr16;chr16;chr16;chr16;chr16;chr16;chr16;chr16;chr16;chr16;chr16;chr16;chr16;chr16;chr16;chr16;chr…	20610243;20674510;20674531;20674608;20679158;20679158;20749265;20749418;20749910;20749910;20749910;20755573;20755573;20755573;20755573;20763702;20764040;20764683;20769984;20769984;20769984;20769984;20769984;20769984;20770160;20775839;20775839;20775839;20775839;20775839;20777373;20777373;20777373;20777373;20779797;20779881;20780714;20780714;20780714;20780714;20780974;20780974;20780974;20780974;207…	20610310;20674822;20674822;20674822;20682176;20679449;20749368;20750003;20750003;20750003;20750003;20755616;20755616;20755608;20755616;20764125;20764125;20764736;20770253;20770253;20770109;20770253;20770191;20770253;20770253;20776049;20776049;20776049;20776049;20775920;20777580;20777417;20777580;20777580;20779907;20779907;20780857;20780857;20780857;20780857;20781130;20781130;20781130;20781130;207…	+;+;+;+;+;+;+;+;+;+;+;+;+;+;+;+;+;+;+;+;+;+;+;+;+;+;+;+;+;+;+;+;+;+;+;+;+;+;+;+;+;+;+;+;+;+;+;+;+;+;+;+;+;+;+;+;+;+;+;+;+;+;+;+;+;+;+;+;+;+;+;+;+;+;+;+;+;+;+;+;+;+;+;+;+;+;+	7822	77	205	101	113	265	83	131	129	-0.472676	0.236416	0.802183	0.297153	0.675569	0.391313	0.454606	0.976609	0.350046	0.527827	0.518768	no
ENSG00000005189	AC004381.6	protein_coding	chr16;chr16;chr16;chr16;chr16;chr16;chr16;chr16;chr16;chr16;chr16;chr16;chr16;chr16;chr16;chr16;chr16;chr16;chr16;chr16;chr16;chr16;chr16;chr16;chr16;chr16;chr16;chr16;chr16;chr16;chr16;chr16;chr16;chr16;chr16;chr16;chr16;chr16;chr16;chr16;chr16;chr16;chr16;chr16;chr16;chr16;chr16;chr16;chr16;chr16;chr16;chr16;chr16;chr16;chr16;chr16;chr16;chr16;chr16;chr16;chr16;chr16;chr16;chr16;chr16;chr16;chr…	20806429;20806445;20806496;20806499;20806521;20806527;20806552;20806617;20806624;20806657;20806663;20806698;20806708;20806757;20806952;20806952;20806952;20806952;20806952;20806952;20806952;20806952;20806952;20807157;20808788;20813190;20813190;20813190;20813190;20813190;20813190;20813190;20813190;20813190;20813190;20813190;20813190;20813190;20813190;20814927;20814927;20814927;20814927;20814927;208…	20806490;20806721;20806705;20806705;20806705;20806705;20806721;20806705;20806705;20806735;20806721;20806817;20807091;20806817;20807091;20807091;20807091;20807091;20807091;20807091;20807091;20807091;20807091;20807363;20808880;20813302;20813302;20813302;20813302;20813302;20813302;20813302;20813302;20813302;20813302;20813302;20813302;20813302;20813302;20815053;20815053;20814992;20815053;20815053;208…	+;+;+;+;+;+;+;+;+;+;+;+;+;+;+;+;+;+;+;+;+;+;+;+;+;+;+;+;+;+;+;+;+;+;+;+;+;+;+;+;+;+;+;+;+;+;+;+;+;+;+;+;+;+;+;+;+;+;+;+;+;+;+;+;+;+;+;+;+;+;+;+;+;+;+;+;+;+;+;+;+;+;+;+;+;+;+;+;+;+;+;+;+;+;+;+;+;+;+;+;+;+;+;+;+;+;+;+;+;+;+;+;+;+;+;+;+;+;+;+;+;+;+;+;+;+;+;+;+;+;+;+;+;+;+;+;+;+;+;+;+;+;+;+;+;+;+;+;+;+;+;+;+;+;+;+;+;+;+;+;+;+;+;+;+	4114	79	92	156	65	150	72	78	42	0.145918	0.796863	0.975435	0.532225	0.594163	0.937367	0.49068	1.0297	0.538944	0.585062	0.342412	no
ENSG00000005194	CIAPIN1	protein_coding	chr16;chr16;chr16;chr16;chr16;chr16;chr16;chr16;chr16;chr16;chr16;chr16;chr16;chr16;chr16;chr16;chr16;chr16;chr16;chr16;chr16;chr16;chr16;chr16;chr16;chr16;chr16;chr16;chr16;chr16;chr16;chr16;chr16;chr16;chr16;chr16;chr16;chr16;chr16;chr16;chr16;chr16;chr16;chr16;chr16;chr16;chr16;chr16;chr16;chr16;chr16;chr16;chr16;chr16;chr16;chr16;chr16;chr16;chr16;chr16;chr16;chr16;chr16;chr16;chr16;chr16;chr…	57428169;57428187;57428218;57428554;57428938;57429062;57429099;57429177;57430258;57430258;57430258;57430258;57430258;57430258;57430258;57430258;57430328;57431151;57431151;57431151;57431151;57431151;57431196;57431317;57432487;57432487;57432487;57432487;57432487;57432487;57432487;57432487;57432487;57432487;57433648;57433910;57434044;57434044;57434044;57434044;57434044;57434044;57434044;57434044;574…	57429280;57429280;57429280;57429280;57429280;57429280;57429280;57429280;57430339;57430646;57430339;57430339;57430339;57430339;57430339;57430339;57430339;57431266;57431266;57431266;57431266;57431266;57431470;57431470;57432560;57432560;57432560;57432560;57432560;57432560;57432560;57432560;57432560;57432560;57434212;57434212;57434212;57434212;57434212;57434212;57434212;57434212;57434212;57434212;574…	-;-;-;-;-;-;-;-;-;-;-;-;-;-;-;-;-;-;-;-;-;-;-;-;-;-;-;-;-;-;-;-;-;-;-;-;-;-;-;-;-;-;-;-;-;-;-;-;-;-;-;-;-;-;-;-;-;-;-;-;-;-;-;-;-;-;-;-;-;-;-;-;-;-;-;-;-;-;-;-;-;-;-;-;-;-;-;-;-;-;-	3509	3179	3481	2122	1401	2107	2474	1644	1289	0.246189	0.178295	0.751234	4.46265	4.56108	3.9628	3.49019	4.18218	4.26646	3.73963	3.41124	no
ENSG00000005206	SPPL2B	protein_coding	chr19;chr19;chr19;chr19;chr19;chr19;chr19;chr19;chr19;chr19;chr19;chr19;chr19;chr19;chr19;chr19;chr19;chr19;chr19;chr19;chr19;chr19;chr19;chr19;chr19;chr19;chr19;chr19;chr19;chr19;chr19;chr19;chr19;chr19;chr19;chr19;chr19;chr19;chr19;chr19;chr19;chr19;chr19;chr19;chr19;chr19;chr19;chr19;chr19;chr19;chr19;chr19;chr19;chr19;chr19;chr19;chr19;chr19;chr19;chr19;chr19;chr19;chr19;chr19;chr19;chr19;chr…	2328615;2328630;2328659;2328673;2328684;2328693;2328696;2330297;2330297;2330424;2334602;2334602;2334602;2334602;2334602;2334602;2334629;2337111;2337115;2337443;2337443;2337443;2337443;2337443;2337443;2337443;2337443;2338051;2338752;2338752;2338752;2338752;2338752;2338760;2338814;2339065;2339069;2339069;2339069;2339069;2339069;2339069;2339158;2339678;2339824;2339824;2339824;2339824;2339824;2339824…	2328721;2328775;2328775;2328775;2328775;2328775;2328775;2330350;2330419;2330759;2334721;2334721;2334721;2334721;2334721;2334721;2334721;2337194;2337333;2337935;2337625;2337625;2337625;2337625;2337482;2337625;2337625;2338526;2338841;2338841;2338841;2338841;2338841;2338841;2338841;2339208;2339208;2339208;2339208;2339208;2339208;2339208;2339208;2339966;2339877;2339966;2339966;2339966;2339966;2339966…	+;+;+;+;+;+;+;+;+;+;+;+;+;+;+;+;+;+;+;+;+;+;+;+;+;+;+;+;+;+;+;+;+;+;+;+;+;+;+;+;+;+;+;+;+;+;+;+;+;+;+;+;+;+;+;+;+;+;+;+;+;+;+;+;+;+;+;+;+;+;+;+;+;+;+;+;+;+;+;+;+;+;+;+;+;+;+;+;+;+;+;+	7130	366	493	525	494	366	416	428	441	0.0208528	0.885536	0.988076	1.13268	1.36494	1.47344	1.47325	1.30243	1.32763	1.36926	1.39117	no
ENSG00000005238	FAM214B	protein_coding	chr9;chr9;chr9;chr9;chr9;chr9;chr9;chr9;chr9;chr9;chr9;chr9;chr9;chr9;chr9;chr9;chr9;chr9;chr9;chr9;chr9;chr9;chr9;chr9;chr9;chr9;chr9;chr9;chr9;chr9;chr9;chr9;chr9;chr9;chr9;chr9;chr9;chr9;chr9;chr9;chr9;chr9;chr9;chr9;chr9;chr9;chr9;chr9;chr9;chr9;chr9;chr9;chr9;chr9;chr9;chr9;chr9;chr9;chr9;chr9;chr9;chr9;chr9;chr9;chr9;chr9;chr9	35104112;35104121;35104121;35104121;35104121;35104123;35104142;35105682;35105682;35105682;35105682;35105682;35105682;35105682;35105941;35105941;35105941;35105941;35105941;35105941;35105941;35106252;35106252;35106252;35106252;35106252;35106252;35106252;35106538;35106538;35106538;35106538;35106538;35106538;35106538;35106833;35106833;35106833;35106833;35106833;35106833;35106833;35107381;35107381;351…	35105374;35105374;35105374;35105374;35105374;35105374;35105374;35105857;35105857;35105857;35105857;35105857;35105857;35105857;35106009;35106009;35106009;35106009;35106009;35106009;35106009;35106410;35106410;35106410;35106410;35106410;35106410;35106410;35106643;35106643;35106643;35106643;35106643;35106643;35106643;35106891;35106891;35106891;35106891;35106891;35106891;35106891;35108349;35108349;351…	-;-;-;-;-;-;-;-;-;-;-;-;-;-;-;-;-;-;-;-;-;-;-;-;-;-;-;-;-;-;-;-;-;-;-;-;-;-;-;-;-;-;-;-;-;-;-;-;-;-;-;-;-;-;-;-;-;-;-;-;-;-;-;-;-;-;-	6409	180	403	209	291	404	430	165	343	-0.420398	0.143267	0.701965	0.724686	1.28268	0.837476	1.11383	1.48584	1.45222	0.747674	1.2656	no
ENSG00000005243	COPZ2	protein_coding	chr17;chr17;chr17;chr17;chr17;chr17;chr17;chr17;chr17;chr17;chr17;chr17;chr17;chr17;chr17;chr17;chr17;chr17;chr17;chr17;chr17;chr17;chr17;chr17;chr17;chr17;chr17;chr17;chr17;chr17;chr17;chr17;chr17;chr17;chr17;chr17;chr17;chr17;chr17;chr17;chr17;chr17;chr17;chr17;chr17;chr17;chr17;chr17;chr17;chr17;chr17	48026167;48026167;48026167;48026167;48026171;48026171;48026174;48026182;48027676;48027676;48028472;48028472;48028472;48028472;48028472;48028472;48028472;48029125;48029125;48029125;48029125;48029125;48029125;48029125;48031646;48032156;48032156;48032156;48032686;48032686;48032686;48032686;48032686;48033211;48033211;48033211;48033211;48033211;48033863;48033863;48033863;48033863;48033892;48036851;480…	48026475;48026475;48026475;48026475;48026475;48026475;48026475;48026475;48027789;48027789;48028510;48028510;48028560;48028510;48028510;48028510;48028510;48029176;48029176;48029176;48029176;48029176;48029176;48029425;48032233;48032233;48032233;48032233;48032741;48032741;48032741;48032741;48032741;48033302;48033282;48033302;48033302;48033252;48033872;48033944;48033944;48033944;48033944;48036925;480…	-;-;-;-;-;-;-;-;-;-;-;-;-;-;-;-;-;-;-;-;-;-;-;-;-;-;-;-;-;-;-;-;-;-;-;-;-;-;-;-;-;-;-;-;-;-;-;-;-;-;-	1851	416	437	208	237	277	462	293	213	-0.138132	0.708413	0.958913	2.63731	2.67354	1.89206	2.0986	2.3992	2.89902	2.37165	2.00698	no
ENSG00000005249	PRKAR2B	protein_coding	chr7;chr7;chr7;chr7;chr7;chr7;chr7;chr7;chr7;chr7;chr7;chr7;chr7;chr7;chr7;chr7;chr7;chr7;chr7;chr7;chr7	107044649;107069625;107070281;107070281;107091676;107121952;107121952;107121952;107128212;107128212;107128212;107140847;107140847;107140847;107146308;107146308;107150922;107153177;107156984;107157186;107159449	107045214;107069986;107070316;107070316;107091885;107122004;107122004;107122004;107128295;107128295;107128295;107140953;107140953;107140953;107146462;107146461;107151023;107153251;107157049;107157324;107161811	+;+;+;+;+;+;+;+;+;+;+;+;+;+;+;+;+;+;+;+;+	4318	17	75	18	38	254	325	37	57	-1.93235	0.00059562	0.0203149	0.126276	0.481098	0.13828	0.293539	1.42247	1.55964	0.293983	0.429073	down
ENSG00000005302	MSL3	protein_coding	chrX;chrX;chrX;chrX;chrX;chrX;chrX;chrX;chrX;chrX;chrX;chrX;chrX;chrX;chrX;chrX;chrX;chrX;chrX;chrX;chrX;chrX;chrX;chrX;chrX;chrX;chrX;chrX;chrX;chrX;chrX;chrX;chrX;chrX;chrX;chrX;chrX;chrX;chrX;chrX;chrX;chrX;chrX;chrX;chrX;chrX;chrX;chrX;chrX;chrX;chrX;chrX;chrX;chrX;chrX;chrX;chrX;chrX;chrX;chrX;chrX;chrX;chrX;chrX;chrX;chrX;chrX;chrX;chrX;chrX;chrX;chrX;chrX;chrX;chrX;chrX;chrX;chrX;chrX;chrX…	11758159;11758159;11758237;11758253;11758582;11758582;11758586;11759552;11759628;11759641;11759793;11759793;11759793;11759793;11759793;11759793;11759793;11759793;11760043;11760138;11760186;11760222;11760403;11760403;11760403;11760403;11760403;11760403;11760403;11760403;11760403;11760403;11760403;11760403;11760837;11760837;11760837;11760837;11760837;11760837;11760837;11760837;11760837;11760837;117…	11758365;11758365;11758365;11758365;11758688;11758773;11758773;11759875;11759712;11759875;11759875;11759875;11759875;11759875;11759875;11759875;11759875;11759875;11760498;11760309;11760339;11760309;11760498;11760498;11760498;11760498;11760498;11760498;11760498;11760498;11760498;11760498;11760498;11760498;11760937;11760937;11760937;11760937;11761054;11760937;11760937;11760937;11760937;11760937;117…	+;+;+;+;+;+;+;+;+;+;+;+;+;+;+;+;+;+;+;+;+;+;+;+;+;+;+;+;+;+;+;+;+;+;+;+;+;+;+;+;+;+;+;+;+;+;+;+;+;+;+;+;+;+;+;+;+;+;+;+;+;+;+;+;+;+;+;+;+;+;+;+;+;+;+;+;+;+;+;+;+;+;+;+;+;+;+;+;+;+;+;+;+;+;+;+;+;+;+;+;+;+;+;+;+;+;+;+;+;+;+;+;+;+;+;+;+;+;+;+;+;+;+;+;+	6496	4590	6272	4146	3491	4846	4330	2659	2420	0.226814	0.362381	0.872136	4.12242	4.52369	4.03574	3.8855	4.4797	4.18981	3.56034	3.42961	no
ENSG00000005339	CREBBP	protein_coding	chr16;chr16;chr16;chr16;chr16;chr16;chr16;chr16;chr16;chr16;chr16;chr16;chr16;chr16;chr16;chr16;chr16;chr16;chr16;chr16;chr16;chr16;chr16;chr16;chr16;chr16;chr16;chr16;chr16;chr16;chr16;chr16;chr16;chr16;chr16;chr16;chr16;chr16;chr16;chr16;chr16;chr16;chr16;chr16;chr16;chr16;chr16;chr16;chr16;chr16;chr16;chr16;chr16;chr16;chr16;chr16;chr16;chr16;chr16;chr16;chr16;chr16;chr16;chr16;chr16;chr16;chr…	3725054;3727539;3731192;3731192;3731776;3731776;3731908;3731911;3736036;3736036;3736036;3736036;3736508;3736650;3736650;3736650;3736650;3738559;3738559;3739446;3739578;3739578;3739578;3739614;3740399;3740399;3740399;3740399;3740399;3740399;3740443;3744894;3744894;3744894;3744894;3744894;3744894;3745277;3745277;3745277;3745277;3745277;3749627;3749627;3749627;3749627;3751726;3751726;3751726;3757288…	3729874;3729874;3731473;3731473;3731937;3731937;3731937;3731937;3736203;3736203;3736203;3736203;3736815;3736815;3736999;3736815;3736815;3738672;3738672;3739724;3739724;3739724;3739724;3739724;3740549;3740549;3740549;3743468;3740549;3740549;3740549;3744961;3744961;3744961;3744957;3744961;3744961;3745654;3745354;3745354;3745354;3745354;3749670;3749683;3749683;3749683;3751808;3751806;3751806;3757376…	-;-;-;-;-;-;-;-;-;-;-;-;-;-;-;-;-;-;-;-;-;-;-;-;-;-;-;-;-;-;-;-;-;-;-;-;-;-;-;-;-;-;-;-;-;-;-;-;-;-;-;-;-;-;-;-;-;-;-;-;-;-;-;-;-;-;-;-;-;-;-;-;-;-;-;-;-;-;-;-;-;-;-;-;-;-;-;-;-;-;-;-;-;-;-;-;-;-;-;-;-;-;-	15068	1839	1896	2115	2949	1710	1437	1835	2906	0.0103776	0.96303	0.997539	1.93947	1.95136	2.13327	2.58931	2.08475	1.7941	2.07459	2.59942	no
ENSG00000005379	BZRAP1	protein_coding	chr17;chr17;chr17;chr17;chr17;chr17;chr17;chr17;chr17;chr17;chr17;chr17;chr17;chr17;chr17;chr17;chr17;chr17;chr17;chr17;chr17;chr17;chr17;chr17;chr17;chr17;chr17;chr17;chr17;chr17;chr17;chr17;chr17;chr17;chr17;chr17;chr17;chr17;chr17;chr17;chr17;chr17;chr17;chr17;chr17;chr17;chr17;chr17;chr17;chr17;chr17;chr17;chr17;chr17;chr17;chr17;chr17;chr17;chr17;chr17;chr17;chr17;chr17;chr17;chr17;chr17;chr…	58301228;58301231;58301231;58301852;58302271;58302285;58304338;58304338;58304338;58304338;58304611;58305061;58305061;58305061;58305061;58305061;58305061;58305387;58305387;58305387;58305387;58305387;58305387;58305540;58305540;58305540;58305540;58305540;58305540;58305833;58305833;58305833;58305833;58305833;58305833;58306342;58306342;58306342;58306342;58306342;58306342;58306342;58306800;58306800;583…	58305388;58302447;58302447;58302447;58302447;58302447;58304399;58304399;58304399;58304399;58304723;58305171;58305171;58305171;58305171;58305171;58305171;58305458;58305458;58305458;58305458;58305458;58305458;58305643;58305643;58305643;58305643;58305643;58305643;58305865;58305865;58305865;58305865;58305865;58305865;58306386;58306386;58306429;58306413;58306867;58306413;58306357;58306968;58306968;583…	-;-;-;-;-;-;-;-;-;-;-;-;-;-;-;-;-;-;-;-;-;-;-;-;-;-;-;-;-;-;-;-;-;-;-;-;-;-;-;-;-;-;-;-;-;-;-;-;-;-;-;-;-;-;-;-;-;-;-;-;-;-;-;-;-;-;-;-;-;-;-;-;-;-;-;-;-;-;-;-;-;-;-;-;-;-;-;-;-;-;-;-;-;-;-;-;-;-;-;-;-;-;-;-;-;-;-	11354	766	673	1185	1379	662	390	891	1118	0.235511	0.271094	0.826979	1.36036	1.23311	1.81497	2.04059	1.41448	0.917555	1.61821	1.84144	no
ENSG00000005381	MPO	protein_coding	chr17;chr17;chr17;chr17;chr17;chr17;chr17;chr17;chr17;chr17;chr17;chr17;chr17;chr17;chr17;chr17;chr17;chr17;chr17;chr17;chr17;chr17	58269856;58270729;58271655;58272748;58272815;58273414;58273414;58275542;58275571;58277769;58277827;58278837;58279008;58279297;58279297;58279523;58279839;58279876;58280284;58280366;58280605;58280605	58270863;58270805;58271892;58272918;58272918;58273492;58273669;58275702;58275702;58278119;58278145;58279214;58279214;58279399;58279426;58279646;58280014;58280014;58280459;58280459;58280687;58280935	-;-;-;-;-;-;-;-;-;-;-;-;-;-;-;-;-;-;-;-;-;-	3526	2	0	0	0	293	337	0	0	-5.00835	0.0207686	0.279554	0.0188887	0	0	0	1.75441	1.79634	0	0	down
ENSG00000005436	GCFC2	protein_coding	chr2;chr2;chr2;chr2;chr2;chr2;chr2;chr2;chr2;chr2;chr2;chr2;chr2;chr2;chr2;chr2;chr2;chr2;chr2;chr2;chr2;chr2;chr2;chr2;chr2;chr2;chr2;chr2;chr2;chr2;chr2;chr2;chr2;chr2;chr2;chr2;chr2;chr2;chr2;chr2;chr2;chr2;chr2;chr2;chr2;chr2;chr2;chr2;chr2;chr2;chr2;chr2;chr2;chr2;chr2;chr2;chr2;chr2;chr2;chr2;chr2;chr2;chr2;chr2;chr2;chr2;chr2;chr2;chr2;chr2;chr2;chr2;chr2;chr2;chr2;chr2;chr2;chr2;chr2;chr2…	75652000;75662706;75662706;75662708;75664418;75664419;75664562;75664634;75664645;75665929;75665929;75665929;75665929;75665929;75665929;75665929;75670138;75670138;75670138;75670138;75670138;75670138;75670138;75671950;75671950;75671950;75671950;75671950;75671950;75673444;75673444;75673444;75673444;75673444;75673444;75680193;75680193;75680193;75680193;75680193;75687827;75687827;75687827;75687827;756…	75652187;75664783;75664783;75664783;75664783;75664783;75664783;75664783;75664783;75666053;75666053;75666053;75666053;75666053;75666053;75665941;75670284;75670284;75670284;75670214;75670284;75670284;75670284;75672016;75672016;75672016;75672016;75672016;75672016;75673520;75673520;75673520;75673520;75673520;75673520;75680314;75680314;75680314;75680314;75680314;75687977;75687892;75687977;75687977;756…	-;-;-;-;-;-;-;-;-;-;-;-;-;-;-;-;-;-;-;-;-;-;-;-;-;-;-;-;-;-;-;-;-;-;-;-;-;-;-;-;-;-;-;-;-;-;-;-;-;-;-;-;-;-;-;-;-;-;-;-;-;-;-;-;-;-;-;-;-;-;-;-;-;-;-;-;-;-;-;-;-;-;-;-;-;-;-;-;-;-;-;-;-;-;-;-;-;-;-;-;-	5465	1756	2671	1918	1547	1914	2888	1712	1600	-0.19502	0.445918	0.907495	3.0816	3.6014	3.24322	3.0458	3.46011	3.87536	3.21149	3.11803	no
ENSG00000005448	WDR54	protein_coding	chr2;chr2;chr2;chr2;chr2;chr2;chr2;chr2;chr2;chr2;chr2;chr2;chr2;chr2;chr2;chr2;chr2;chr2;chr2;chr2;chr2;chr2;chr2;chr2;chr2;chr2;chr2;chr2;chr2;chr2;chr2;chr2;chr2;chr2;chr2;chr2;chr2;chr2;chr2;chr2;chr2;chr2;chr2;chr2;chr2;chr2;chr2;chr2;chr2;chr2;chr2;chr2;chr2;chr2;chr2;chr2;chr2;chr2;chr2;chr2;chr2;chr2;chr2;chr2;chr2;chr2;chr2;chr2;chr2;chr2;chr2;chr2;chr2;chr2;chr2;chr2;chr2;chr2;chr2;chr2…	74421678;74421729;74421730;74421730;74421730;74421730;74421730;74421744;74421759;74421764;74421766;74422120;74422153;74422153;74422153;74422153;74422153;74422175;74422870;74422870;74422870;74422870;74422870;74422870;74422870;74422870;74422870;74423191;74423319;74423319;74423319;74423319;74423319;74423319;74423319;74423319;74423319;74423478;74423478;74423478;74423478;74423478;74423478;74423478;744…	74421816;74421816;74421816;74421816;74421816;74421816;74421816;74422932;74421816;74422375;74422932;74422375;74422375;74422375;74422375;74422375;74422610;74422375;74422932;74422932;74422932;74422932;74423111;74422932;74422932;74422932;74422932;74423385;74423982;74423385;74423385;74423385;74423385;74423385;74423508;74423385;74423385;74423531;74423531;74423531;74423531;74423531;74423531;74423531;744…	+;+;+;+;+;+;+;+;+;+;+;+;+;+;+;+;+;+;+;+;+;+;+;+;+;+;+;+;+;+;+;+;+;+;+;+;+;+;+;+;+;+;+;+;+;+;+;+;+;+;+;+;+;+;+;+;+;+;+;+;+;+;+;+;+;+;+;+;+;+;+;+;+;+;+;+;+;+;+;+;+	2860	3494	2800	2935	2063	1744	2180	1878	2086	0.342146	0.102742	0.62438	4.87699	4.54286	4.68727	4.28503	4.20322	4.37335	4.19538	4.33184	no
ENSG00000005469	CROT	protein_coding	chr7;chr7;chr7;chr7;chr7;chr7;chr7;chr7;chr7;chr7;chr7;chr7;chr7;chr7;chr7;chr7;chr7;chr7;chr7;chr7;chr7;chr7;chr7;chr7;chr7;chr7;chr7;chr7;chr7;chr7;chr7;chr7;chr7;chr7;chr7;chr7;chr7;chr7;chr7;chr7;chr7;chr7;chr7;chr7;chr7;chr7;chr7;chr7;chr7;chr7;chr7;chr7;chr7;chr7;chr7;chr7;chr7;chr7;chr7;chr7;chr7;chr7;chr7;chr7;chr7;chr7;chr7	87345681;87345693;87345695;87346335;87346340;87346340;87346340;87349048;87349048;87349048;87349048;87357507;87359206;87359206;87359206;87359206;87361390;87361390;87361390;87361443;87361728;87361728;87361728;87361728;87369376;87369376;87369376;87369376;87375235;87375632;87375632;87375632;87375828;87375828;87375828;87375828;87375873;87377349;87377349;87377349;87377349;87381910;87381910;87381910;873…	87345767;87345767;87345767;87346430;87346430;87346430;87346430;87349183;87349183;87349183;87349183;87357590;87359330;87360116;87359330;87359330;87361571;87361571;87361571;87361571;87361852;87361852;87361852;87361852;87369696;87369484;87369484;87369484;87375725;87375725;87375725;87375725;87375889;87375953;87375953;87375953;87375953;87377450;87377450;87377450;87377450;87381993;87381993;87381993;873…	+;+;+;+;+;+;+;+;+;+;+;+;+;+;+;+;+;+;+;+;+;+;+;+;+;+;+;+;+;+;+;+;+;+;+;+;+;+;+;+;+;+;+;+;+;+;+;+;+;+;+;+;+;+;+;+;+;+;+;+;+;+;+;+;+;+;+	4979	750	609	679	536	763	596	543	576	-0.112609	0.602334	0.948348	2.16987	1.92116	2.10125	1.91082	2.42702	2.03483	1.95481	2.01274	no
ENSG00000005483	KMT2E	protein_coding	chr7;chr7;chr7;chr7;chr7;chr7;chr7;chr7;chr7;chr7;chr7;chr7;chr7;chr7;chr7;chr7;chr7;chr7;chr7;chr7;chr7;chr7;chr7;chr7;chr7;chr7;chr7;chr7;chr7;chr7;chr7;chr7;chr7;chr7;chr7;chr7;chr7;chr7;chr7;chr7;chr7;chr7;chr7;chr7;chr7;chr7;chr7;chr7;chr7;chr7;chr7;chr7;chr7;chr7;chr7;chr7;chr7;chr7;chr7;chr7;chr7;chr7;chr7;chr7;chr7;chr7;chr7;chr7;chr7;chr7;chr7;chr7;chr7;chr7;chr7;chr7;chr7;chr7;chr7;chr7…	105014179;105014190;105014190;105014190;105014206;105014207;105014208;105014218;105014461;105038126;105038126;105038126;105038126;105038126;105038126;105038126;105038385;105038385;105039153;105040839;105040839;105040839;105040839;105040839;105040839;105040839;105040839;105040839;105040875;105040953;105061918;105062164;105062164;105062164;105062164;105062164;105062164;105062164;105062164;105062164…	105014535;105014535;105014497;105014535;105014535;105014535;105014535;105014535;105014535;105038199;105038199;105038199;105038199;105038199;105038199;105038199;105038525;105038525;105039269;105041023;105041023;105041023;105040856;105041023;105041023;105041023;105041023;105041023;105041023;105041023;105062278;105062278;105062278;105062278;105062278;105062278;105062278;105062278;105062278;105062278…	+;+;+;+;+;+;+;+;+;+;+;+;+;+;+;+;+;+;+;+;+;+;+;+;+;+;+;+;+;+;+;+;+;+;+;+;+;+;+;+;+;+;+;+;+;+;+;+;+;+;+;+;+;+;+;+;+;+;+;+;+;+;+;+;+;+;+;+;+;+;+;+;+;+;+;+;+;+;+;+;+;+;+;+;+;+;+;+;+;+;+;+;+;+;+;+;+;+;+;+;+;+;+;+;+;+;+;+;+;+;+;+;+;+;+;+;+;+;+;+;+;+;+;+;+;+;+;+;+;+;+;+;+;+;+;+;+;+;+;+;+;+;+;+;+;+;+;+;+;+;+;+;+;+;+;+;+;+;+;+;+;+;+;+;+;+;+;+;+;+;+;+;+;+;+;+;+;+;+;+;+;+;+;+;+;+;+;+;+;+;+;+;+;+;+;+;+;+;+;+…	9233	30456	31758	23500	28413	23253	19983	26598	28450	0.054392	0.70236	0.958913	6.27873	6.31073	5.9639	6.32018	6.18877	5.83313	6.26653	6.35493	no
ENSG00000005486	RHBDD2	protein_coding	chr7;chr7;chr7;chr7;chr7;chr7;chr7;chr7;chr7;chr7;chr7;chr7;chr7;chr7;chr7;chr7;chr7;chr7;chr7;chr7;chr7;chr7;chr7;chr7;chr7;chr7;chr7;chr7;chr7;chr7;chr7;chr7;chr7;chr7;chr7;chr7;chr7;chr7;chr7;chr7;chr7;chr7;chr7	75842602;75878091;75878948;75878948;75878948;75878999;75879004;75879140;75879172;75880246;75881365;75881365;75881365;75881365;75881365;75881829;75881829;75881829;75881829;75881829;75881829;75881829;75882044;75883490;75883698;75883698;75883698;75883698;75883698;75883700;75883702;75887992;75887992;75887992;75887992;75887992;75887992;75887992;75887992;75888107;75888107;75888300;75888300	75842749;75878186;75879260;75879260;75879260;75879260;75879260;75879260;75879260;75880305;75881486;75881486;75881486;75881486;75881486;75882236;75882236;75882236;75882236;75882165;75882124;75882236;75882236;75883848;75883848;75883848;75883848;75883699;75883848;75883848;75883848;75888268;75888921;75888583;75888884;75888926;75888105;75888921;75888105;75888298;75888298;75888920;75888926	+;+;+;+;+;+;+;+;+;+;+;+;+;+;+;+;+;+;+;+;+;+;+;+;+;+;+;+;+;+;+;+;+;+;+;+;+;+;+;+;+;+;+	2441	8136	6635	10783	10246	5456	4996	12100	9304	0.0546054	0.803637	0.976817	6.29353	5.97592	6.7495	6.76319	6.0191	5.75398	7.04168	6.65837	no
ENSG00000005700	IBTK	protein_coding	chr6;chr6;chr6;chr6;chr6;chr6;chr6;chr6;chr6;chr6;chr6;chr6;chr6;chr6;chr6;chr6;chr6;chr6;chr6;chr6;chr6;chr6;chr6;chr6;chr6;chr6;chr6;chr6;chr6;chr6;chr6;chr6;chr6;chr6;chr6;chr6;chr6;chr6;chr6;chr6;chr6;chr6;chr6;chr6;chr6;chr6;chr6;chr6;chr6;chr6;chr6;chr6;chr6;chr6;chr6;chr6;chr6;chr6;chr6;chr6;chr6;chr6;chr6;chr6;chr6;chr6;chr6;chr6;chr6;chr6;chr6;chr6;chr6;chr6;chr6;chr6;chr6;chr6;chr6;chr6…	82169983;82169986;82170236;82170239;82170239;82170743;82171403;82171412;82171508;82172380;82172380;82172380;82172380;82172380;82172380;82172380;82172380;82172380;82173367;82173367;82173367;82173367;82173367;82173367;82173367;82173367;82174898;82181879;82181879;82181879;82181879;82181879;82181879;82181879;82181879;82191073;82191073;82191073;82191073;82191073;82191073;82191073;82191073;82191331;821…	82171556;82171556;82171556;82171556;82171556;82171556;82171556;82171556;82171556;82172512;82172512;82172512;82172512;82172512;82172512;82172512;82173578;82172512;82173438;82173438;82173438;82173438;82173438;82173438;82173438;82173438;82175002;82182028;82182028;82182028;82182028;82182028;82182028;82182028;82182028;82191216;82191216;82191216;82191216;82191216;82191216;82191879;82191216;82191879;821…	-;-;-;-;-;-;-;-;-;-;-;-;-;-;-;-;-;-;-;-;-;-;-;-;-;-;-;-;-;-;-;-;-;-;-;-;-;-;-;-;-;-;-;-;-;-;-;-;-;-;-;-;-;-;-;-;-;-;-;-;-;-;-;-;-;-;-;-;-;-;-;-;-;-;-;-;-;-;-;-;-;-;-;-;-;-;-;-;-;-;-;-;-;-;-;-;-;-;-;-;-;-;-;-;-;-;-;-;-;-;-;-;-;-;-;-;-;-;-;-;-;-;-;-;-;-;-;-;-;-;-;-;-;-;-;-;-;-;-;-;-;-;-;-;-;-;-;-;-;-;-;-;-;-;-;-;-;-;-;-;-;-;-;-;-;-;-;-;-;-;-;-;-;-;-;-;-;-;-;-;-;-;-;-;-;-;-;-;-;-;-;-;-;-;-;-;-;-;-;-…	8722	1230	1366	2350	1845	1715	1896	1592	1379	-0.158218	0.526033	0.931491	2.09644	2.19186	2.90722	2.68342	2.72622	2.72804	2.53967	2.36416	no
ENSG00000005801	ZNF195	protein_coding	chr11;chr11;chr11;chr11;chr11;chr11;chr11;chr11;chr11;chr11;chr11;chr11;chr11;chr11;chr11;chr11;chr11;chr11;chr11;chr11;chr11;chr11;chr11;chr11;chr11;chr11;chr11;chr11;chr11;chr11;chr11;chr11;chr11;chr11;chr11;chr11;chr11;chr11;chr11;chr11;chr11;chr11;chr11;chr11;chr11;chr11;chr11;chr11;chr11;chr11;chr11;chr11;chr11;chr11;chr11;chr11;chr11;chr11;chr11;chr11;chr11;chr11;chr11;chr11;chr11;chr11;chr…	3339261;3357927;3357928;3357928;3358766;3358945;3358994;3359117;3359997;3360039;3360283;3360316;3360320;3360344;3360350;3360385;3360411;3360416;3360453;3360478;3360720;3360720;3360720;3360720;3361743;3361743;3361743;3361743;3361743;3361743;3361743;3361743;3361743;3361743;3361743;3361783;3361809;3361976;3361976;3362018;3362533;3362533;3362546;3362546;3362546;3362546;3362568;3363318;3366691;3366844…	3339822;3360565;3360565;3360565;3360565;3360565;3360565;3360565;3360565;3360565;3360565;3360565;3360565;3360565;3360565;3360565;3360565;3360565;3360565;3360565;3360788;3360788;3360788;3360788;3361889;3361889;3361889;3361889;3361889;3361889;3361889;3361889;3361889;3361889;3361889;3361889;3361889;3362073;3362032;3362073;3362602;3362720;3362602;3362831;3362602;3362602;3362602;3363391;3367119;3367057…	-;-;-;-;-;-;-;-;-;-;-;-;-;-;-;-;-;-;-;-;-;-;-;-;-;-;-;-;-;-;-;-;-;-;-;-;-;-;-;-;-;-;-;-;-;-;-;-;-;-;-;-;-;-;-;-;-;-;-;-;-;-;-;-;-;-;-;-;-;-;-;-;-;-;-;-;-;-;-;-;-;-;-;-;-;-;-;-;-;-;-;-;-;-;-;-;-;-;-;-;-;-;-;-;-;-;-;-;-;-;-;-;-;-;-;-;-;-;-;-;-;-;-;-;-;-;-;-;-;-;-;-;-;-;-;-;-;-;-;-;-;-;-;-;-;-;-;-;-;-;-	5709	1109	1558	1149	1169	1166	1037	1032	1146	0.0216313	0.932135	0.993158	2.46292	2.85177	2.55007	2.6439	2.77286	2.51114	2.52811	2.6478	no
ENSG00000005810	MYCBP2	protein_coding	chr13;chr13;chr13;chr13;chr13;chr13;chr13;chr13;chr13;chr13;chr13;chr13;chr13;chr13;chr13;chr13;chr13;chr13;chr13;chr13;chr13;chr13;chr13;chr13;chr13;chr13;chr13;chr13;chr13;chr13;chr13;chr13;chr13;chr13;chr13;chr13;chr13;chr13;chr13;chr13;chr13;chr13;chr13;chr13;chr13;chr13;chr13;chr13;chr13;chr13;chr13;chr13;chr13;chr13;chr13;chr13;chr13;chr13;chr13;chr13;chr13;chr13;chr13;chr13;chr13;chr13;chr…	77044655;77044658;77044660;77044902;77045399;77050997;77050997;77050997;77050997;77051811;77051811;77051811;77051811;77055558;77055558;77055558;77055558;77056986;77056986;77056986;77056986;77058218;77058218;77058218;77058218;77059523;77059523;77059523;77061169;77061169;77061169;77061662;77061662;77061662;77062596;77062596;77062596;77064615;77064615;77064615;77065992;77065992;77065992;77067581;770…	77045493;77045493;77045397;77045493;77045493;77051162;77051162;77051162;77051162;77051918;77051918;77051918;77051918;77055767;77055767;77055767;77055767;77057093;77057093;77057093;77057093;77058406;77058334;77058406;77058406;77059626;77059626;77059626;77061301;77061301;77061301;77061790;77061790;77061790;77062697;77062697;77062697;77064734;77064734;77064734;77066088;77066088;77066088;77067864;770…	-;-;-;-;-;-;-;-;-;-;-;-;-;-;-;-;-;-;-;-;-;-;-;-;-;-;-;-;-;-;-;-;-;-;-;-;-;-;-;-;-;-;-;-;-;-;-;-;-;-;-;-;-;-;-;-;-;-;-;-;-;-;-;-;-;-;-;-;-;-;-;-;-;-;-;-;-;-;-;-;-;-;-;-;-;-;-;-;-;-;-;-;-;-;-;-;-;-;-;-;-;-;-;-;-;-;-;-;-;-;-;-;-;-;-;-;-;-;-;-;-;-;-;-;-;-;-;-;-;-;-;-;-;-;-;-;-;-;-;-;-;-;-;-;-;-;-;-;-;-;-;-;-;-;-;-;-;-;-;-;-;-;-;-;-;-;-;-;-;-;-;-;-;-;-;-;-;-;-;-;-;-;-;-;-;-;-;-;-;-;-;-;-;-;-;-;-;-;-;-…	15945	4203	3959	3550	4066	3551	3604	3133	4376	-0.0510387	0.736251	0.964403	2.83276	2.73509	2.67187	2.91424	2.88011	2.77595	2.62826	3.03582	no
ENSG00000005812	FBXL3	protein_coding	chr13;chr13;chr13;chr13;chr13;chr13;chr13;chr13;chr13;chr13;chr13;chr13;chr13;chr13;chr13;chr13;chr13;chr13;chr13	76992598;76999137;77005254;77007565;77015165;77015409;77015409;77015409;77015409;77015511;77018600;77018600;77018600;77018600;77021513;77021657;77026827;77026827;77026827	76992951;77002049;77007788;77007788;77015580;77015580;77015580;77015581;77015580;77015580;77018744;77018722;77018722;77018686;77021861;77021861;77027085;77027195;77027150	-;-;-;-;-;-;-;-;-;-;-;-;-;-;-;-;-;-;-	7082	763	1226	3034	2953	1349	1520	3109	2792	-0.451582	0.0733091	0.542681	1.80867	2.30595	3.50309	3.54736	2.68743	2.71244	3.65302	3.50391	no
ENSG00000005844	ITGAL	protein_coding	chr16;chr16;chr16;chr16;chr16;chr16;chr16;chr16;chr16;chr16;chr16;chr16;chr16;chr16;chr16;chr16;chr16;chr16;chr16;chr16;chr16;chr16;chr16;chr16;chr16;chr16;chr16;chr16;chr16;chr16;chr16;chr16;chr16;chr16;chr16;chr16;chr16;chr16;chr16;chr16;chr16;chr16;chr16;chr16;chr16;chr16;chr16;chr16;chr16;chr16;chr16;chr16;chr16;chr16;chr16;chr16;chr16;chr16;chr16;chr16;chr16;chr16;chr16;chr16;chr16;chr16;chr…	30472658;30472719;30472722;30472729;30472745;30472746;30472746;30472746;30472750;30472751;30473965;30473965;30474001;30474196;30474196;30474196;30474196;30474196;30474196;30474196;30474196;30474196;30474561;30475289;30475306;30475306;30475306;30475306;30475306;30475306;30475306;30475513;30475513;30475513;30475513;30475513;30475513;30475513;30479091;30479091;30479091;30479091;30479331;30481439;304…	30472898;30472898;30472898;30472898;30472898;30472898;30472898;30472898;30472898;30472898;30474298;30474083;30474298;30474287;30474298;30474298;30474298;30474298;30474287;30474298;30474298;30474298;30474607;30475400;30475400;30475400;30475400;30475400;30475402;30475400;30475400;30475580;30475580;30475580;30475580;30475580;30475580;30475580;30479174;30479208;30479190;30479208;30479461;30481584;304…	+;+;+;+;+;+;+;+;+;+;+;+;+;+;+;+;+;+;+;+;+;+;+;+;+;+;+;+;+;+;+;+;+;+;+;+;+;+;+;+;+;+;+;+;+;+;+;+;+;+;+;+;+;+;+;+;+;+;+;+;+;+;+;+;+;+;+;+;+;+;+;+;+;+;+;+;+;+;+;+;+;+;+;+;+;+;+;+;+;+;+;+;+;+;+;+;+;+;+;+;+;+;+;+;+;+;+;+;+;+;+;+;+;+;+;+;+;+;+;+;+;+;+;+;+;+;+;+;+;+;+;+;+;+;+;+;+;+;+;+;+;+;+;+;+	6472	14363	13463	22543	20008	13838	11139	14341	14742	0.184284	0.242054	0.805992	5.71596	5.59703	6.41027	6.32671	5.95609	5.50906	5.89356	5.92522	no
ENSG00000005882	PDK2	protein_coding	chr17;chr17;chr17;chr17;chr17;chr17;chr17;chr17;chr17;chr17;chr17;chr17;chr17;chr17;chr17;chr17;chr17;chr17;chr17;chr17;chr17;chr17;chr17;chr17;chr17;chr17;chr17;chr17;chr17;chr17;chr17;chr17;chr17;chr17;chr17;chr17;chr17;chr17;chr17;chr17;chr17;chr17;chr17;chr17;chr17;chr17;chr17;chr17;chr17;chr17;chr17;chr17;chr17;chr17;chr17;chr17;chr17;chr17;chr17;chr17;chr17;chr17;chr17;chr17;chr17;chr17;chr…	50094737;50094784;50095275;50095285;50095375;50095387;50095695;50095695;50095737;50095974;50096132;50096132;50097423;50097423;50097423;50097423;50097423;50097423;50097423;50097423;50097423;50097423;50097513;50104324;50105279;50105371;50105371;50105371;50105371;50105371;50105371;50105371;50105371;50105371;50105371;50105885;50105885;50105885;50105885;50105885;50105885;50105885;50105885;50105885;501…	50094898;50094898;50095553;50095380;50095553;50095553;50095810;50095810;50096286;50096039;50096286;50096286;50097449;50097564;50097564;50097564;50097796;50097564;50097564;50097564;50097564;50097564;50097564;50104393;50105442;50105442;50105442;50105442;50105442;50105442;50105442;50105442;50105442;50105442;50105442;50106069;50106069;50106069;50106039;50106069;50106368;50106069;50106069;50106069;501…	+;+;+;+;+;+;+;+;+;+;+;+;+;+;+;+;+;+;+;+;+;+;+;+;+;+;+;+;+;+;+;+;+;+;+;+;+;+;+;+;+;+;+;+;+;+;+;+;+;+;+;+;+;+;+;+;+;+;+;+;+;+;+;+;+;+;+;+;+;+;+;+;+;+;+;+;+;+;+;+;+;+;+;+;+;+;+;+;+;+;+;+;+;+;+;+	5481	1895	1712	1238	1020	1368	1153	1196	851	0.163282	0.330966	0.861185	3.1752	3.02109	2.68941	2.52896	3.02328	2.68794	2.75611	2.34311	no
ENSG00000005889	ZFX	protein_coding	chrX;chrX;chrX;chrX;chrX;chrX;chrX;chrX;chrX;chrX;chrX;chrX;chrX;chrX;chrX;chrX;chrX;chrX;chrX;chrX;chrX;chrX;chrX;chrX;chrX;chrX;chrX;chrX;chrX;chrX;chrX;chrX;chrX;chrX;chrX;chrX;chrX;chrX;chrX;chrX;chrX;chrX;chrX;chrX;chrX;chrX;chrX;chrX;chrX;chrX;chrX;chrX;chrX;chrX;chrX;chrX;chrX;chrX;chrX;chrX;chrX;chrX;chrX	24149173;24149629;24149645;24149715;24149724;24149729;24149745;24149790;24149854;24150506;24151426;24151691;24151691;24152720;24152720;24152720;24152720;24161715;24172715;24172715;24172715;24172715;24172715;24172715;24172715;24172756;24173607;24175389;24177684;24179183;24179183;24179183;24179183;24179183;24179183;24179183;24207326;24207326;24207326;24207326;24207326;24207712;24207712;24207712;242…	24149253;24149794;24149794;24149794;24149794;24149794;24149794;24149794;24150130;24150819;24151481;24151800;24151800;24152830;24152830;24152830;24152830;24161842;24172914;24172800;24172800;24172800;24172800;24172800;24172800;24172800;24173723;24175443;24177866;24179550;24179770;24179770;24179770;24179219;24179770;24179530;24207475;24207475;24207475;24207475;24207475;24207855;24207855;24207855;242…	+;+;+;+;+;+;+;+;+;+;+;+;+;+;+;+;+;+;+;+;+;+;+;+;+;+;+;+;+;+;+;+;+;+;+;+;+;+;+;+;+;+;+;+;+;+;+;+;+;+;+;+;+;+;+;+;+;+;+;+;+;+;+	9037	1718	1155	2986	3005	1416	1556	2599	2550	-0.0671004	0.660623	0.955663	2.43749	1.96808	3.16565	3.25186	2.45318	2.4478	3.10198	3.07106	no
ENSG00000005893	LAMP2	protein_coding	chrX;chrX;chrX;chrX;chrX;chrX;chrX;chrX;chrX;chrX;chrX;chrX;chrX;chrX;chrX;chrX;chrX;chrX;chrX;chrX;chrX;chrX;chrX;chrX;chrX;chrX;chrX;chrX;chrX;chrX;chrX;chrX;chrX;chrX	120427827;120430826;120431248;120436494;120439076;120441730;120441730;120441730;120441730;120442599;120442599;120442599;120442599;120446305;120446305;120446305;120446305;120447841;120447841;120447841;120447841;120448970;120448970;120448970;120448970;120455357;120455357;120455357;120456651;120456651;120456651;120469106;120469106;120469106	120428626;120431462;120431462;120439293;120439293;120441894;120441894;120441894;120441894;120442662;120442662;120442662;120442662;120446427;120446427;120446427;120446427;120448025;120448025;120448025;120448025;120449128;120449068;120449128;120449128;120455570;120455570;120455570;120456769;120456769;120456769;120469306;120469306;120469365	-;-;-;-;-;-;-;-;-;-;-;-;-;-;-;-;-;-;-;-;-;-;-;-;-;-;-;-;-;-;-;-;-;-	5526	4360	4696	3323	2017	3683	5062	2316	1458	0.109803	0.657671	0.955663	4.27289	4.34803	3.95521	3.37277	4.3248	4.62678	3.59155	2.98604	no
ENSG00000005961	ITGA2B	protein_coding	chr17;chr17;chr17;chr17;chr17;chr17;chr17;chr17;chr17;chr17;chr17;chr17;chr17;chr17;chr17;chr17;chr17;chr17;chr17;chr17;chr17;chr17;chr17;chr17;chr17;chr17;chr17;chr17;chr17;chr17;chr17;chr17;chr17;chr17;chr17;chr17;chr17;chr17;chr17;chr17;chr17;chr17;chr17;chr17;chr17;chr17;chr17;chr17;chr17;chr17;chr17;chr17;chr17;chr17;chr17;chr17;chr17;chr17;chr17;chr17;chr17;chr17;chr17;chr17;chr17;chr17;chr…	44372180;44372181;44372183;44373924;44374354;44374659;44374659;44374998;44375591;44375833;44375833;44375833;44376085;44376085;44376085;44376308;44376308;44377009;44377009;44377698;44377698;44378362;44378362;44378643;44378643;44379689;44379689;44380002;44380002;44380057;44380246;44380246;44380246;44380386;44380386;44380386;44380600;44380600;44380600;44380879;44380879;44383493;44383493;44383493;443…	44372423;44372423;44372423;44375716;44374470;44374760;44374695;44375111;44375716;44375985;44375985;44375985;44376184;44376184;44376184;44376388;44376388;44377088;44377088;44377790;44377790;44378509;44378509;44378710;44378710;44379814;44379814;44380153;44380153;44380153;44380301;44380301;44380301;44380490;44380490;44380490;44381061;44380645;44380645;44381061;44381061;44383704;44383497;44383704;443…	-;-;-;-;-;-;-;-;-;-;-;-;-;-;-;-;-;-;-;-;-;-;-;-;-;-;-;-;-;-;-;-;-;-;-;-;-;-;-;-;-;-;-;-;-;-;-;-;-;-;-;-;-;-;-;-;-;-;-;-;-;-;-;-;-;-;-;-;-;-;-;-;-;-;-;-;-;-;-;-;-;-;-;-;-;-;-;-;-;-	5551	10	22	13	9	68	66	9	17	-1.26398	0.0817361	0.569257	0.0591555	0.124744	0.0793103	0.0587614	0.43291	0.387022	0.0604157	0.111508	no
ENSG00000006007	GDE1	protein_coding	chr16;chr16;chr16;chr16;chr16;chr16;chr16;chr16;chr16;chr16;chr16;chr16;chr16;chr16;chr16;chr16;chr16;chr16;chr16;chr16;chr16;chr16	19501689;19502383;19503101;19503861;19504881;19504881;19504881;19507655;19507685;19507687;19507687;19510839;19510839;19510839;19510839;19517014;19517014;19517014;19517014;19521223;19521704;19521704	19503617;19503617;19503617;19505092;19505092;19505132;19505092;19507779;19507779;19507779;19507779;19510944;19510944;19510944;19510944;19517168;19517185;19517185;19517189;19521588;19522123;19522145	-;-;-;-;-;-;-;-;-;-;-;-;-;-;-;-;-;-;-;-;-;-	4416	2789	3631	4013	2879	2387	3159	3499	2737	0.0147131	0.947113	0.995539	3.97029	4.30283	4.51909	4.14698	4.03929	4.28632	4.45285	4.10958	no
ENSG00000006015	C19orf60	protein_coding	chr19;chr19;chr19;chr19;chr19;chr19;chr19;chr19;chr19;chr19;chr19;chr19;chr19;chr19;chr19;chr19;chr19;chr19;chr19;chr19;chr19;chr19;chr19;chr19;chr19;chr19;chr19;chr19;chr19	18588685;18588725;18588796;18588798;18588802;18588809;18588995;18588995;18588995;18588995;18588995;18588995;18589413;18589479;18589602;18589872;18590274;18590854;18590854;18590854;18590854;18590854;18590854;18592089;18592108;18592108;18592108;18592108;18592108	18588900;18588900;18588900;18588900;18588900;18588900;18589077;18589683;18589077;18589683;18589683;18589077;18589683;18589683;18589683;18592336;18590933;18590933;18590933;18590933;18590933;18592336;18590933;18592336;18592336;18592327;18592336;18592336;18592334	+;+;+;+;+;+;+;+;+;+;+;+;+;+;+;+;+;+;+;+;+;+;+;+;+;+;+;+;+	3370	6900	6343	6164	6992	4720	4800	6211	7162	0.0576397	0.774872	0.971926	5.60203	5.45586	5.49625	5.76016	5.35796	5.2426	5.63267	5.82689	no
ENSG00000006016	CRLF1	protein_coding	chr19;chr19;chr19;chr19;chr19;chr19;chr19;chr19;chr19;chr19;chr19;chr19;chr19;chr19;chr19;chr19;chr19;chr19;chr19;chr19	18572220;18583570;18593237;18593237;18594065;18594065;18594247;18594247;18594362;18596622;18596664;18596892;18596892;18598432;18598432;18598772;18599565;18599700;18606542;18607375	18573007;18583612;18593579;18593579;18594107;18594134;18594434;18594435;18594434;18596790;18596790;18597049;18597049;18598593;18598601;18598901;18599846;18599846;18606850;18607741	-;-;-;-;-;-;-;-;-;-;-;-;-;-;-;-;-;-;-;-	3018	84	132	97	135	39	139	117	122	-0.0205757	0.953172	0.996851	0.719556	0.997606	0.828292	1.10227	0.453295	1.13218	1.01619	1.04312	no
ENSG00000006025	OSBPL7	protein_coding	chr17;chr17;chr17;chr17;chr17;chr17;chr17;chr17;chr17;chr17;chr17;chr17;chr17;chr17;chr17;chr17;chr17;chr17;chr17;chr17;chr17;chr17;chr17;chr17;chr17;chr17;chr17;chr17;chr17;chr17;chr17;chr17;chr17;chr17;chr17;chr17;chr17;chr17;chr17;chr17;chr17;chr17;chr17;chr17;chr17;chr17;chr17;chr17;chr17;chr17;chr17;chr17;chr17;chr17;chr17;chr17;chr17;chr17;chr17;chr17;chr17;chr17;chr17;chr17;chr17;chr17;chr…	47807372;47807373;47807373;47807374;47807375;47808191;47808216;47808538;47808538;47808538;47808538;47808538;47808538;47808864;47808864;47808864;47808864;47808864;47808864;47809076;47809076;47809076;47809076;47809076;47809076;47809334;47809334;47809334;47809334;47810594;47810594;47810594;47810594;47810772;47810772;47810772;47810772;47813266;47813266;47813266;47813266;47813587;47813587;47813587;478…	47808399;47807836;47808399;47808399;47808399;47808399;47808399;47808660;47808660;47808660;47808660;47808660;47808660;47808990;47808946;47808990;47808990;47808990;47808990;47809115;47809115;47809220;47809220;47809220;47809220;47809478;47809478;47809478;47809478;47810672;47810672;47810672;47810672;47810835;47810835;47810835;47810835;47813403;47813403;47813403;47813403;47813819;47813834;47813834;478…	-;-;-;-;-;-;-;-;-;-;-;-;-;-;-;-;-;-;-;-;-;-;-;-;-;-;-;-;-;-;-;-;-;-;-;-;-;-;-;-;-;-;-;-;-;-;-;-;-;-;-;-;-;-;-;-;-;-;-;-;-;-;-;-;-;-;-;-;-;-;-;-;-;-;-;-;-;-;-;-;-;-;-;-;-;-;-;-;-;-;-;-;-;-;-;-;-;-;-;-;-;-;-;-;-;-;-;-;-;-;-;-;-;-;-;-;-;-;-;-;-;-;-;-;-;-;-;-	6572	530	593	990	1149	521	720	843	836	-0.0434423	0.8213	0.980855	1.52292	1.61173	2.21259	2.4549	1.70696	1.93929	2.13207	2.11695	no
ENSG00000006062	MAP3K14	protein_coding	chr17;chr17;chr17;chr17;chr17;chr17;chr17;chr17;chr17;chr17;chr17;chr17;chr17;chr17;chr17;chr17;chr17;chr17;chr17;chr17;chr17;chr17;chr17;chr17;chr17;chr17;chr17;chr17;chr17;chr17;chr17;chr17;chr17;chr17;chr17;chr17;chr17;chr17;chr17;chr17;chr17;chr17;chr17;chr17;chr17;chr17	45263121;45263128;45263135;45265163;45265163;45265163;45266537;45266537;45266537;45267092;45267092;45267092;45267406;45267406;45267406;45270413;45270413;45270413;45270752;45271058;45271058;45271058;45273503;45273503;45273503;45273503;45274123;45274123;45274464;45274464;45281638;45284812;45284812;45286431;45286431;45287154;45287154;45287236;45289236;45289236;45289236;45290490;45290490;45290490;453…	45264800;45264800;45264800;45265263;45265263;45265263;45266681;45266681;45266681;45267198;45267198;45267198;45267759;45267759;45267759;45270563;45270563;45270563;45271221;45271221;45271221;45271221;45273602;45273966;45273607;45273607;45274254;45274254;45274593;45274593;45282153;45284949;45284949;45287045;45287045;45287364;45287364;45287364;45289305;45289305;45289305;45290765;45290976;45290765;453…	-;-;-;-;-;-;-;-;-;-;-;-;-;-;-;-;-;-;-;-;-;-;-;-;-;-;-;-;-;-;-;-;-;-;-;-;-;-;-;-;-;-;-;-;-;-	5852	406	410	738	833	467	534	608	670	-0.177622	0.332927	0.862263	1.38512	1.3766	2.01549	2.21715	1.71358	1.74909	1.90323	2.00148	no
ENSG00000006125	AP2B1	protein_coding	chr17;chr17;chr17;chr17;chr17;chr17;chr17;chr17;chr17;chr17;chr17;chr17;chr17;chr17;chr17;chr17;chr17;chr17;chr17;chr17;chr17;chr17;chr17;chr17;chr17;chr17;chr17;chr17;chr17;chr17;chr17;chr17;chr17;chr17;chr17;chr17;chr17;chr17;chr17;chr17;chr17;chr17;chr17;chr17;chr17;chr17;chr17;chr17;chr17;chr17;chr17;chr17;chr17;chr17;chr17;chr17;chr17;chr17;chr17;chr17;chr17;chr17;chr17;chr17;chr17;chr17;chr…	35578046;35586899;35587274;35587314;35587314;35587314;35587322;35587322;35587322;35587322;35587367;35587416;35587452;35587515;35587531;35587566;35587738;35588625;35594008;35594008;35594008;35594008;35594008;35594008;35594008;35594008;35594008;35594008;35594008;35594008;35594008;35594008;35594008;35594008;35594008;35598230;35598230;35598230;35598230;35598230;35598230;35598230;35598230;35598230;355…	35578121;35587428;35587428;35587428;35587428;35587428;35587428;35587428;35587428;35587428;35587597;35587597;35587663;35587663;35587597;35587663;35587893;35588733;35594067;35594067;35594067;35594067;35594067;35594067;35594067;35594067;35594067;35594067;35594067;35594067;35594067;35594067;35594067;35594067;35594067;35598335;35598335;35598335;35598335;35598335;35598335;35598335;35598335;35598335;355…	+;+;+;+;+;+;+;+;+;+;+;+;+;+;+;+;+;+;+;+;+;+;+;+;+;+;+;+;+;+;+;+;+;+;+;+;+;+;+;+;+;+;+;+;+;+;+;+;+;+;+;+;+;+;+;+;+;+;+;+;+;+;+;+;+;+;+;+;+;+;+;+;+;+;+;+;+;+;+;+;+;+;+;+;+;+;+;+;+;+;+;+;+;+;+;+;+;+;+;+;+;+;+;+;+;+;+;+;+;+;+;+;+;+;+;+;+;+;+;+;+;+;+;+;+;+;+;+;+;+;+;+;+;+;+;+;+;+;+;+;+;+;+;+;+;+;+;+;+;+;+;+;+;+;+;+;+;+;+;+;+;+;+;+;+;+;+;+;+;+;+;+;+;+;+;+;+;+;+;+;+;+;+;+;+;+;+;+;+;+;+;+;+;+;+;+;+;+;+;+…	7587	2130	2260	2871	2321	1851	1575	1778	2001	0.242894	0.106913	0.63186	2.91127	2.96125	3.34076	3.14466	2.99451	2.67179	2.84428	2.98555	no
ENSG00000006194	ZNF263	protein_coding	chr16;chr16;chr16;chr16;chr16;chr16;chr16;chr16;chr16;chr16;chr16;chr16;chr16;chr16;chr16;chr16;chr16;chr16;chr16;chr16;chr16;chr16;chr16;chr16;chr16;chr16;chr16;chr16	3263743;3263800;3263800;3265666;3267126;3267126;3282943;3283485;3283506;3283510;3283955;3285059;3285681;3285681;3286023;3286023;3286023;3288454;3288454;3289393;3289393;3289393;3289393;3290212;3290403;3299106;3299106;3300913	3265768;3263883;3263883;3265768;3267181;3267567;3284205;3284205;3284205;3284205;3284205;3285239;3285754;3285754;3286060;3286884;3286149;3288570;3288570;3289875;3289835;3291460;3291029;3290553;3290553;3301400;3299156;3301401	+;+;+;+;+;+;+;+;+;+;+;+;+;+;+;+;+;+;+;+;+;+;+;+;+;+;+;+	9329	1792	3083	2352	2061	1806	1600	2275	2046	0.106826	0.669786	0.956648	2.4497	3.09268	2.82453	2.7365	2.70717	2.44319	2.89384	2.75587	no
ENSG00000006282	SPATA20	protein_coding	chr17;chr17;chr17;chr17;chr17;chr17;chr17;chr17;chr17;chr17;chr17;chr17;chr17;chr17;chr17;chr17;chr17;chr17;chr17;chr17;chr17;chr17;chr17;chr17;chr17;chr17;chr17;chr17;chr17;chr17;chr17;chr17;chr17;chr17;chr17;chr17;chr17;chr17;chr17;chr17;chr17;chr17;chr17;chr17;chr17;chr17;chr17;chr17;chr17;chr17;chr17;chr17;chr17;chr17;chr17;chr17;chr17;chr17;chr17;chr17;chr17;chr17;chr17;chr17;chr17;chr17;chr…	50543058;50546306;50547068;50547089;50547089;50547126;50547127;50547129;50547153;50547161;50547180;50547184;50547201;50547205;50547205;50547209;50547209;50547665;50547665;50547665;50547665;50547665;50547665;50547720;50547720;50547720;50547720;50547720;50547999;50548013;50548019;50548043;50548043;50548060;50548076;50548240;50548265;50548267;50548281;50548283;50548283;50548283;50548283;50548283;505…	50543535;50546481;50547285;50547369;50547285;50547285;50547285;50547285;50547285;50547285;50547285;50547285;50547285;50547285;50547285;50547285;50547285;50547954;50547954;50547767;50547767;50547767;50547767;50547767;50548172;50547767;50547954;50547767;50548161;50548161;50548161;50548161;50548161;50548161;50548161;50548261;50548279;50548453;50548453;50548618;50548453;50548453;50548453;50548618;505…	+;+;+;+;+;+;+;+;+;+;+;+;+;+;+;+;+;+;+;+;+;+;+;+;+;+;+;+;+;+;+;+;+;+;+;+;+;+;+;+;+;+;+;+;+;+;+;+;+;+;+;+;+;+;+;+;+;+;+;+;+;+;+;+;+;+;+;+;+;+;+;+;+;+;+;+;+;+;+;+;+;+;+;+;+;+;+;+;+;+;+;+;+;+;+;+;+;+;+;+;+;+;+;+;+;+;+;+;+;+;+;+;+;+;+;+;+;+;+;+;+;+;+;+;+;+;+;+;+;+;+;+;+;+;+;+;+;+;+;+;+;+;+;+;+;+;+;+;+;+;+;+;+;+;+;+;+;+;+;+;+;+;+;+;+;+;+;+;+;+;+;+;+;+;+;+;+;+;+;+;+;+;+;+;+;+;+;+;+;+;+;+;+;+;+;+;+;+;+;+…	5361	1782	924	1659	1612	1172	640	1535	1386	0.208282	0.386456	0.885274	3.12483	2.30089	3.08194	3.12263	2.85705	2.0319	3.09635	2.96045	no
ENSG00000006327	TNFRSF12A	protein_coding	chr16;chr16;chr16;chr16;chr16;chr16;chr16;chr16;chr16;chr16;chr16;chr16;chr16;chr16;chr16;chr16;chr16;chr16;chr16;chr16;chr16;chr16;chr16	3018445;3020312;3020359;3020368;3020375;3020379;3020390;3021160;3021189;3021215;3021215;3021555;3021555;3021555;3021555;3021555;3021555;3021771;3021771;3021771;3021771;3021771;3021771	3018536;3020491;3020491;3020491;3020759;3020491;3021319;3021207;3021319;3021319;3021319;3021689;3021689;3021689;3021689;3021689;3021689;3022383;3022383;3021963;3022383;3022383;3022086	+;+;+;+;+;+;+;+;+;+;+;+;+;+;+;+;+;+;+;+;+;+;+	1848	27	32	27	31	10	46	36	49	-0.414872	0.433213	0.90318	0.421651	0.479846	0.435696	0.516127	0.207376	0.717357	0.598215	0.761906	no
ENSG00000006451	RALA	protein_coding	chr7;chr7;chr7;chr7;chr7;chr7;chr7;chr7;chr7;chr7;chr7;chr7;chr7;chr7;chr7;chr7;chr7;chr7	39623483;39623565;39623886;39686631;39686631;39686687;39690382;39690382;39690382;39696685;39696685;39696685;39697408;39700880;39706123;39706123;39706123;39706123	39623825;39623825;39624427;39686781;39686781;39686781;39690590;39690570;39690590;39696859;39696859;39696859;39697510;39701019;39706308;39706302;39708124;39706391	+;+;+;+;+;+;+;+;+;+;+;+;+;+;+;+;+;+	3665	1895	1835	1562	1035	1332	1222	892	930	0.364026	0.0171551	0.250911	3.70191	3.63337	3.49627	3.04279	3.50875	3.26732	2.89138	2.937	no
ENSG00000006459	KDM7A	protein_coding	chr7;chr7;chr7;chr7;chr7;chr7;chr7;chr7;chr7;chr7;chr7;chr7;chr7;chr7;chr7;chr7;chr7;chr7;chr7;chr7;chr7;chr7;chr7;chr7;chr7;chr7;chr7;chr7;chr7;chr7;chr7;chr7;chr7;chr7;chr7	140084746;140084855;140090903;140091804;140091804;140091804;140094056;140094056;140095618;140096555;140096555;140096899;140096899;140097545;140097545;140098879;140098879;140099899;140099899;140101951;140101951;140111095;140111095;140113491;140113491;140119113;140119113;140120442;140124621;140126637;140127442;140129493;140133539;140139105;140176744	140091188;140091188;140091188;140092141;140092077;140092077;140094138;140094138;140095711;140096763;140096763;140097047;140097047;140097642;140097642;140099033;140099033;140100023;140100023;140102160;140102160;140111184;140111184;140113582;140113582;140119142;140119219;140120529;140124783;140126823;140127583;140129653;140133656;140139190;140177035	-;-;-;-;-;-;-;-;-;-;-;-;-;-;-;-;-;-;-;-;-;-;-;-;-;-;-;-;-;-;-;-;-;-;-	9430	1220	1191	1686	1708	971	636	1339	1321	0.29886	0.0907918	0.592457	2.00212	1.95534	2.40991	2.49673	1.97877	1.457	2.24653	2.22517	no
ENSG00000006530	AGK	protein_coding	chr7;chr7;chr7;chr7;chr7;chr7;chr7;chr7;chr7;chr7;chr7;chr7;chr7;chr7;chr7;chr7;chr7;chr7;chr7;chr7;chr7;chr7;chr7;chr7;chr7;chr7;chr7;chr7;chr7;chr7;chr7;chr7;chr7;chr7;chr7;chr7;chr7;chr7;chr7;chr7;chr7;chr7;chr7;chr7;chr7;chr7;chr7;chr7;chr7;chr7;chr7;chr7;chr7;chr7;chr7;chr7;chr7;chr7;chr7;chr7;chr7;chr7;chr7;chr7;chr7;chr7;chr7;chr7;chr7;chr7;chr7;chr7;chr7;chr7;chr7;chr7;chr7;chr7;chr7;chr7	141551189;141551395;141551410;141551418;141555453;141555453;141555453;141555453;141555453;141555453;141555456;141555466;141562107;141593146;141593146;141593146;141593146;141593146;141593146;141593146;141593305;141596562;141596562;141596562;141596562;141596562;141596562;141596562;141599002;141601205;141601205;141601205;141601205;141601214;141601221;141611195;141611195;141611195;141611195;141611195…	141551434;141551434;141551434;141551434;141555567;141555567;141555567;141555567;141555567;141555567;141555567;141555567;141562110;141593185;141593185;141593185;141593185;141593185;141593185;141593185;141594195;141597340;141596641;141596641;141596641;141596641;141596641;141596641;141599308;141601280;141601280;141601280;141601280;141601280;141601280;141611287;141611287;141611287;141611287;141611287…	+;+;+;+;+;+;+;+;+;+;+;+;+;+;+;+;+;+;+;+;+;+;+;+;+;+;+;+;+;+;+;+;+;+;+;+;+;+;+;+;+;+;+;+;+;+;+;+;+;+;+;+;+;+;+;+;+;+;+;+;+;+;+;+;+;+;+;+;+;+;+;+;+;+;+;+;+;+;+;+	6547	2823	3003	2652	1832	2086	2672	1587	1115	0.337733	0.0831415	0.57377	3.46183	3.51758	3.42958	3.03117	3.33659	3.53129	2.88633	2.45119	no
ENSG00000006534	ALDH3B1	protein_coding	chr11;chr11;chr11;chr11;chr11;chr11;chr11;chr11;chr11;chr11;chr11;chr11;chr11;chr11;chr11;chr11;chr11;chr11;chr11;chr11;chr11;chr11;chr11;chr11;chr11;chr11;chr11;chr11;chr11;chr11;chr11;chr11;chr11;chr11;chr11;chr11;chr11;chr11;chr11;chr11;chr11;chr11;chr11;chr11;chr11;chr11;chr11;chr11;chr11;chr11;chr11;chr11;chr11;chr11;chr11;chr11;chr11;chr11;chr11;chr11;chr11;chr11;chr11;chr11;chr11;chr11;chr…	68008578;68010323;68010327;68010343;68010352;68010367;68014968;68015294;68015297;68015297;68015297;68015297;68015297;68015297;68015297;68018527;68018527;68018527;68018527;68018527;68018527;68018581;68018773;68018773;68018773;68018773;68018773;68018773;68018773;68018773;68018773;68019066;68019170;68019170;68019170;68019170;68019170;68019170;68019170;68019170;68019715;68019715;68019715;68019715;680…	68008692;68010392;68010392;68010392;68010392;68010392;68015075;68015459;68015459;68015459;68015459;68015459;68018637;68015459;68015459;68018637;68018637;68018637;68018637;68018637;68018637;68018637;68018893;68018893;68018893;68018893;68018893;68018893;68018893;68018893;68018893;68019255;68019255;68019255;68019255;68019255;68019255;68019255;68019255;68019255;68019796;68019796;68019796;68019796;680…	+;+;+;+;+;+;+;+;+;+;+;+;+;+;+;+;+;+;+;+;+;+;+;+;+;+;+;+;+;+;+;+;+;+;+;+;+;+;+;+;+;+;+;+;+;+;+;+;+;+;+;+;+;+;+;+;+;+;+;+;+;+;+;+;+;+;+;+;+;+;+;+;+;+;+;+;+;+	6626	20	2	0	0	718	1116	21	18	-6.50928	7.6838e-07	6.20026e-05	0.0977862	0.00988933	0	0	2.03408	2.42188	0.11583	0.0993355	down
ENSG00000006555	TTC22	protein_coding	chr1;chr1;chr1;chr1;chr1;chr1;chr1;chr1;chr1;chr1;chr1;chr1;chr1;chr1;chr1;chr1;chr1;chr1;chr1;chr1;chr1;chr1	54779712;54781596;54782325;54782325;54784551;54784554;54785983;54785983;54785983;54785983;54786643;54786957;54786957;54786957;54787711;54787711;54787711;54787711;54788042;54788042;54800597;54800597	54781779;54781779;54782477;54782477;54785644;54784876;54786144;54786144;54787995;54786144;54787075;54787075;54787075;54787075;54787905;54787792;54787826;54787826;54788097;54788097;54801198;54801267	-;-;-;-;-;-;-;-;-;-;-;-;-;-;-;-;-;-;-;-;-;-	6055	869	923	469	543	391	696	505	494	0.214131	0.287312	0.836612	2.11587	2.16146	1.5206	1.72219	1.5083	1.99083	1.67804	1.65109	no
ENSG00000006576	PHTF2	protein_coding	chr7;chr7;chr7;chr7;chr7;chr7;chr7;chr7;chr7;chr7;chr7;chr7;chr7;chr7;chr7;chr7;chr7;chr7;chr7;chr7;chr7;chr7;chr7;chr7;chr7;chr7;chr7;chr7;chr7;chr7;chr7;chr7;chr7;chr7;chr7;chr7;chr7;chr7;chr7;chr7;chr7;chr7;chr7;chr7;chr7;chr7;chr7;chr7;chr7;chr7;chr7;chr7;chr7;chr7;chr7;chr7;chr7;chr7;chr7;chr7;chr7;chr7;chr7;chr7;chr7;chr7;chr7;chr7;chr7;chr7;chr7;chr7;chr7;chr7;chr7;chr7;chr7;chr7;chr7;chr7…	77798792;77798805;77798805;77798813;77798888;77798901;77840130;77840180;77840221;77840221;77840221;77840221;77840221;77840221;77854733;77854733;77893608;77893608;77893608;77893608;77893608;77893608;77893608;77893608;77893982;77893982;77893982;77893982;77900711;77900711;77900711;77900711;77900711;77900711;77900711;77900711;77901762;77901762;77901762;77901762;77901762;77901762;77901762;77901762;779…	77798971;77798971;77798971;77798971;77798971;77798971;77840300;77840300;77840300;77840300;77840300;77840300;77840300;77840300;77854834;77854834;77893664;77893664;77893664;77893664;77893664;77893664;77893664;77893664;77893993;77893993;77893993;77893993;77900780;77900780;77900780;77900780;77900780;77900780;77900780;77900780;77901920;77901920;77901920;77901920;77901920;77901920;77901920;77901920;779…	+;+;+;+;+;+;+;+;+;+;+;+;+;+;+;+;+;+;+;+;+;+;+;+;+;+;+;+;+;+;+;+;+;+;+;+;+;+;+;+;+;+;+;+;+;+;+;+;+;+;+;+;+;+;+;+;+;+;+;+;+;+;+;+;+;+;+;+;+;+;+;+;+;+;+;+;+;+;+;+;+;+;+;+;+;+;+;+;+;+;+;+;+;+;+;+;+;+;+;+;+;+;+;+;+;+;+;+;+;+;+;+;+;+;+;+;+;+;+;+;+;+;+;+;+;+;+;+;+;+;+;+;+;+;+;+;+;+;+;+;+;+;+;+	8646	1285	1220	1932	1802	1861	1796	2039	1864	-0.464035	0.0218379	0.288072	2.15482	2.0757	2.67631	2.66538	2.83774	2.67258	2.85212	2.73485	no
ENSG00000006607	FARP2	protein_coding	chr2;chr2;chr2;chr2;chr2;chr2;chr2;chr2;chr2;chr2;chr2;chr2;chr2;chr2;chr2;chr2;chr2;chr2;chr2;chr2;chr2;chr2;chr2;chr2;chr2;chr2;chr2;chr2;chr2;chr2;chr2;chr2;chr2;chr2;chr2;chr2;chr2;chr2;chr2;chr2;chr2;chr2;chr2;chr2;chr2;chr2;chr2;chr2;chr2;chr2;chr2;chr2;chr2;chr2;chr2;chr2;chr2;chr2;chr2;chr2;chr2;chr2;chr2;chr2;chr2;chr2;chr2;chr2;chr2;chr2;chr2;chr2;chr2;chr2;chr2;chr2;chr2;chr2;chr2;chr2…	241356243;241356295;241356297;241356299;241372560;241372678;241372849;241373082;241373084;241373084;241373084;241373084;241373084;241373084;241373189;241386743;241387155;241387155;241395443;241395443;241395443;241403828;241403828;241403828;241403828;241403828;241403828;241403828;241403828;241404799;241404799;241404799;241404799;241404799;241405252;241405256;241405256;241407537;241407537;241407537…	241356388;241356388;241356388;241356388;241372706;241372706;241373290;241373290;241373290;241373290;241373290;241373290;241373290;241373290;241373290;241386802;241387312;241387312;241395644;241395984;241395458;241403902;241403932;241403932;241403923;241403932;241403932;241403932;241403932;241404841;241404841;241404841;241404841;241404841;241405403;241405402;241405403;241407608;241407615;241407615…	+;+;+;+;+;+;+;+;+;+;+;+;+;+;+;+;+;+;+;+;+;+;+;+;+;+;+;+;+;+;+;+;+;+;+;+;+;+;+;+;+;+;+;+;+;+;+;+;+;+;+;+;+;+;+;+;+;+;+;+;+;+;+;+;+;+;+;+;+;+;+;+;+;+;+;+;+;+;+;+;+;+;+;+;+;+;+;+;+;+;+;+;+;+;+;+;+;+;+;+;+;+;+;+;+;+;+;+;+;+;+;+;+;+;+;+;+;+;+;+;+;+	14413	412	496	464	482	441	367	483	362	-0.00200726	0.993199	0.999626	0.734789	0.835282	0.829324	0.893331	0.906192	0.730273	0.913752	0.730333	no
ENSG00000006625	GGCT	protein_coding	chr7;chr7;chr7;chr7;chr7;chr7;chr7;chr7;chr7;chr7;chr7;chr7;chr7;chr7;chr7;chr7;chr7;chr7;chr7;chr7;chr7;chr7;chr7;chr7;chr7;chr7;chr7;chr7;chr7;chr7;chr7;chr7;chr7	30496621;30496621;30496623;30496633;30496784;30496977;30497002;30497077;30497473;30497741;30497741;30497741;30498803;30498803;30498803;30498803;30498803;30498803;30500536;30500536;30500536;30500536;30500536;30500536;30504569;30504569;30504569;30504569;30504569;30504569;30504569;30550636;30551318	30497235;30497235;30497235;30497235;30497235;30497235;30497235;30497235;30497896;30497896;30497896;30497896;30498938;30498938;30498938;30498938;30498938;30498938;30500681;30500681;30500681;30500680;30500681;30500681;30504816;30504799;30504801;30504801;30504844;30504841;30504829;30550781;30551479	-;-;-;-;-;-;-;-;-;-;-;-;-;-;-;-;-;-;-;-;-;-;-;-;-;-;-;-;-;-;-;-;-	1905	1666	1516	1418	634	1103	1187	884	670	0.269181	0.215924	0.78435	4.41408	4.25811	4.24504	3.25297	4.13263	4.09803	3.72685	3.35451	no
ENSG00000006634	DBF4	protein_coding	chr7;chr7;chr7;chr7;chr7;chr7;chr7;chr7;chr7;chr7;chr7;chr7;chr7;chr7;chr7;chr7;chr7;chr7;chr7;chr7;chr7;chr7;chr7;chr7;chr7;chr7;chr7;chr7;chr7;chr7;chr7;chr7;chr7;chr7;chr7;chr7;chr7;chr7;chr7;chr7;chr7;chr7;chr7;chr7;chr7;chr7;chr7;chr7;chr7;chr7;chr7;chr7;chr7;chr7;chr7;chr7;chr7;chr7;chr7;chr7;chr7;chr7;chr7	87876216;87876229;87876487;87876534;87876583;87876600;87878053;87878053;87878053;87878053;87878053;87878053;87884979;87884979;87884979;87884979;87884979;87886844;87886844;87886844;87886844;87887329;87887329;87887329;87887329;87887968;87887983;87887983;87887983;87887983;87896183;87896474;87896474;87896474;87896474;87896474;87897294;87897294;87897294;87897294;87897297;87900221;87900221;87900221;879…	87876778;87876778;87876778;87876778;87876778;87876778;87878225;87878225;87878133;87878557;87878225;87878225;87885183;87885158;87885158;87885158;87885158;87886894;87886894;87886894;87886894;87887398;87887398;87887398;87887398;87888059;87888059;87888059;87888059;87888059;87896510;87896510;87896510;87896510;87896510;87896510;87897339;87897339;87897339;87897339;87897339;87900349;87900349;87900349;879…	+;+;+;+;+;+;+;+;+;+;+;+;+;+;+;+;+;+;+;+;+;+;+;+;+;+;+;+;+;+;+;+;+;+;+;+;+;+;+;+;+;+;+;+;+;+;+;+;+;+;+;+;+;+;+;+;+;+;+;+;+;+;+	4583	1567	1987	5414	5699	2035	2058	4947	5238	-0.197643	0.246817	0.810611	3.16094	3.44359	4.88296	5.0393	3.77452	3.65774	4.88128	4.95368	no
ENSG00000006638	TBXA2R	protein_coding	chr19;chr19;chr19;chr19;chr19;chr19;chr19;chr19;chr19;chr19;chr19	3594506;3594552;3594780;3595737;3597922;3599849;3599849;3599849;3600238;3606530;3606530	3595933;3595933;3595076;3595933;3598106;3600133;3600717;3600717;3600669;3606660;3606840	-;-;-;-;-;-;-;-;-;-;-	2793	9	20	25	21	10	1	12	24	0.622412	0.257787	0.817526	0.10416	0.218072	0.282138	0.254332	0.140494	0.0133058	0.15488	0.293334	no
ENSG00000006652	IFRD1	protein_coding	chr7;chr7;chr7;chr7;chr7;chr7;chr7;chr7;chr7;chr7;chr7;chr7;chr7;chr7;chr7;chr7;chr7;chr7;chr7;chr7;chr7;chr7;chr7;chr7;chr7;chr7;chr7;chr7;chr7;chr7;chr7;chr7;chr7;chr7;chr7;chr7;chr7;chr7;chr7;chr7;chr7;chr7;chr7;chr7;chr7;chr7;chr7;chr7;chr7;chr7;chr7;chr7;chr7;chr7;chr7;chr7;chr7;chr7;chr7;chr7;chr7;chr7;chr7;chr7;chr7;chr7;chr7;chr7;chr7;chr7;chr7;chr7;chr7;chr7;chr7;chr7;chr7;chr7;chr7;chr7…	112422968;112423144;112423144;112423368;112435448;112437196;112450049;112450126;112450428;112450458;112450508;112450508;112450508;112450578;112451020;112452058;112452058;112455763;112455763;112455763;112455763;112455763;112455763;112455763;112455763;112455763;112456002;112456002;112456002;112456002;112456002;112456002;112456002;112456002;112456914;112456914;112456914;112456914;112456914;112456914…	112423203;112423432;112423432;112423432;112435621;112437284;112450320;112450320;112450782;112450782;112450741;112450782;112450780;112450782;112451138;112452511;112452511;112455867;112455867;112455867;112455867;112455867;112455855;112455867;112455867;112455867;112456086;112456086;112456086;112456086;112456086;112456073;112456086;112456086;112457038;112457038;112458336;112457038;112457038;112457038…	+;+;+;+;+;+;+;+;+;+;+;+;+;+;+;+;+;+;+;+;+;+;+;+;+;+;+;+;+;+;+;+;+;+;+;+;+;+;+;+;+;+;+;+;+;+;+;+;+;+;+;+;+;+;+;+;+;+;+;+;+;+;+;+;+;+;+;+;+;+;+;+;+;+;+;+;+;+;+;+;+;+;+;+;+;+;+;+;+;+;+;+;+;+;+;+;+;+;+;+	7489	3708	4567	8157	8928	4347	5431	7004	11172	-0.313332	0.180966	0.752148	3.6443	3.89692	4.76995	4.98034	4.13603	4.30503	4.68196	5.32707	no
ENSG00000006695	COX10	protein_coding	chr17;chr17;chr17;chr17;chr17;chr17;chr17;chr17;chr17;chr17;chr17;chr17;chr17;chr17;chr17;chr17;chr17;chr17;chr17;chr17;chr17;chr17	14069496;14069529;14069604;14069604;14074323;14074323;14074323;14074323;14076735;14076735;14076735;14102118;14102118;14159877;14159877;14159877;14191989;14191989;14191989;14206810;14206810;14206810	14069648;14069648;14069648;14069648;14074456;14074456;14074456;14074456;14077056;14077322;14077056;14102242;14102242;14159947;14159947;14159947;14192221;14192221;14192221;14207585;14208677;14207513	+;+;+;+;+;+;+;+;+;+;+;+;+;+;+;+;+;+;+;+;+;+	3172	1964	2541	1694	1319	1812	2158	1633	1117	-0.00723756	0.973246	0.998544	3.94353	4.26714	3.79567	3.54372	4.1143	4.2177	3.86586	3.35613	no
ENSG00000006712	PAF1	protein_coding	chr19;chr19;chr19;chr19;chr19;chr19;chr19;chr19;chr19;chr19;chr19;chr19;chr19;chr19;chr19;chr19;chr19;chr19;chr19;chr19;chr19;chr19;chr19;chr19;chr19;chr19;chr19;chr19;chr19;chr19;chr19;chr19;chr19;chr19;chr19;chr19;chr19;chr19;chr19;chr19;chr19;chr19;chr19;chr19;chr19;chr19;chr19;chr19;chr19;chr19;chr19;chr19;chr19;chr19	39385852;39385853;39386365;39386482;39386482;39386482;39386694;39386694;39386694;39386694;39387159;39388339;39388339;39388339;39388560;39388560;39388560;39388762;39388762;39388762;39388842;39388947;39388947;39388947;39389093;39389093;39389093;39389093;39389282;39389282;39389282;39389294;39389480;39389480;39389480;39389480;39389640;39389640;39389886;39390069;39390069;39390069;39390069;39390069;393…	39386403;39386219;39386572;39386572;39386572;39386572;39386799;39386799;39386766;39386799;39387227;39388467;39388467;39388467;39388676;39388676;39388676;39388865;39388865;39388865;39389015;39389015;39389015;39389015;39389198;39389198;39389198;39389198;39389383;39389383;39389383;39389383;39389761;39389546;39389546;39389546;39389761;39389761;39390161;39390161;39390289;39390161;39390161;39390161;393…	-;-;-;-;-;-;-;-;-;-;-;-;-;-;-;-;-;-;-;-;-;-;-;-;-;-;-;-;-;-;-;-;-;-;-;-;-;-;-;-;-;-;-;-;-;-;-;-;-;-;-;-;-;-	2668	2952	3456	2541	2738	2033	2431	2371	2250	0.187719	0.193966	0.767804	4.73916	4.9316	4.5839	4.77151	4.50896	4.61941	4.61123	4.53157	no
ENSG00000006715	VPS41	protein_coding	chr7;chr7;chr7;chr7;chr7;chr7;chr7;chr7;chr7;chr7;chr7;chr7;chr7;chr7;chr7;chr7;chr7;chr7;chr7;chr7;chr7;chr7;chr7;chr7;chr7;chr7;chr7;chr7;chr7;chr7;chr7;chr7;chr7;chr7;chr7;chr7;chr7;chr7;chr7;chr7;chr7;chr7;chr7;chr7;chr7;chr7;chr7;chr7;chr7;chr7;chr7;chr7;chr7;chr7;chr7;chr7;chr7;chr7;chr7;chr7;chr7;chr7;chr7;chr7;chr7;chr7;chr7;chr7;chr7;chr7;chr7;chr7;chr7;chr7;chr7;chr7;chr7;chr7;chr7;chr7…	38722963;38725555;38726109;38726236;38726319;38726909;38726909;38726909;38726909;38726909;38728341;38728542;38728542;38728542;38728542;38728692;38728692;38728692;38728692;38741284;38741981;38741985;38741985;38741985;38741985;38743402;38743402;38743402;38743402;38743402;38745559;38745559;38745559;38745559;38745559;38752176;38752176;38754702;38754702;38754895;38754895;38756838;38756838;38758354;387…	38726326;38726326;38726326;38726326;38726326;38726988;38726988;38727186;38726988;38726988;38728434;38728586;38728586;38728586;38728586;38728791;38728791;38728791;38728791;38741351;38742121;38742121;38742121;38742121;38742121;38743542;38743542;38743542;38743542;38743542;38745562;38745998;38745581;38745613;38745613;38752313;38752313;38754752;38754752;38754936;38754936;38756982;38756982;38758481;387…	-;-;-;-;-;-;-;-;-;-;-;-;-;-;-;-;-;-;-;-;-;-;-;-;-;-;-;-;-;-;-;-;-;-;-;-;-;-;-;-;-;-;-;-;-;-;-;-;-;-;-;-;-;-;-;-;-;-;-;-;-;-;-;-;-;-;-;-;-;-;-;-;-;-;-;-;-;-;-;-;-;-;-;-;-;-;-;-;-;-;-;-;-;-;-;-;-;-;-;-;-;-;-;-;-;-;-;-;-;-;-;-;-;-;-;-;-;-;-;-;-;-;-;-;-	7801	1298	1692	1230	1007	1935	1704	820	936	-0.150103	0.427955	0.901653	2.28271	2.57109	2.26447	2.10762	3.01543	2.73396	1.91557	2.05251	no
ENSG00000006744	ELAC2	protein_coding	chr17;chr17;chr17;chr17;chr17;chr17;chr17;chr17;chr17;chr17;chr17;chr17;chr17;chr17;chr17;chr17;chr17;chr17;chr17;chr17;chr17;chr17;chr17;chr17;chr17;chr17;chr17;chr17;chr17;chr17;chr17;chr17;chr17;chr17;chr17;chr17;chr17;chr17;chr17;chr17;chr17;chr17;chr17;chr17;chr17;chr17;chr17;chr17;chr17;chr17;chr17;chr17;chr17;chr17;chr17;chr17;chr17;chr17;chr17;chr17;chr17;chr17;chr17;chr17;chr17;chr17;chr…	12992391;12992391;12992391;12992392;12992393;12992393;12992560;12992611;12993687;12993687;12993687;12993687;12993687;12993687;12993687;12993687;12994425;12994425;12994425;12994425;12994425;12994425;12994425;12994425;12994430;12994764;12994764;12994764;12994764;12994764;12994764;12994764;12994764;12994764;12994963;12994963;12994963;12994963;12994963;12994963;12994963;12994963;12995703;12995703;129…	12993045;12993045;12993045;12993045;12993045;12993045;12993045;12993045;12993831;12993831;12993831;12993831;12993831;12993831;12993831;12993831;12994503;12994503;12994503;12994503;12994503;12994503;12994503;12994503;12994503;12995062;12994884;12994884;12994884;12994884;12994884;12994884;12994884;12994884;12995062;12995062;12995062;12995062;12995062;12995062;12995062;12995062;12995812;12995812;129…	-;-;-;-;-;-;-;-;-;-;-;-;-;-;-;-;-;-;-;-;-;-;-;-;-;-;-;-;-;-;-;-;-;-;-;-;-;-;-;-;-;-;-;-;-;-;-;-;-;-;-;-;-;-;-;-;-;-;-;-;-;-;-;-;-;-;-;-;-;-;-;-;-;-;-;-;-;-;-;-;-;-;-;-;-;-;-;-;-;-;-;-;-;-;-;-;-;-;-;-;-;-;-;-;-;-;-;-;-;-;-;-;-;-;-;-;-;-;-;-;-;-;-;-;-;-;-;-;-;-;-;-;-;-;-;-;-;-;-;-;-;-;-;-;-;-;-;-;-;-;-;-;-;-;-;-;-;-;-;-;-;-;-;-;-;-;-;-;-;-;-;-;-;-;-;-;-;-;-;-;-;-;-;-;-;-;-;-;-;-;-;-;-;-;-;-;-;-;-;-…	6345	3327	5142	2680	1992	3641	4254	1818	1677	0.0852968	0.728549	0.963285	3.72058	4.28298	3.48445	3.17787	4.12045	4.19774	3.09723	2.98823	no
ENSG00000006756	ARSD	protein_coding	chrX;chrX;chrX;chrX;chrX;chrX;chrX;chrX;chrX;chrX;chrX;chrX;chrX;chrX;chrX;chrX;chrX;chrX;chrX;chrX;chrX;chrX;chrX;chrX;chrX;chrX;chrX;chrX;chrX;chrX;chrX;chrX;chrX;chrX;chrX	2903970;2904918;2906156;2907424;2908721;2908721;2908721;2909817;2909817;2910659;2913614;2914497;2915556;2915556;2917804;2917804;2917804;2920381;2920601;2920601;2920676;2921903;2921903;2921903;2921903;2923168;2925616;2925616;2925616;2925616;2929232;2929232;2929232;2929232;2929232	2907632;2905062;2907984;2907632;2908805;2908842;2908842;2909920;2909979;2910793;2914773;2914773;2915692;2915692;2918227;2917878;2918227;2920723;2920723;2920723;2920723;2922024;2922024;2922024;2922024;2923306;2925765;2925765;2925765;2925765;2929279;2929339;2929349;2929275;2929351	-;-;-;-;-;-;-;-;-;-;-;-;-;-;-;-;-;-;-;-;-;-;-;-;-;-;-;-;-;-;-;-;-;-;-	7030	240	213	225	242	236	238	180	146	0.0628946	0.815579	0.979154	0.842535	0.757401	0.825646	0.912753	0.970136	0.907753	0.744486	0.627545	no
ENSG00000006757	PNPLA4	protein_coding	chrX;chrX;chrX;chrX;chrX;chrX;chrX;chrX;chrX;chrX;chrX;chrX;chrX;chrX;chrX;chrX;chrX;chrX;chrX;chrX;chrX;chrX;chrX;chrX;chrX;chrX	7898247;7898763;7898763;7901989;7901989;7901989;7902049;7912028;7912028;7912028;7912028;7921713;7921713;7921713;7921713;7922004;7922004;7922004;7922004;7925940;7925940;7925940;7927286;7927671;7927686;7927686	7900817;7900817;7900817;7902141;7902141;7902141;7902141;7912093;7912093;7912093;7912093;7921848;7921848;7921848;7921848;7922098;7922098;7922098;7922098;7926132;7926132;7926132;7927443;7927739;7927739;7927739	-;-;-;-;-;-;-;-;-;-;-;-;-;-;-;-;-;-;-;-;-;-;-;-;-;-	3441	210	412	240	235	197	274	162	126	0.411036	0.128851	0.679251	1.27378	1.89858	1.42388	1.45999	1.39809	1.61385	1.16467	0.97144	no
ENSG00000006831	ADIPOR2	protein_coding	chr12;chr12;chr12;chr12;chr12;chr12;chr12;chr12;chr12;chr12;chr12;chr12;chr12;chr12;chr12;chr12;chr12;chr12;chr12;chr12;chr12;chr12;chr12;chr12	1688574;1691027;1691163;1702886;1730725;1754258;1754258;1760729;1772714;1772842;1772842;1772842;1772923;1777854;1777854;1777854;1777854;1780148;1780451;1780451;1780889;1780889;1783880;1785944	1688717;1691191;1691213;1702982;1731056;1754514;1754514;1760980;1772961;1772961;1772924;1772961;1772961;1778607;1777915;1778025;1778025;1780637;1780518;1780637;1780967;1781076;1784073;1788678	+;+;+;+;+;+;+;+;+;+;+;+;+;+;+;+;+;+;+;+;+;+;+;+	5878	329	294	264	271	273	251	243	215	0.0744138	0.683767	0.958456	1.20191	1.09746	1.05922	1.12573	1.21835	1.07386	1.06381	0.970664	no
ENSG00000006837	CDKL3	protein_coding	chr5;chr5;chr5;chr5;chr5;chr5;chr5;chr5;chr5;chr5;chr5;chr5;chr5;chr5;chr5;chr5;chr5;chr5;chr5;chr5;chr5;chr5;chr5;chr5;chr5;chr5;chr5;chr5;chr5;chr5;chr5;chr5;chr5;chr5;chr5;chr5;chr5;chr5;chr5;chr5;chr5;chr5;chr5;chr5;chr5;chr5;chr5;chr5;chr5;chr5;chr5;chr5;chr5;chr5;chr5;chr5;chr5;chr5;chr5;chr5;chr5;chr5;chr5;chr5;chr5;chr5;chr5;chr5;chr5;chr5;chr5;chr5;chr5;chr5;chr5;chr5;chr5;chr5;chr5;chr5	134286350;134286438;134298419;134298432;134298629;134299425;134299656;134302140;134302140;134302590;134302590;134302590;134302590;134302590;134302590;134304405;134304405;134304405;134304405;134304405;134304405;134306609;134306609;134306609;134306609;134306609;134308001;134308001;134308001;134308138;134308138;134308138;134308138;134308138;134308574;134308574;134308574;134308574;134308574;134308574…	134286559;134286559;134298710;134298710;134298710;134299750;134299750;134302210;134302210;134302687;134302687;134302687;134302687;134302687;134302687;134304567;134304567;134304567;134304422;134304567;134304567;134306702;134306702;134306702;134306702;134306702;134308466;134308466;134308466;134308466;134308466;134308466;134308466;134308466;134308727;134308727;134308727;134308727;134308727;134308727…	-;-;-;-;-;-;-;-;-;-;-;-;-;-;-;-;-;-;-;-;-;-;-;-;-;-;-;-;-;-;-;-;-;-;-;-;-;-;-;-;-;-;-;-;-;-;-;-;-;-;-;-;-;-;-;-;-;-;-;-;-;-;-;-;-;-;-;-;-;-;-;-;-;-;-;-;-;-;-;-	3057	133	69	62	73	117	119	99	79	-0.47253	0.219799	0.788306	1.0078	0.598696	0.574739	0.6891	1.06582	1.00532	0.890811	0.746807	no
ENSG00000007038	PRSS21	protein_coding	chr16;chr16;chr16;chr16;chr16;chr16;chr16;chr16;chr16;chr16;chr16;chr16;chr16;chr16;chr16;chr16;chr16;chr16;chr16;chr16;chr16;chr16;chr16;chr16;chr16;chr16;chr16;chr16;chr16;chr16;chr16;chr16;chr16;chr16;chr16;chr16;chr16;chr16;chr16;chr16;chr16;chr16;chr16	2817180;2817227;2817277;2817279;2817291;2817300;2817430;2817430;2817430;2817430;2817430;2817430;2817673;2817691;2817801;2817801;2817801;2817801;2817801;2817879;2818677;2818677;2818677;2818677;2818683;2818683;2818683;2818759;2818927;2820955;2820955;2820955;2820955;2820955;2820955;2820981;2820981;2821366;2821366;2821366;2821366;2821366;2825970	2817332;2817332;2817332;2817332;2817332;2817332;2817880;2817456;2817456;2817456;2817456;2817456;2817966;2817966;2817966;2817966;2817966;2817966;2817966;2817966;2818969;2818969;2818969;2818969;2818969;2818969;2818969;2818969;2818969;2821109;2821064;2821187;2821067;2821109;2821067;2821249;2821109;2821695;2821587;2821418;2821719;2821719;2826304	+;+;+;+;+;+;+;+;+;+;+;+;+;+;+;+;+;+;+;+;+;+;+;+;+;+;+;+;+;+;+;+;+;+;+;+;+;+;+;+;+;+;+	1967	246	237	173	93	349	417	243	104	-0.679123	0.0896915	0.590544	1.9656	1.90522	1.64263	1.14553	2.60138	2.69738	2.09038	1.25539	no
ENSG00000007047	MARK4	protein_coding	chr19;chr19;chr19;chr19;chr19;chr19;chr19;chr19;chr19;chr19;chr19;chr19;chr19;chr19;chr19;chr19;chr19;chr19;chr19;chr19;chr19;chr19;chr19;chr19;chr19;chr19;chr19;chr19;chr19;chr19;chr19;chr19;chr19;chr19;chr19;chr19;chr19;chr19;chr19;chr19;chr19;chr19;chr19;chr19;chr19;chr19;chr19;chr19;chr19;chr19;chr19;chr19;chr19;chr19;chr19;chr19;chr19;chr19;chr19;chr19;chr19;chr19;chr19;chr19;chr19;chr19;chr…	45079288;45251258;45251292;45251387;45251387;45258893;45258989;45258989;45258989;45262991;45263113;45263113;45263113;45263113;45263319;45263319;45263319;45263319;45263319;45264684;45264684;45264684;45264684;45264684;45264687;45264840;45264840;45264840;45264840;45264840;45264840;45266225;45266225;45266225;45266225;45266225;45266225;45271472;45271472;45271472;45271472;45271472;45271472;45271476;452…	45079377;45251639;45251639;45251639;45251639;45259189;45259189;45259189;45259189;45263166;45263166;45263166;45263166;45263166;45263367;45263367;45263367;45263367;45263367;45264749;45264749;45264749;45264749;45264749;45264749;45264910;45264910;45264910;45264910;45264910;45264910;45266281;45266281;45266281;45266281;45266246;45266281;45271708;45271677;45271708;45271708;45271708;45271708;45271614;452…	+;+;+;+;+;+;+;+;+;+;+;+;+;+;+;+;+;+;+;+;+;+;+;+;+;+;+;+;+;+;+;+;+;+;+;+;+;+;+;+;+;+;+;+;+;+;+;+;+;+;+;+;+;+;+;+;+;+;+;+;+;+;+;+;+;+;+;+;+;+;+;+;+;+;+;+;+;+;+;+;+;+;+;+;+;+;+	6668	104	99	112	155	79	148	107	123	-0.12377	0.663359	0.956648	0.446129	0.420436	0.490898	0.674474	0.420572	0.654795	0.509209	0.569502	no
ENSG00000007080	CCDC124	protein_coding	chr19;chr19;chr19;chr19;chr19;chr19;chr19;chr19;chr19;chr19;chr19;chr19;chr19;chr19;chr19	17933016;17933023;17935096;17936251;17936410;17936410;17936410;17942656;17942656;17942656;17943261;17943261;17943261;17943508;17943508	17933048;17933048;17935191;17936579;17936579;17936992;17936579;17942845;17942845;17942845;17943321;17943375;17943375;17943991;17943937	+;+;+;+;+;+;+;+;+;+;+;+;+;+;+	1660	2760	2437	3046	2417	1494	1812	2512	2086	0.280797	0.185185	0.757661	5.30853	5.10661	5.50077	5.2605	4.73935	4.87028	5.35457	5.0863	no
ENSG00000007129	CEACAM21	protein_coding	chr19;chr19;chr19;chr19;chr19;chr19;chr19;chr19;chr19;chr19;chr19;chr19;chr19;chr19;chr19;chr19;chr19;chr19;chr19;chr19;chr19;chr19;chr19;chr19;chr19;chr19;chr19;chr19;chr19;chr19;chr19;chr19;chr19;chr19;chr19;chr19;chr19;chr19	41549518;41549518;41564682;41564682;41564682;41565568;41576179;41576235;41576249;41577200;41577200;41577200;41577200;41577200;41579270;41579270;41579353;41579353;41579353;41584347;41584347;41584350;41584350;41584350;41585443;41585443;41585443;41585443;41585443;41585840;41585840;41585840;41585840;41586435;41586464;41586464;41586464;41586464	41549552;41549552;41565056;41565056;41565056;41565608;41576338;41576338;41576338;41577559;41577559;41577559;41577559;41577559;41579628;41579628;41579628;41579628;41579628;41584443;41584443;41584443;41584443;41584443;41585495;41585495;41585495;41585495;41585495;41585871;41585871;41585871;41585871;41586810;41586563;41586844;41586840;41586843	+;+;+;+;+;+;+;+;+;+;+;+;+;+;+;+;+;+;+;+;+;+;+;+;+;+;+;+;+;+;+;+;+;+;+;+;+;+	1922	1537	1064	689	722	1126	860	866	760	-0.0499485	0.831584	0.982036	4.29131	3.76714	3.2706	3.41031	4.14863	3.653	3.6876	3.50785	no
ENSG00000007168	PAFAH1B1	protein_coding	chr17;chr17;chr17;chr17;chr17;chr17;chr17;chr17;chr17;chr17;chr17;chr17;chr17;chr17;chr17;chr17;chr17;chr17;chr17;chr17;chr17;chr17;chr17;chr17;chr17;chr17;chr17;chr17;chr17;chr17;chr17;chr17;chr17;chr17;chr17;chr17;chr17;chr17;chr17;chr17;chr17;chr17;chr17;chr17;chr17;chr17;chr17;chr17;chr17;chr17;chr17;chr17;chr17;chr17;chr17;chr17;chr17;chr17;chr17;chr17;chr17;chr17;chr17	2593210;2593746;2593815;2593957;2593962;2593968;2609539;2613658;2635383;2638099;2638099;2638099;2638099;2638099;2638099;2665372;2665372;2665381;2666016;2666016;2666016;2666016;2666016;2666992;2666992;2666992;2666992;2666992;2667294;2670163;2670163;2670163;2670268;2670275;2672655;2672655;2672655;2672655;2673665;2674060;2674060;2674060;2674060;2676314;2676505;2676505;2676505;2679687;2680164;2680164…	2593330;2594006;2594006;2594006;2594006;2594006;2609568;2613862;2635510;2638648;2638320;2638320;2638320;2638320;2638320;2665456;2665456;2665456;2666090;2666090;2666090;2666090;2666090;2667198;2667182;2667198;2667198;2667045;2667500;2670374;2670331;2670331;2670331;2670331;2672757;2672757;2672757;2672757;2674288;2674288;2674288;2674096;2674288;2676606;2676606;2676606;2676606;2680320;2680320;2680320…	+;+;+;+;+;+;+;+;+;+;+;+;+;+;+;+;+;+;+;+;+;+;+;+;+;+;+;+;+;+;+;+;+;+;+;+;+;+;+;+;+;+;+;+;+;+;+;+;+;+;+;+;+;+;+;+;+;+;+;+;+;+;+	8127	1942	1852	1195	1188	1419	1552	1119	1170	0.0512261	0.688829	0.958456	2.71192	2.63063	2.18531	2.24734	2.58207	2.57095	2.21159	2.25625	no
ENSG00000007202	KIAA0100	protein_coding	chr17;chr17;chr17;chr17;chr17;chr17;chr17;chr17;chr17;chr17;chr17;chr17;chr17;chr17;chr17;chr17;chr17;chr17;chr17;chr17;chr17;chr17;chr17;chr17;chr17;chr17;chr17;chr17;chr17;chr17;chr17;chr17;chr17;chr17;chr17;chr17;chr17;chr17;chr17;chr17;chr17;chr17;chr17;chr17;chr17;chr17;chr17;chr17;chr17;chr17;chr17;chr17;chr17;chr17;chr17;chr17;chr17;chr17;chr17;chr17;chr17;chr17;chr17;chr17;chr17;chr17;chr…	28614440;28614878;28614882;28615664;28615664;28615664;28616096;28616096;28616096;28616260;28616379;28616379;28616379;28616618;28616618;28616618;28616618;28616667;28616889;28616889;28616889;28616889;28617228;28617232;28617232;28617232;28618718;28618791;28618791;28618791;28618791;28619654;28619654;28619654;28619654;28619654;28619860;28619860;28619860;28619860;28620509;28620509;28620509;28620988;286…	28615246;28615246;28615246;28615798;28615798;28615798;28616197;28616197;28616197;28616509;28616509;28616509;28616509;28616753;28616753;28616753;28616753;28616753;28616934;28616995;28616999;28616999;28617318;28617318;28617318;28617318;28618971;28618971;28618971;28618971;28618971;28619775;28619775;28619775;28619775;28619775;28620060;28620015;28620015;28620015;28620630;28620630;28620630;28621170;286…	-;-;-;-;-;-;-;-;-;-;-;-;-;-;-;-;-;-;-;-;-;-;-;-;-;-;-;-;-;-;-;-;-;-;-;-;-;-;-;-;-;-;-;-;-;-;-;-;-;-;-;-;-;-;-;-;-;-;-;-;-;-;-;-;-;-;-;-;-;-;-;-;-;-;-;-;-;-;-;-;-;-;-;-;-;-;-;-;-;-;-;-;-;-;-;-;-;-;-;-;-;-;-;-;-;-;-;-;-;-;-;-;-;-;-;-;-;-;-;-;-;-;-;-;-;-;-;-;-;-;-;-;-;-;-;-;-;-;-;-;-;-;-;-;-;-;-;-;-;-;-;-;-;-;-;-;-;-;-;-;-;-;-;-;-;-;-;-;-;-;-;-;-;-;-;-;-;-;-;-	9235	1701	1750	3092	2821	1450	1230	1851	2683	0.213637	0.110418	0.636425	2.4004	2.41094	3.18259	3.14278	2.45561	2.15275	2.65234	3.1082	no
ENSG00000007237	GAS7	protein_coding	chr17;chr17;chr17;chr17;chr17;chr17;chr17;chr17;chr17;chr17;chr17;chr17;chr17;chr17;chr17;chr17;chr17;chr17;chr17;chr17;chr17;chr17;chr17;chr17;chr17;chr17;chr17;chr17;chr17;chr17;chr17;chr17;chr17;chr17;chr17;chr17;chr17;chr17;chr17;chr17;chr17;chr17;chr17;chr17;chr17;chr17;chr17;chr17;chr17;chr17;chr17;chr17;chr17;chr17;chr17;chr17;chr17;chr17;chr17;chr17;chr17;chr17;chr17;chr17;chr17;chr17;chr…	9910609;9910609;9913850;9915255;9915978;9916806;9916836;9916990;9917053;9917086;9917168;9918001;9918001;9918001;9918001;9918001;9918001;9918001;9918001;9918001;9918001;9919626;9919626;9919626;9919626;9919626;9919626;9919626;9919626;9919626;9924667;9925476;9925476;9925476;9925476;9925476;9925476;9925476;9925476;9926641;9926641;9926641;9926641;9926641;9926641;9926641;9926641;9926671;9926730;9934166…	9917341;9917341;9917341;9917341;9917341;9917007;9917341;9917341;9917341;9917341;9917341;9918099;9918099;9918099;9918099;9918099;9918099;9918099;9918099;9918099;9918099;9919705;9919705;9919705;9919705;9919705;9919705;9919705;9919705;9919705;9924785;9925599;9925599;9925599;9925599;9925599;9925599;9925599;9925599;9926994;9926769;9926769;9926769;9926769;9926769;9926769;9926769;9926769;9926769;9934244…	-;-;-;-;-;-;-;-;-;-;-;-;-;-;-;-;-;-;-;-;-;-;-;-;-;-;-;-;-;-;-;-;-;-;-;-;-;-;-;-;-;-;-;-;-;-;-;-;-;-;-;-;-;-;-;-;-;-;-;-;-;-;-;-;-;-;-;-;-;-;-;-;-;-;-;-;-;-;-;-;-;-;-;-;-;-;-;-;-;-;-;-;-;-;-;-;-;-;-;-;-;-;-;-;-;-;-;-;-;-;-;-;-;-;-;-;-;-;-;-;-;-;-;-;-;-;-;-;-;-;-;-;-;-;-;-;-;-;-;-;-;-;-;-;-;-;-;-;-;-;-;-;-;-;-;-;-;-;-;-	10100	599	316	360	491	391	621	225	519	-0.0984141	0.804269	0.976817	1.24971	0.776496	0.895391	1.16766	1.07446	1.3736	0.666858	1.23163	no
ENSG00000007255	TRAPPC6A	protein_coding	chr19;chr19;chr19;chr19;chr19;chr19;chr19;chr19;chr19;chr19;chr19;chr19;chr19;chr19;chr19;chr19;chr19;chr19;chr19;chr19;chr19;chr19;chr19;chr19;chr19	45162928;45162928;45162933;45163141;45163916;45163916;45163916;45163916;45164164;45164164;45164164;45164164;45164725;45164853;45164853;45164853;45164853;45165127;45165127;45165127;45178093;45178093;45178093;45178135;45178135	45163223;45163223;45163223;45163223;45164009;45164009;45164009;45164009;45164247;45164247;45164247;45164247;45164970;45164970;45164970;45164970;45164970;45165194;45165194;45165194;45178211;45178227;45178237;45178237;45178237	-;-;-;-;-;-;-;-;-;-;-;-;-;-;-;-;-;-;-;-;-;-;-;-;-	933	3952	3726	3277	3488	3053	2707	3927	3255	-0.0134145	0.962732	0.997539	6.63539	6.52364	6.42216	6.59776	6.56194	6.24953	6.80764	6.53202	no
ENSG00000007264	MATK	protein_coding	chr19;chr19;chr19;chr19;chr19;chr19;chr19;chr19;chr19;chr19;chr19;chr19;chr19;chr19;chr19;chr19;chr19;chr19;chr19;chr19;chr19;chr19;chr19;chr19;chr19;chr19;chr19;chr19;chr19;chr19;chr19;chr19;chr19;chr19;chr19;chr19;chr19;chr19;chr19;chr19;chr19;chr19;chr19;chr19;chr19;chr19;chr19;chr19;chr19;chr19;chr19;chr19;chr19;chr19;chr19;chr19;chr19;chr19;chr19;chr19;chr19;chr19;chr19;chr19;chr19;chr19;chr…	3777970;3777973;3777973;3777975;3777975;3777975;3778172;3778215;3778315;3778509;3778509;3778509;3778509;3778509;3778509;3778992;3778992;3778992;3778992;3778992;3778992;3779133;3779378;3779378;3779378;3779378;3779378;3779378;3779378;3779389;3779533;3779533;3779533;3779533;3779533;3779533;3779533;3779533;3779698;3779698;3779698;3779698;3779698;3779698;3779698;3779698;3779789;3781607;3781607;3781607…	3778422;3778422;3778422;3778169;3778422;3778422;3778213;3778313;3778422;3778592;3778595;3778592;3778595;3778595;3778595;3779187;3779187;3779187;3779187;3779187;3779187;3779187;3779451;3779451;3779451;3779451;3779451;3779451;3779451;3779451;3779617;3779617;3779617;3779617;3779617;3779617;3779617;3779617;3779797;3779797;3779797;3779797;3779797;3779797;3779797;3779797;3779797;3781672;3781672;3781672…	-;-;-;-;-;-;-;-;-;-;-;-;-;-;-;-;-;-;-;-;-;-;-;-;-;-;-;-;-;-;-;-;-;-;-;-;-;-;-;-;-;-;-;-;-;-;-;-;-;-;-;-;-;-;-;-;-;-;-;-;-;-;-;-;-;-;-;-;-;-;-;-;-;-;-;-;-;-;-;-;-;-;-;-;-;-;-;-;-;-;-;-;-;-;-;-;-;-;-;-;-;-;-;-;-;-;-;-;-;-;-;-;-;-;-;-;-;-;-;-;-;-;-;-;-;-;-;-;-;-	4141	5794	4575	4685	4988	2981	2718	4483	4643	0.303631	0.130683	0.682071	5.06646	4.71018	4.82278	4.99479	4.43062	4.16879	4.88536	4.92694	no
ENSG00000007312	CD79B	protein_coding	chr17;chr17;chr17;chr17;chr17;chr17;chr17;chr17;chr17;chr17;chr17;chr17;chr17;chr17;chr17;chr17;chr17;chr17;chr17;chr17;chr17;chr17;chr17;chr17	63928740;63928740;63928768;63929226;63929434;63929434;63929434;63929434;63929770;63929770;63929770;63929770;63930074;63930074;63930074;63930960;63931335;63931335;63931335;63931891;63932195;63932195;63932195;63932195	63929324;63929324;63929324;63929324;63929475;63929475;63929475;63929475;63929888;63929888;63929888;63929888;63930514;63930385;63930385;63931385;63931385;63931385;63931388;63932323;63932331;63932261;63932336;63932354	-;-;-;-;-;-;-;-;-;-;-;-;-;-;-;-;-;-;-;-;-;-;-;-	2080	1379	1318	1571	750	2089	2563	1023	1397	-0.502728	0.396977	0.888104	4.03595	3.94856	4.26498	3.35688	4.89196	5.03949	3.80457	4.21901	no
ENSG00000007341	ST7L	protein_coding	chr1;chr1;chr1;chr1;chr1;chr1;chr1;chr1;chr1;chr1;chr1;chr1;chr1;chr1;chr1;chr1;chr1;chr1;chr1;chr1;chr1;chr1;chr1;chr1;chr1;chr1;chr1;chr1;chr1;chr1;chr1;chr1;chr1;chr1;chr1;chr1;chr1;chr1;chr1;chr1;chr1;chr1;chr1;chr1;chr1;chr1;chr1;chr1;chr1;chr1;chr1;chr1;chr1;chr1;chr1;chr1;chr1;chr1;chr1;chr1;chr1;chr1;chr1;chr1;chr1;chr1;chr1;chr1;chr1;chr1;chr1;chr1;chr1;chr1;chr1;chr1;chr1;chr1;chr1;chr1…	112523518;112523518;112523518;112523518;112525282;112525530;112525876;112525879;112525883;112525986;112526886;112539159;112540779;112540779;112540779;112541790;112541790;112541790;112541794;112541951;112541951;112541951;112541951;112541951;112541951;112541951;112541951;112541951;112550601;112550601;112550601;112550601;112550601;112550601;112550601;112550601;112550601;112550601;112555868;112555868…	112526111;112526111;112526111;112526111;112526111;112526111;112526111;112526111;112526111;112526111;112526952;112539275;112540872;112540872;112540872;112542090;112542090;112542090;112542090;112542090;112542090;112542090;112541975;112542090;112542090;112542090;112542090;112542090;112550693;112550693;112550693;112550693;112550693;112550693;112550693;112550693;112550693;112550693;112556018;112556018…	-;-;-;-;-;-;-;-;-;-;-;-;-;-;-;-;-;-;-;-;-;-;-;-;-;-;-;-;-;-;-;-;-;-;-;-;-;-;-;-;-;-;-;-;-;-;-;-;-;-;-;-;-;-;-;-;-;-;-;-;-;-;-;-;-;-;-;-;-;-;-;-;-;-;-;-;-;-;-;-;-;-;-;-;-;-;-;-;-;-;-;-;-;-;-;-;-;-;-;-;-;-;-;-;-;-;-;-;-;-;-;-;-;-;-;-;-;-;-;-;-;-;-;-;-;-;-;-;-;-;-;-;-;-;-;-;-;-;-;-;-;-;-;-;-;-;-;-;-;-;-;-;-;-;-;-;-;-;-;-;-;-;-;-;-;-;-;-;-;-;-;-;-;-;-;-;-;-;-;-;-;-;-;-;-;-;-;-;-;-;-;-;-;-;-;-;-;-;-;-…	8111	1323	1219	1131	1153	979	1053	1005	1124	0.0511052	0.739737	0.964813	2.25995	2.1456	2.12593	2.21562	2.15319	2.12422	2.09366	2.21292	no
ENSG00000007350	TKTL1	protein_coding	chrX;chrX;chrX;chrX;chrX;chrX;chrX;chrX;chrX;chrX;chrX;chrX;chrX;chrX;chrX;chrX;chrX;chrX;chrX;chrX;chrX;chrX;chrX;chrX;chrX;chrX;chrX;chrX;chrX;chrX;chrX;chrX;chrX;chrX;chrX;chrX;chrX;chrX;chrX;chrX;chrX;chrX;chrX;chrX;chrX;chrX;chrX;chrX;chrX;chrX	154295671;154295799;154304923;154305044;154305057;154305304;154305304;154305304;154305304;154309345;154309345;154309345;154309345;154309345;154310836;154310836;154310836;154310836;154311111;154311111;154311111;154311111;154311111;154312580;154312580;154312580;154315173;154315173;154320304;154320757;154320757;154320757;154323207;154323207;154323207;154325339;154325339;154325339;154327184;154327376…	154295993;154295993;154305086;154305124;154305421;154305421;154305421;154305421;154305421;154309442;154309442;154309402;154309442;154309442;154311027;154311027;154311027;154311027;154311238;154311146;154311238;154311160;154311238;154312773;154312640;154312773;154315337;154315337;154320523;154320913;154320913;154320913;154323337;154323337;154323337;154325385;154325422;154325422;154327687;154327426…	+;+;+;+;+;+;+;+;+;+;+;+;+;+;+;+;+;+;+;+;+;+;+;+;+;+;+;+;+;+;+;+;+;+;+;+;+;+;+;+;+;+;+;+;+;+;+;+;+;+	3650	461	341	237	148	275	264	272	600	-0.461117	0.196649	0.768423	1.97618	1.64568	1.36001	1.02833	1.65643	1.52194	1.56835	2.40959	no
ENSG00000007376	RPUSD1	protein_coding	chr16;chr16;chr16;chr16;chr16;chr16;chr16;chr16;chr16;chr16;chr16;chr16;chr16;chr16;chr16;chr16;chr16;chr16;chr16;chr16;chr16;chr16;chr16;chr16;chr16;chr16;chr16;chr16;chr16;chr16;chr16;chr16;chr16;chr16;chr16;chr16;chr16;chr16;chr16;chr16;chr16;chr16;chr16;chr16;chr16;chr16;chr16;chr16;chr16;chr16;chr16;chr16	784974;784974;784991;785014;785968;785983;786149;786194;786826;786827;786827;786827;786827;786827;786827;786827;786841;787068;787068;787077;787077;787077;787077;787077;787077;787077;787344;787354;787354;787354;787354;787354;787354;787354;787354;787397;787556;787556;787556;787556;787556;787556;787556;787556;788256;788256;788256;788256;788256;788256;788256;788256	786377;786377;786377;786377;786377;786377;786377;786928;786928;786928;786928;786928;786928;786928;786928;786928;786928;787179;787179;787179;787179;787179;787179;787179;787179;787179;787477;787477;787469;787477;787477;787477;787477;787477;787477;787477;787744;787744;787645;787744;787645;787744;787981;787744;788340;788329;788333;788334;788381;788397;788371;788383	-;-;-;-;-;-;-;-;-;-;-;-;-;-;-;-;-;-;-;-;-;-;-;-;-;-;-;-;-;-;-;-;-;-;-;-;-;-;-;-;-;-;-;-;-;-;-;-;-;-;-;-	2769	1629	1561	1490	1127	1240	1235	1362	933	0.110465	0.526803	0.931662	3.87466	3.79144	3.8058	3.51547	3.78586	3.64871	3.8047	3.29881	no
ENSG00000007392	LUC7L	protein_coding	chr16;chr16;chr16;chr16;chr16;chr16;chr16;chr16;chr16;chr16;chr16;chr16;chr16;chr16;chr16;chr16;chr16;chr16;chr16;chr16;chr16;chr16;chr16;chr16;chr16;chr16;chr16;chr16;chr16;chr16;chr16;chr16;chr16;chr16;chr16;chr16;chr16;chr16;chr16;chr16;chr16;chr16;chr16;chr16;chr16;chr16;chr16;chr16;chr16;chr16;chr16;chr16;chr16;chr16;chr16;chr16;chr16;chr16;chr16;chr16;chr16;chr16;chr16;chr16;chr16;chr16;chr…	188969;188969;188969;188971;188990;188990;188990;189098;189115;189896;189896;189931;189947;189968;189968;189968;189968;189968;189968;190001;190122;190541;190541;190541;190541;190541;190541;190541;190541;190541;190541;190541;190541;190541;190541;190662;192927;192927;192927;192927;192927;192927;192927;192927;192927;192927;192927;192927;199062;199062;199062;199062;199062;199062;199062;199062;199062;…	190135;189339;189339;189339;189339;189339;189339;189339;189339;190135;190135;190135;190135;190135;190135;190135;190135;190135;190135;190135;190135;190570;190570;190570;190570;190570;190570;190549;190570;190570;190595;190570;190570;190570;190570;190802;193015;193015;193015;193015;193015;193015;193015;193015;193015;193015;193015;193015;199238;199238;199238;199238;199238;199238;199238;199238;199238;…	-;-;-;-;-;-;-;-;-;-;-;-;-;-;-;-;-;-;-;-;-;-;-;-;-;-;-;-;-;-;-;-;-;-;-;-;-;-;-;-;-;-;-;-;-;-;-;-;-;-;-;-;-;-;-;-;-;-;-;-;-;-;-;-;-;-;-;-;-;-;-;-;-;-;-;-;-;-;-;-;-;-;-;-;-;-;-;-;-;-;-;-;-;-;-;-;-;-;-;-;-;-;-;-;-;-;-;-;-;-;-;-;-;-;-;-;-;-;-;-;-;-;-;-;-;-;-;-;-	6176	2804	3128	3153	3517	2975	2483	2542	3484	-0.0282888	0.841675	0.983401	3.52965	3.64864	3.73546	3.96358	3.88373	3.5115	3.56763	3.98202	no
ENSG00000007402	CACNA2D2	protein_coding	chr3;chr3;chr3;chr3;chr3;chr3;chr3;chr3;chr3;chr3;chr3;chr3;chr3;chr3;chr3;chr3;chr3;chr3;chr3;chr3;chr3;chr3;chr3;chr3;chr3;chr3;chr3;chr3;chr3;chr3;chr3;chr3;chr3;chr3;chr3;chr3;chr3;chr3;chr3;chr3;chr3;chr3;chr3;chr3;chr3;chr3;chr3;chr3;chr3;chr3;chr3;chr3;chr3;chr3;chr3;chr3;chr3;chr3;chr3;chr3;chr3;chr3;chr3;chr3;chr3;chr3;chr3;chr3;chr3;chr3;chr3;chr3;chr3;chr3;chr3;chr3;chr3;chr3;chr3;chr3…	50362799;50362802;50362802;50362802;50362855;50362892;50364666;50364888;50364888;50364888;50364888;50364888;50364888;50364888;50365075;50365075;50365075;50365075;50365075;50365075;50365356;50365356;50365356;50365356;50365356;50365356;50365356;50365633;50365633;50365633;50365633;50365633;50365633;50365633;50365810;50365810;50365810;50365810;50365810;50365810;50366011;50366011;50366011;50366011;503…	50364806;50364806;50364806;50364806;50364806;50364806;50364806;50364970;50364970;50365184;50364976;50364976;50364970;50364976;50365184;50365184;50365184;50365184;50365184;50365184;50365482;50365482;50365482;50365482;50365482;50365482;50365482;50365688;50365688;50365782;50365688;50365688;50365688;50365688;50365862;50365862;50365862;50365862;50365862;50365862;50366163;50366163;50366163;50366163;503…	-;-;-;-;-;-;-;-;-;-;-;-;-;-;-;-;-;-;-;-;-;-;-;-;-;-;-;-;-;-;-;-;-;-;-;-;-;-;-;-;-;-;-;-;-;-;-;-;-;-;-;-;-;-;-;-;-;-;-;-;-;-;-;-;-;-;-;-;-;-;-;-;-;-;-;-;-;-;-;-;-;-;-;-;-;-;-;-;-;-;-;-;-;-;-;-;-;-;-;-;-;-;-;-;-;-;-;-;-;-;-;-;-;-;-;-;-;-;-;-;-;-;-;-;-;-;-;-;-;-;-;-;-;-;-;-;-;-;-;-;-;-;-;-;-;-;-;-;-;-;-;-;-;-;-;-;-;-;-;-;-;-;-;-;-;-;-;-;-;-;-;-;-;-;-;-;-;-;-;-;-;-;-;-;-;-;-;-;-;-;-;-;-;-;-;-;-;-;-;-…	6322	221	224	140	147	99	179	223	182	-0.048909	0.863296	0.985721	0.857743	0.853927	0.617654	0.674631	0.53342	0.793043	0.948916	0.81178	no
ENSG00000007516	BAIAP3	protein_coding	chr16;chr16;chr16;chr16;chr16;chr16;chr16;chr16;chr16;chr16;chr16;chr16;chr16;chr16;chr16;chr16;chr16;chr16;chr16;chr16;chr16;chr16;chr16;chr16;chr16;chr16;chr16;chr16;chr16;chr16;chr16;chr16;chr16;chr16;chr16;chr16;chr16;chr16;chr16;chr16;chr16;chr16;chr16;chr16;chr16;chr16;chr16;chr16;chr16;chr16;chr16;chr16;chr16;chr16;chr16;chr16;chr16;chr16;chr16;chr16;chr16;chr16;chr16;chr16;chr16;chr16;chr…	1333601;1333638;1333643;1333645;1333645;1334504;1334504;1336197;1338540;1338540;1338540;1338540;1338540;1338540;1338540;1338540;1338902;1338902;1338902;1338902;1338902;1338902;1338902;1338902;1339113;1339113;1339164;1339164;1339164;1339164;1339164;1339164;1339496;1339496;1339496;1339496;1339496;1339565;1339580;1340922;1340922;1340922;1340922;1340922;1340922;1340922;1341129;1341129;1341129;1341129…	1333749;1333749;1333749;1333749;1333749;1334756;1334756;1336399;1338680;1338680;1338680;1338680;1338680;1338680;1338680;1338680;1338989;1338989;1338989;1338989;1338989;1338989;1338989;1338989;1339244;1339244;1339244;1339244;1339244;1339244;1339386;1339244;1339603;1339603;1339603;1339603;1339603;1339603;1339603;1340981;1340981;1340981;1340981;1340981;1340981;1340981;1341195;1341195;1341195;1341195…	+;+;+;+;+;+;+;+;+;+;+;+;+;+;+;+;+;+;+;+;+;+;+;+;+;+;+;+;+;+;+;+;+;+;+;+;+;+;+;+;+;+;+;+;+;+;+;+;+;+;+;+;+;+;+;+;+;+;+;+;+;+;+;+;+;+;+;+;+;+;+;+;+;+;+;+;+;+;+;+;+;+;+;+;+;+;+;+;+;+;+;+;+;+;+;+;+;+;+;+;+;+;+;+;+;+;+;+;+;+;+;+;+;+;+;+;+;+;+;+;+;+;+;+;+;+;+;+;+;+;+;+;+;+;+;+;+;+;+;+;+;+;+;+;+;+;+;+;+;+;+;+;+;+;+;+;+;+;+;+;+;+;+;+;+;+;+;+;+;+;+;+;+;+;+;+;+;+;+;+;+;+;+;+;+;+;+;+;+;+;+;+;+;+;+;+;+;+;+;+…	6143	107	67	223	113	82	187	171	152	-0.430864	0.258841	0.817526	0.490258	0.320243	0.907652	0.557433	0.466063	0.838167	0.794313	0.721806	no
ENSG00000007520	TSR3	protein_coding	chr16;chr16;chr16;chr16;chr16;chr16;chr16;chr16;chr16;chr16	1349240;1349426;1349889;1350058;1350058;1350807;1350807;1351379;1351379;1351693	1349608;1349608;1349952;1350234;1350234;1351000;1351000;1351473;1351598;1351911	-;-;-;-;-;-;-;-;-;-	1243	3614	3385	3302	2823	2523	2879	3265	2793	0.0272593	0.872322	0.986767	6.09914	5.97858	6.02466	5.8883	5.88229	5.92931	6.13515	5.90589	no
ENSG00000007541	PIGQ	protein_coding	chr16;chr16;chr16;chr16;chr16;chr16;chr16;chr16;chr16;chr16;chr16;chr16;chr16;chr16;chr16;chr16;chr16;chr16;chr16;chr16;chr16;chr16;chr16;chr16;chr16;chr16;chr16;chr16;chr16;chr16;chr16;chr16;chr16;chr16;chr16;chr16;chr16;chr16;chr16;chr16;chr16;chr16;chr16;chr16;chr16;chr16;chr16;chr16;chr16;chr16;chr16;chr16;chr16;chr16;chr16;chr16;chr16;chr16;chr16;chr16;chr16;chr16;chr16;chr16;chr16;chr16;chr…	566995;567009;567471;567496;568837;569461;569947;569968;570018;570062;570648;572506;574066;574066;574066;574066;574066;574066;574066;574066;574066;575839;575839;575839;575839;575839;575839;575839;576134;576134;576134;576134;576134;577901;578060;578379;578379;578379;578379;578379;578405;578785;578785;578785;578785;578785;578785;578785;578927;579069;579069;579069;579069;579069;579069;579091;580183;…	567075;567075;567563;567563;568989;569795;570096;570096;570096;570096;570760;572601;574763;574763;574763;574409;574763;574763;574763;574763;574519;575970;577217;575970;575970;575970;575903;575970;576254;576254;576254;576254;576254;578291;578505;578505;578505;578505;578505;578505;578505;578802;578938;578843;578938;578938;578938;578938;578938;579180;579180;579180;579180;579180;579180;579180;580972;…	+;+;+;+;+;+;+;+;+;+;+;+;+;+;+;+;+;+;+;+;+;+;+;+;+;+;+;+;+;+;+;+;+;+;+;+;+;+;+;+;+;+;+;+;+;+;+;+;+;+;+;+;+;+;+;+;+;+;+;+;+;+;+;+;+;+;+;+;+;+;+;+;+;+;+;+;+;+;+;+;+;+;+;+;+;+;+	6869	734	764	1126	1023	627	459	886	885	0.203699	0.147684	0.70545	1.80022	1.82153	2.30908	2.26861	1.85105	1.44851	2.13825	2.13113	no
ENSG00000007545	CRAMP1L	protein_coding	chr16;chr16;chr16;chr16;chr16;chr16;chr16;chr16;chr16;chr16;chr16;chr16;chr16;chr16;chr16;chr16;chr16;chr16;chr16;chr16;chr16;chr16;chr16;chr16;chr16;chr16;chr16;chr16;chr16;chr16;chr16;chr16;chr16;chr16;chr16;chr16;chr16;chr16;chr16;chr16;chr16;chr16;chr16;chr16;chr16;chr16;chr16;chr16;chr16;chr16;chr16;chr16;chr16;chr16;chr16;chr16;chr16;chr16;chr16;chr16;chr16;chr16;chr16;chr16;chr16	1612325;1614639;1614640;1625973;1625973;1632212;1632212;1637824;1637824;1641139;1641139;1652496;1652496;1653033;1653033;1655219;1655219;1655877;1655877;1659886;1659886;1662462;1662467;1662490;1662490;1662605;1662699;1662761;1662761;1662761;1662761;1665057;1665057;1665057;1665057;1665057;1665057;1665776;1666073;1666073;1666073;1666073;1666422;1666422;1666422;1666422;1666422;1666422;1666422;1667335…	1612422;1614985;1614985;1626166;1626166;1632365;1632365;1637907;1637907;1641187;1641187;1652581;1652581;1653156;1653156;1655300;1655300;1656992;1656992;1660063;1660063;1662671;1662671;1662671;1662671;1662671;1662835;1662835;1662835;1662835;1662835;1665138;1665138;1665138;1665138;1665138;1665138;1666177;1666177;1666177;1666177;1666177;1666600;1666600;1666600;1666513;1666600;1666600;1666600;1667365…	+;+;+;+;+;+;+;+;+;+;+;+;+;+;+;+;+;+;+;+;+;+;+;+;+;+;+;+;+;+;+;+;+;+;+;+;+;+;+;+;+;+;+;+;+;+;+;+;+;+;+;+;+;+;+;+;+;+;+;+;+;+;+;+;+	8373	163	106	185	169	189	82	121	216	-0.132269	0.71807	0.960329	0.538345	0.365679	0.616518	0.601715	0.71795	0.325893	0.465905	0.745789	no
ENSG00000007923	DNAJC11	protein_coding	chr1;chr1;chr1;chr1;chr1;chr1;chr1;chr1;chr1;chr1;chr1;chr1;chr1;chr1;chr1;chr1;chr1;chr1;chr1;chr1;chr1;chr1;chr1;chr1;chr1;chr1;chr1;chr1;chr1;chr1;chr1;chr1;chr1;chr1;chr1;chr1;chr1;chr1;chr1;chr1;chr1;chr1;chr1;chr1;chr1;chr1;chr1;chr1;chr1;chr1;chr1;chr1;chr1;chr1;chr1;chr1;chr1;chr1;chr1;chr1;chr1;chr1;chr1;chr1;chr1;chr1;chr1;chr1;chr1;chr1;chr1;chr1;chr1;chr1;chr1;chr1;chr1;chr1;chr1;chr1…	6634168;6634168;6634168;6635113;6636117;6636117;6636117;6637198;6637198;6637198;6637301;6637447;6637447;6637447;6637447;6638083;6638295;6638295;6639902;6639902;6639902;6644558;6644558;6644558;6644558;6645041;6645041;6645041;6645041;6645789;6645789;6645800;6645871;6645876;6651017;6651529;6651529;6651529;6651529;6652829;6652829;6652829;6652829;6652829;6652914;6653809;6653911;6653911;6653911;6653911…	6635700;6634784;6635700;6635700;6636246;6636246;6636246;6637340;6637340;6637340;6637340;6637504;6637504;6637504;6638364;6638364;6638364;6638364;6640057;6640057;6640057;6644674;6644674;6644674;6644674;6645112;6645126;6645126;6645057;6645978;6645978;6645978;6645978;6645978;6651180;6651602;6651602;6651602;6651602;6652951;6652951;6652951;6652951;6652951;6652951;6654039;6654039;6654039;6654039;6654039…	-;-;-;-;-;-;-;-;-;-;-;-;-;-;-;-;-;-;-;-;-;-;-;-;-;-;-;-;-;-;-;-;-;-;-;-;-;-;-;-;-;-;-;-;-;-;-;-;-;-;-;-;-;-;-;-;-;-;-;-;-;-;-;-;-;-;-;-;-;-;-;-;-;-;-;-;-;-;-;-;-;-;-;-;-	5083	899	1229	783	755	721	999	571	637	0.167529	0.456785	0.908736	2.35312	2.70261	2.23793	2.26557	2.3369	2.60553	1.98663	2.10039	no
ENSG00000007944	MYLIP	protein_coding	chr6;chr6;chr6;chr6;chr6;chr6;chr6;chr6;chr6;chr6;chr6;chr6;chr6	16129125;16129171;16130557;16141625;16141625;16143020;16143020;16143699;16143699;16144897;16144897;16146662;16146662	16129409;16129409;16130747;16141810;16141810;16143217;16143217;16143863;16143863;16145317;16145317;16148248;16146881	+;+;+;+;+;+;+;+;+;+;+;+;+	3033	5370	6816	8286	9812	5139	6891	10192	12125	-0.300518	0.0499462	0.460642	5.397	5.70627	6.06446	6.39142	5.62655	5.90199	6.48603	6.72649	no
ENSG00000007968	E2F2	protein_coding	chr1;chr1;chr1;chr1;chr1;chr1;chr1;chr1;chr1	23506430;23516335;23516359;23519016;23519016;23520913;23521837;23524383;23530542	23510148;23516527;23516527;23519396;23519130;23521071;23522056;23524488;23531220	-;-;-;-;-;-;-;-;-	5457	114	109	295	79	45	68	78	19	1.35903	0.0270658	0.327103	0.570826	0.54119	1.20445	0.455426	0.305184	0.403242	0.461555	0.126124	up
ENSG00000008018	PSMB1	protein_coding	chr6;chr6;chr6;chr6;chr6;chr6;chr6;chr6;chr6;chr6;chr6	170535117;170535222;170537234;170537234;170543601;170543601;170546103;170546103;170549006;170549006;170553130	170535405;170535405;170537340;170537340;170543730;170543730;170546184;170546184;170550441;170549113;170553341	-;-;-;-;-;-;-;-;-;-;-	2256	16567	16990	18109	12557	10788	16517	12920	10951	0.17239	0.371404	0.87862	7.42308	7.43142	7.60511	7.16706	7.10442	7.5734	7.24851	7.00414	no
ENSG00000008083	JARID2	protein_coding	chr6;chr6;chr6;chr6;chr6;chr6;chr6;chr6;chr6;chr6;chr6;chr6;chr6;chr6;chr6;chr6;chr6;chr6;chr6;chr6;chr6;chr6;chr6;chr6;chr6;chr6;chr6;chr6;chr6;chr6;chr6;chr6;chr6;chr6;chr6;chr6;chr6;chr6;chr6;chr6;chr6;chr6	15246296;15248855;15374117;15374117;15410224;15410224;15452006;15452006;15468542;15468542;15487307;15487307;15496132;15496132;15500907;15500907;15501358;15504500;15504500;15504500;15505165;15507136;15507136;15507136;15507346;15507346;15507346;15508340;15508340;15508340;15511296;15511296;15512208;15512208;15512915;15512915;15513239;15513239;15517161;15517161;15520069;15520069	15246584;15248964;15374252;15374252;15410365;15410365;15452175;15452175;15468718;15468718;15487542;15487542;15497170;15497170;15501409;15501409;15501409;15504592;15504592;15504592;15505295;15507254;15507254;15507254;15507416;15507416;15507416;15508393;15508454;15508454;15511401;15511401;15512390;15512390;15513045;15513045;15513422;15513422;15517268;15517268;15522040;15522021	+;+;+;+;+;+;+;+;+;+;+;+;+;+;+;+;+;+;+;+;+;+;+;+;+;+;+;+;+;+;+;+;+;+;+;+;+;+;+;+;+;+	6015	552	736	1161	1144	529	575	1007	1430	-0.0988441	0.57008	0.944093	1.64718	1.92156	2.50022	2.55497	1.81247	1.79654	2.43721	2.85559	no
ENSG00000008086	CDKL5	protein_coding	chrX;chrX;chrX;chrX;chrX;chrX;chrX;chrX;chrX;chrX;chrX;chrX;chrX;chrX;chrX;chrX;chrX;chrX;chrX;chrX;chrX;chrX;chrX;chrX;chrX;chrX;chrX;chrX;chrX;chrX;chrX;chrX;chrX;chrX;chrX;chrX;chrX;chrX;chrX;chrX;chrX;chrX;chrX;chrX;chrX;chrX;chrX;chrX	18425583;18442188;18442375;18506935;18506935;18510820;18510820;18564477;18564477;18575354;18575354;18579848;18579848;18581891;18581891;18584263;18584263;18587954;18587954;18595348;18595348;18598462;18598462;18603902;18603902;18603947;18608811;18608811;18608811;18609465;18609465;18609465;18613152;18613152;18613152;18619867;18619867;18619888;18625128;18625128;18628371;18628371;18646007;18646007;186…	18425695;18442261;18442423;18507160;18507160;18510854;18510854;18564522;18564522;18575490;18575490;18579968;18579968;18581950;18581950;18584353;18584353;18588143;18588143;18595428;18595428;18598613;18598613;18604868;18604868;18604868;18608912;18608912;18608912;18609570;18609570;18609570;18613194;18613275;18613275;18619966;18619966;18619957;18625247;18625247;18628587;18628587;18646090;18646090;186…	+;+;+;+;+;+;+;+;+;+;+;+;+;+;+;+;+;+;+;+;+;+;+;+;+;+;+;+;+;+;+;+;+;+;+;+;+;+;+;+;+;+;+;+;+;+;+;+	3576	110	99	40	47	160	24	100	58	-0.394959	0.525705	0.931491	0.777952	0.705643	0.344739	0.418992	1.18789	0.231042	0.797111	0.511544	no
ENSG00000008128	CDK11A	protein_coding	chr1;chr1;chr1;chr1;chr1;chr1;chr1;chr1;chr1;chr1;chr1;chr1;chr1;chr1;chr1;chr1;chr1;chr1;chr1;chr1;chr1;chr1;chr1;chr1;chr1;chr1;chr1;chr1;chr1;chr1;chr1;chr1;chr1;chr1;chr1;chr1;chr1;chr1;chr1;chr1;chr1;chr1;chr1;chr1;chr1;chr1;chr1;chr1;chr1;chr1;chr1;chr1;chr1;chr1;chr1;chr1;chr1;chr1;chr1;chr1;chr1;chr1;chr1;chr1;chr1;chr1;chr1;chr1;chr1;chr1;chr1;chr1;chr1;chr1;chr1;chr1;chr1;chr1;chr1;chr1…	1702730;1702766;1702881;1702881;1702881;1702881;1702881;1702881;1702881;1702881;1703080;1703080;1703080;1703080;1703080;1703080;1703080;1703080;1703080;1703080;1703088;1703088;1703476;1703476;1703476;1703476;1703476;1703476;1703476;1703476;1703476;1703476;1703476;1703604;1703824;1703824;1703824;1703824;1703824;1703824;1703824;1703824;1703824;1703824;1703824;1703868;1704039;1704039;1704039;1704039…	1702999;1702999;1702999;1702999;1702999;1702999;1702999;1702999;1702999;1702999;1703269;1703269;1703269;1703269;1703269;1703269;1703269;1703269;1703269;1703269;1703940;1703269;1703624;1703624;1703624;1703624;1703624;1703624;1703624;1703624;1703624;1703940;1703624;1703624;1703940;1703995;1703940;1703940;1703940;1703940;1703940;1703940;1703940;1703940;1703940;1703995;1704146;1704116;1704146;1704146…	-;-;-;-;-;-;-;-;-;-;-;-;-;-;-;-;-;-;-;-;-;-;-;-;-;-;-;-;-;-;-;-;-;-;-;-;-;-;-;-;-;-;-;-;-;-;-;-;-;-;-;-;-;-;-;-;-;-;-;-;-;-;-;-;-;-;-;-;-;-;-;-;-;-;-;-;-;-;-;-;-;-;-;-;-;-;-;-;-;-;-;-;-;-;-;-;-;-;-;-;-;-;-;-;-;-;-;-;-;-;-;-;-;-;-;-;-;-;-;-;-;-;-;-;-;-;-;-;-;-;-;-;-;-;-;-;-;-;-;-;-;-;-;-;-;-;-;-;-;-;-;-;-;-;-;-;-;-;-;-;-;-;-;-;-;-;-;-;-;-;-;-;-;-;-;-;-;-;-;-;-;-;-;-;-;-;-;-;-;-;-;-;-;-;-;-;-;-;-;-…	4701	377	473	364	640	239	475	296	659	0.0102864	0.974656	0.998558	1.51767	1.71933	1.52028	2.16694	1.29418	1.85393	1.41189	2.22597	no
ENSG00000008130	NADK	protein_coding	chr1;chr1;chr1;chr1;chr1;chr1;chr1;chr1;chr1;chr1;chr1;chr1;chr1;chr1;chr1;chr1;chr1;chr1;chr1;chr1;chr1;chr1;chr1;chr1;chr1;chr1;chr1;chr1;chr1;chr1;chr1;chr1;chr1;chr1;chr1;chr1;chr1;chr1;chr1;chr1;chr1;chr1;chr1;chr1;chr1;chr1;chr1;chr1;chr1;chr1;chr1;chr1;chr1;chr1;chr1;chr1;chr1;chr1;chr1;chr1;chr1;chr1;chr1;chr1;chr1;chr1;chr1;chr1;chr1;chr1;chr1;chr1;chr1;chr1;chr1;chr1;chr1;chr1;chr1;chr1…	1751232;1751232;1751232;1752471;1752975;1753567;1753567;1753567;1753567;1753567;1754051;1754051;1754051;1754051;1754061;1754163;1754165;1754171;1754181;1754203;1754284;1754284;1754284;1754284;1754284;1754284;1754284;1754284;1754284;1754343;1754544;1754544;1754544;1754544;1754544;1754544;1754544;1754544;1754544;1754544;1754544;1755374;1755374;1755374;1755374;1755374;1755374;1755374;1755374;1756004…	1753060;1753060;1753060;1753060;1753060;1753649;1753649;1753649;1753649;1753649;1754208;1754208;1754208;1754208;1754208;1754383;1754208;1754208;1754208;1754383;1754383;1754383;1754383;1754383;1754383;1754383;1754383;1754383;1754383;1754383;1754698;1754896;1754698;1754698;1754866;1754698;1754698;1754698;1754698;1754698;1754698;1755476;1755476;1755476;1755476;1755476;1755476;1755476;1755476;1756343…	-;-;-;-;-;-;-;-;-;-;-;-;-;-;-;-;-;-;-;-;-;-;-;-;-;-;-;-;-;-;-;-;-;-;-;-;-;-;-;-;-;-;-;-;-;-;-;-;-;-;-;-;-;-;-;-;-;-;-;-;-;-;-;-;-;-;-;-;-;-;-;-;-;-;-;-;-;-;-;-;-;-;-;-;-;-;-;-;-;-;-;-;-;-;-;-;-;-;-;-;-;-;-;-;-;-;-	5570	554	576	957	613	515	735	867	529	-0.15414	0.591491	0.945885	1.72722	1.74696	2.36346	1.93425	1.86447	2.14237	2.35212	1.80405	no
ENSG00000008226	DLEC1	protein_coding	chr3;chr3;chr3;chr3;chr3;chr3;chr3;chr3;chr3;chr3;chr3;chr3;chr3;chr3;chr3;chr3;chr3;chr3;chr3;chr3;chr3;chr3;chr3;chr3;chr3;chr3;chr3;chr3;chr3;chr3;chr3;chr3;chr3;chr3;chr3;chr3;chr3;chr3;chr3;chr3;chr3;chr3;chr3;chr3;chr3;chr3;chr3;chr3;chr3;chr3;chr3;chr3;chr3;chr3;chr3;chr3;chr3;chr3;chr3;chr3;chr3;chr3;chr3;chr3;chr3;chr3;chr3;chr3;chr3;chr3;chr3;chr3;chr3;chr3;chr3;chr3;chr3;chr3;chr3;chr3…	38039205;38039205;38039205;38045543;38045543;38045543;38059742;38059742;38059742;38062169;38062169;38062169;38062581;38062581;38062581;38062746;38062778;38063841;38063841;38063841;38063841;38063841;38084158;38084158;38084158;38084158;38084158;38085274;38085274;38085274;38086241;38086241;38086241;38086241;38088296;38088296;38088296;38088296;38092790;38092790;38092790;38093605;38093605;38093605;380…	38039636;38039636;38039636;38045693;38045693;38045693;38059852;38059852;38059852;38062368;38062368;38062368;38062801;38062801;38062801;38062801;38062801;38063919;38063919;38063919;38063919;38063919;38084245;38084245;38084245;38084245;38084245;38085447;38085447;38085447;38086269;38086377;38086377;38086377;38088388;38088388;38088388;38088388;38092880;38092880;38092880;38093767;38093767;38093767;380…	+;+;+;+;+;+;+;+;+;+;+;+;+;+;+;+;+;+;+;+;+;+;+;+;+;+;+;+;+;+;+;+;+;+;+;+;+;+;+;+;+;+;+;+;+;+;+;+;+;+;+;+;+;+;+;+;+;+;+;+;+;+;+;+;+;+;+;+;+;+;+;+;+;+;+;+;+;+;+;+;+;+;+;+;+;+;+;+;+;+;+;+;+;+;+;+;+;+;+;+;+;+;+;+;+;+;+	8338	176	55	118	212	228	195	130	239	-0.679179	0.0532203	0.474151	0.575728	0.20203	0.423851	0.724145	0.832826	0.682774	0.496978	0.809094	no
ENSG00000008256	CYTH3	protein_coding	chr7;chr7;chr7;chr7;chr7;chr7;chr7;chr7;chr7;chr7;chr7;chr7;chr7;chr7;chr7;chr7;chr7;chr7;chr7;chr7;chr7;chr7;chr7;chr7;chr7;chr7;chr7;chr7;chr7;chr7;chr7;chr7;chr7;chr7;chr7;chr7;chr7;chr7;chr7;chr7;chr7;chr7;chr7;chr7;chr7;chr7;chr7;chr7;chr7;chr7;chr7;chr7;chr7;chr7;chr7;chr7;chr7;chr7	6161776;6161776;6164740;6165273;6165273;6165273;6165545;6165545;6165545;6165567;6165734;6165734;6165734;6165734;6165734;6170078;6170532;6170535;6170535;6170535;6170535;6170830;6170830;6170830;6170830;6170849;6170852;6171010;6171126;6171202;6171202;6171202;6171202;6171202;6171752;6171983;6171983;6172731;6172731;6173653;6173653;6173653;6177823;6177823;6177823;6187050;6187050;6187064;6187657;6187657…	6165016;6165016;6165016;6165427;6165427;6165427;6165616;6165616;6165616;6165616;6165810;6165810;6165810;6165810;6165810;6170221;6170646;6170646;6170646;6170959;6170646;6170978;6170978;6170978;6170978;6171314;6170978;6171314;6171314;6171314;6171314;6171314;6171314;6171314;6171816;6172110;6172137;6173075;6173075;6173733;6173733;6173733;6177941;6177941;6177941;6187116;6187116;6187116;6187721;6187721…	-;-;-;-;-;-;-;-;-;-;-;-;-;-;-;-;-;-;-;-;-;-;-;-;-;-;-;-;-;-;-;-;-;-;-;-;-;-;-;-;-;-;-;-;-;-;-;-;-;-;-;-;-;-;-;-;-;-	5808	349	226	265	526	264	175	551	709	-0.350019	0.307968	0.852556	1.2607	0.915878	1.07109	1.73209	1.20071	0.831673	1.80834	2.07144	no
ENSG00000008282	SYPL1	protein_coding	chr7;chr7;chr7;chr7;chr7;chr7;chr7;chr7;chr7;chr7;chr7;chr7;chr7;chr7;chr7;chr7;chr7;chr7;chr7;chr7;chr7;chr7;chr7;chr7;chr7	106090503;106090505;106091407;106091457;106091699;106092548;106092564;106092949;106092949;106092949;106092949;106092949;106097690;106097690;106097690;106097690;106099158;106099158;106099158;106111832;106112140;106112140;106112140;106112479;106112479	106091939;106091939;106091939;106091939;106091939;106092669;106092669;106093137;106093252;106093137;106093137;106093137;106097897;106097862;106097897;106097897;106099282;106099282;106099282;106112211;106112221;106112211;106112331;106112576;106112576	-;-;-;-;-;-;-;-;-;-;-;-;-;-;-;-;-;-;-;-;-;-;-;-;-	2794	1199	1962	1860	2114	1566	1847	2127	2077	-0.254968	0.251042	0.812793	3.45556	4.08764	4.09291	4.35049	4.08846	4.1785	4.39782	4.35794	no
ENSG00000008283	CYB561	protein_coding	chr17;chr17;chr17;chr17;chr17;chr17;chr17;chr17;chr17;chr17;chr17;chr17;chr17;chr17;chr17;chr17;chr17;chr17;chr17;chr17;chr17;chr17;chr17;chr17;chr17;chr17;chr17;chr17;chr17;chr17;chr17;chr17;chr17;chr17;chr17;chr17;chr17;chr17;chr17;chr17;chr17;chr17;chr17;chr17;chr17;chr17;chr17;chr17;chr17;chr17;chr17;chr17;chr17;chr17;chr17;chr17;chr17;chr17;chr17;chr17;chr17;chr17;chr17;chr17;chr17;chr17;chr…	63432304;63432304;63432305;63432307;63433145;63433216;63433564;63433909;63433964;63434140;63434192;63434261;63434314;63434331;63434403;63434478;63435086;63435086;63435086;63435086;63435086;63435086;63435086;63435086;63435086;63435086;63435086;63435086;63435086;63435086;63435086;63435415;63435558;63435688;63435688;63435688;63435688;63435688;63435688;63435688;63435688;63435688;63435688;63435688;634…	63434594;63434594;63434594;63434594;63433415;63434594;63434594;63434620;63434594;63434594;63434594;63434594;63434594;63434594;63434594;63434594;63435243;63435243;63435243;63435243;63435399;63435243;63435243;63435243;63435184;63435243;63435243;63435243;63435243;63435243;63435243;63435791;63435573;63435791;63435791;63435791;63435791;63435791;63435791;63435791;63435791;63435791;63435791;63435791;634…	-;-;-;-;-;-;-;-;-;-;-;-;-;-;-;-;-;-;-;-;-;-;-;-;-;-;-;-;-;-;-;-;-;-;-;-;-;-;-;-;-;-;-;-;-;-;-;-;-;-;-;-;-;-;-;-;-;-;-;-;-;-;-;-;-;-;-;-;-;-;-;-;-;-;-;-;-;-;-;-;-;-;-;-;-;-;-;-;-;-;-;-;-;-;-;-;-;-;-;-;-;-	5320	1537	1031	1303	1319	1753	1556	2690	2390	-0.829585	5.756e-05	0.00274397	2.94721	2.43728	2.78874	2.87912	3.38036	3.09913	3.84171	3.67669	no
ENSG00000008294	SPAG9	protein_coding	chr17;chr17;chr17;chr17;chr17;chr17;chr17;chr17;chr17;chr17;chr17;chr17;chr17;chr17;chr17;chr17;chr17;chr17;chr17;chr17;chr17;chr17;chr17;chr17;chr17;chr17;chr17;chr17;chr17;chr17;chr17;chr17;chr17;chr17;chr17;chr17;chr17;chr17;chr17;chr17;chr17;chr17;chr17;chr17;chr17;chr17;chr17;chr17;chr17;chr17;chr17;chr17;chr17;chr17;chr17;chr17;chr17;chr17;chr17;chr17;chr17;chr17;chr17;chr17;chr17;chr17;chr…	50962174;50962174;50964149;50965060;50965075;50965627;50965644;50966300;50970707;50970707;50970707;50970707;50970707;50970707;50974771;50974771;50974771;50974771;50974771;50974771;50974870;50975863;50976600;50977108;50977108;50977108;50977108;50977108;50977108;50979746;50979746;50979746;50979746;50979746;50979746;50979746;50982524;50982524;50982524;50982524;50982524;50982524;50984923;50984923;509…	50966387;50966387;50964394;50965494;50966387;50966387;50966387;50966387;50970856;50970856;50970856;50970856;50970856;50970856;50974947;50975360;50974947;50974947;50974947;50974947;50974947;50975901;50977221;50977221;50977221;50977221;50977221;50977221;50977221;50979917;50979917;50979917;50979917;50979917;50979917;50979917;50982672;50982672;50982672;50982672;50982672;50982672;50984990;50984990;509…	-;-;-;-;-;-;-;-;-;-;-;-;-;-;-;-;-;-;-;-;-;-;-;-;-;-;-;-;-;-;-;-;-;-;-;-;-;-;-;-;-;-;-;-;-;-;-;-;-;-;-;-;-;-;-;-;-;-;-;-;-;-;-;-;-;-;-;-;-;-;-;-;-;-;-;-;-;-;-;-;-;-;-;-;-;-;-;-;-;-;-;-;-;-;-;-;-;-;-;-;-;-;-;-;-;-;-;-;-;-;-;-;-;-;-;-;-;-;-;-;-;-;-;-;-;-;-;-;-;-;-;-;-;-;-;-;-;-;-;-;-;-;-;-;-;-;-;-;-;-;-;-;-;-;-;-;-;-;-;-;-;-;-;-;-;-;-;-;-;-;-;-;-;-;-;-;-;-;-;-;-;-;-;-;-;-;-;-;-;-;-;-;-;-;-;-;-;-;-;-…	11963	618	574	1066	1212	667	456	922	1126	-0.0408746	0.840622	0.983196	1.13767	1.06584	1.65547	1.84706	1.37451	0.99018	1.60071	1.79481	no
ENSG00000008311	AASS	protein_coding	chr7;chr7;chr7;chr7;chr7;chr7;chr7;chr7;chr7;chr7;chr7;chr7;chr7;chr7;chr7;chr7;chr7;chr7;chr7;chr7;chr7;chr7;chr7;chr7;chr7;chr7;chr7;chr7;chr7;chr7;chr7;chr7;chr7;chr7;chr7;chr7;chr7;chr7;chr7;chr7;chr7;chr7;chr7;chr7;chr7;chr7;chr7;chr7;chr7;chr7;chr7;chr7;chr7;chr7;chr7;chr7;chr7;chr7;chr7;chr7;chr7;chr7;chr7;chr7;chr7;chr7;chr7;chr7;chr7;chr7;chr7;chr7;chr7;chr7;chr7;chr7;chr7;chr7;chr7;chr7…	122075647;122076133;122076149;122076242;122076303;122076303;122077836;122077838;122077838;122077838;122077838;122077838;122077838;122078862;122078862;122078862;122078862;122078862;122078862;122078862;122079149;122079597;122079597;122079597;122079597;122079597;122079597;122081500;122081500;122081500;122081500;122081500;122081500;122082788;122082788;122082788;122086012;122086012;122086012;122086012…	122076607;122076607;122076607;122076607;122076607;122076607;122078014;122078014;122078014;122078014;122078014;122078014;122078014;122078950;122078950;122078950;122078950;122078950;122078950;122079712;122079327;122079690;122079712;122079712;122079712;122079712;122079712;122081595;122081595;122081595;122081595;122081595;122081595;122082872;122082891;122082891;122086179;122086179;122086179;122086179…	-;-;-;-;-;-;-;-;-;-;-;-;-;-;-;-;-;-;-;-;-;-;-;-;-;-;-;-;-;-;-;-;-;-;-;-;-;-;-;-;-;-;-;-;-;-;-;-;-;-;-;-;-;-;-;-;-;-;-;-;-;-;-;-;-;-;-;-;-;-;-;-;-;-;-;-;-;-;-;-;-;-;-;-;-;-;-;-;-;-;-;-;-;-;-;-;-;-;-;-;-;-;-;-;-;-;-;-;-;-;-;-;-;-;-;-;-;-	4591	101	63	111	154	7	91	29	89	0.832334	0.144647	0.702121	0.595637	0.392544	0.663055	0.895358	0.0615102	0.597366	0.222331	0.593269	no
ENSG00000008324	SS18L2	protein_coding	chr3;chr3;chr3;chr3;chr3;chr3;chr3;chr3;chr3	42581840;42590806;42590809;42591274;42591525;42591525;42594422;42594422;42594422	42581958;42590966;42590966;42591601;42591601;42591601;42594998;42594660;42595114	+;+;+;+;+;+;+;+;+	1301	4859	4678	5490	5720	2647	3847	4746	5709	0.166117	0.228242	0.79532	6.45574	6.37396	6.6841	6.82947	5.88565	6.27654	6.60323	6.85973	no
ENSG00000008382	MPND	protein_coding	chr19;chr19;chr19;chr19;chr19;chr19;chr19;chr19;chr19;chr19;chr19;chr19;chr19;chr19;chr19;chr19;chr19;chr19;chr19;chr19;chr19;chr19;chr19;chr19;chr19;chr19;chr19;chr19;chr19;chr19;chr19;chr19;chr19;chr19;chr19;chr19;chr19;chr19;chr19;chr19;chr19;chr19;chr19;chr19;chr19;chr19;chr19;chr19;chr19;chr19;chr19;chr19;chr19;chr19;chr19;chr19;chr19;chr19;chr19;chr19;chr19;chr19;chr19;chr19;chr19;chr19;chr…	4343527;4343554;4343559;4343566;4343605;4343708;4343708;4343708;4343708;4343711;4345745;4345745;4345745;4345745;4345745;4345745;4352897;4352897;4352897;4352897;4352897;4352897;4352990;4354045;4354045;4354045;4354045;4354045;4354045;4354045;4354324;4354324;4354324;4354324;4354324;4354324;4354324;4354949;4354949;4354949;4354949;4354949;4354949;4355097;4355097;4355097;4355097;4355097;4355097;4357253…	4343600;4343600;4343600;4343600;4343994;4343994;4343994;4343994;4343994;4343994;4345981;4345981;4345981;4345981;4345981;4345981;4353029;4353029;4353029;4353029;4353029;4353029;4353029;4354129;4354129;4354129;4354129;4354129;4354129;4354129;4354577;4354420;4354420;4354420;4354420;4354420;4354420;4355021;4355021;4355021;4355021;4355021;4355021;4355173;4355173;4355173;4355173;4355173;4355173;4357421…	+;+;+;+;+;+;+;+;+;+;+;+;+;+;+;+;+;+;+;+;+;+;+;+;+;+;+;+;+;+;+;+;+;+;+;+;+;+;+;+;+;+;+;+;+;+;+;+;+;+;+;+;+;+;+;+;+;+;+;+;+;+;+;+;+;+;+;+;+;+;+;+;+;+;+;+;+;+	2049	70	35	25	27	6	90	48	44	-0.5104	0.431227	0.902624	0.842976	0.474307	0.37231	0.419932	0.115903	1.09538	0.694136	0.644735	no
ENSG00000008394	MGST1	protein_coding	chr12;chr12;chr12;chr12;chr12;chr12;chr12;chr12;chr12;chr12;chr12;chr12;chr12;chr12;chr12;chr12;chr12;chr12;chr12;chr12;chr12;chr12;chr12;chr12;chr12;chr12;chr12;chr12;chr12;chr12;chr12;chr12;chr12;chr12;chr12;chr12;chr12;chr12;chr12;chr12;chr12;chr12;chr12;chr12;chr12;chr12;chr12;chr12;chr12;chr12;chr12;chr12;chr12;chr12;chr12;chr12;chr12;chr12;chr12;chr12;chr12;chr12;chr12;chr12	16347142;16347142;16347645;16347645;16347649;16347652;16347654;16347654;16347664;16347694;16347778;16347778;16347797;16348894;16350746;16353417;16354231;16354231;16354231;16354231;16354231;16354231;16354231;16354231;16354231;16354231;16354231;16354231;16354231;16354231;16357511;16357605;16357605;16357605;16357605;16357605;16357605;16357605;16357605;16357605;16357605;16357605;16357605;16360300;163…	16347184;16347184;16347710;16347710;16347710;16347710;16347710;16347710;16347710;16347710;16347898;16347898;16347898;16349106;16350799;16353467;16354378;16354378;16354378;16354378;16354378;16354378;16354378;16354378;16354724;16354270;16354378;16354378;16354378;16354378;16357699;16357699;16357699;16357699;16357699;16357699;16357699;16357699;16357699;16357699;16357699;16357699;16357699;16360443;163…	+;+;+;+;+;+;+;+;+;+;+;+;+;+;+;+;+;+;+;+;+;+;+;+;+;+;+;+;+;+;+;+;+;+;+;+;+;+;+;+;+;+;+;+;+;+;+;+;+;+;+;+;+;+;+;+;+;+;+;+;+;+;+;+	6213	0	26	2	3	147	654	31	12	-4.34483	8.85463e-09	1.08499e-06	0	0.131408	0.0111634	0.0177517	0.744945	1.89688	0.178377	0.0713216	down
ENSG00000008405	CRY1	protein_coding	chr12;chr12;chr12;chr12;chr12;chr12;chr12;chr12;chr12;chr12;chr12;chr12;chr12;chr12;chr12;chr12;chr12;chr12;chr12;chr12;chr12;chr12;chr12;chr12;chr12;chr12;chr12;chr12;chr12;chr12;chr12;chr12;chr12;chr12;chr12	106991364;106991367;106992487;106992787;106992965;106992965;106997294;106997294;106997294;106997488;106997488;106997488;106997915;106997915;106999551;106999551;106999789;106999942;106999942;107001280;107001280;107001280;107001764;107001764;107001764;107005106;107005106;107022084;107022084;107042950;107049771;107049954;107072935;107092804;107092804	106992001;106993036;106992890;106992890;106993036;106993036;106997386;106997406;106997386;106997539;106997690;106997690;106998066;106998066;106999862;106999862;107000082;107000082;107000082;107001368;107001368;107001368;107001851;107001948;107001948;107005248;107005248;107022192;107022192;107043178;107049852;107050359;107073054;107093513;107093829	-;-;-;-;-;-;-;-;-;-;-;-;-;-;-;-;-;-;-;-;-;-;-;-;-;-;-;-;-;-;-;-;-;-;-	5062	1590	1800	2929	3191	1996	1531	3465	3823	-0.318668	0.0131782	0.211411	3.05275	3.18636	3.90331	4.10124	3.61642	3.14192	4.25214	4.37966	no
ENSG00000008438	PGLYRP1	protein_coding	chr19;chr19;chr19	46019153;46019526;46022735	46019419;46019647;46023065	-;-;-	720	6	30	2	2	4	20	0	0	1.72989	0.126154	0.676445	0.255341	0.963099	0.0936014	0.0992584	0.212518	0.781446	0	0	no
ENSG00000008513	ST3GAL1	protein_coding	chr8;chr8;chr8;chr8;chr8;chr8;chr8;chr8;chr8;chr8;chr8;chr8;chr8;chr8;chr8;chr8;chr8;chr8;chr8;chr8;chr8;chr8;chr8;chr8;chr8;chr8;chr8;chr8;chr8;chr8;chr8;chr8;chr8;chr8;chr8;chr8;chr8;chr8;chr8;chr8;chr8;chr8;chr8;chr8;chr8;chr8;chr8;chr8;chr8;chr8;chr8;chr8;chr8;chr8;chr8;chr8;chr8;chr8;chr8;chr8;chr8;chr8;chr8;chr8;chr8;chr8	133454848;133454853;133458945;133461875;133461875;133461875;133463414;133463414;133463414;133464778;133464778;133464778;133464778;133464931;133465642;133465894;133465894;133465894;133465894;133465894;133475719;133475719;133475719;133475719;133475809;133475877;133475884;133476029;133476029;133476143;133476278;133476278;133476278;133476278;133476523;133488082;133489538;133489538;133489538;133499135…	133459937;133459937;133459937;133461994;133461994;133461994;133463459;133463459;133463459;133464957;133464957;133464957;133464957;133464957;133466090;133466090;133466090;133466090;133466090;133466090;133476074;133475934;133476074;133476600;133476600;133476074;133476074;133476600;133476600;133476600;133476603;133476600;133476600;133476600;133476600;133488439;133489633;133489640;133489700;133499189…	-;-;-;-;-;-;-;-;-;-;-;-;-;-;-;-;-;-;-;-;-;-;-;-;-;-;-;-;-;-;-;-;-;-;-;-;-;-;-;-;-;-;-;-;-;-;-;-;-;-;-;-;-;-;-;-;-;-;-;-;-;-;-;-;-;-	8729	6762	7350	4910	5620	5048	4109	5182	5100	0.172363	0.331346	0.86139	4.24781	4.33541	3.86528	4.12994	4.13099	3.72048	4.05822	4.02948	no
ENSG00000008517	IL32	protein_coding	chr16;chr16;chr16;chr16;chr16;chr16;chr16;chr16;chr16;chr16;chr16;chr16;chr16;chr16;chr16;chr16;chr16;chr16;chr16;chr16;chr16;chr16;chr16;chr16;chr16;chr16;chr16;chr16;chr16;chr16;chr16;chr16;chr16;chr16;chr16;chr16;chr16;chr16;chr16;chr16;chr16;chr16;chr16;chr16;chr16;chr16;chr16;chr16;chr16;chr16;chr16;chr16;chr16;chr16;chr16;chr16;chr16;chr16;chr16;chr16;chr16;chr16;chr16;chr16;chr16;chr16;chr…	3065297;3065312;3065312;3065322;3065322;3065355;3065358;3065369;3065369;3065377;3065380;3065384;3065392;3065404;3065610;3065610;3065614;3065621;3065631;3065631;3065639;3065639;3065640;3065640;3065641;3065642;3065653;3065654;3065662;3065662;3065663;3065677;3065712;3065781;3065781;3065781;3065781;3065781;3065781;3065784;3065784;3065784;3065784;3065784;3065784;3065784;3065784;3065784;3065784;3065784…	3065494;3065494;3065494;3065494;3065494;3065826;3065494;3065494;3065826;3065494;3065494;3065687;3065494;3065494;3065710;3065655;3065655;3065687;3065687;3065655;3065687;3065687;3065687;3065826;3065710;3065687;3065687;3065687;3065826;3065687;3065710;3065710;3065826;3065826;3065826;3065826;3065826;3065826;3065826;3065826;3065826;3065826;3065826;3065826;3065826;3065826;3065826;3065826;3065826;3065826…	+;+;+;+;+;+;+;+;+;+;+;+;+;+;+;+;+;+;+;+;+;+;+;+;+;+;+;+;+;+;+;+;+;+;+;+;+;+;+;+;+;+;+;+;+;+;+;+;+;+;+;+;+;+;+;+;+;+;+;+;+;+;+;+;+;+;+;+;+;+;+;+;+;+;+;+;+;+;+;+;+;+;+;+;+;+;+;+;+;+;+;+;+;+;+;+;+;+;+;+;+;+;+;+;+;+;+;+;+;+;+;+;+;+;+;+;+;+;+;+;+;+;+;+;+;+;+;+;+;+;+;+;+;+;+;+;+;+;+;+;+;+;+;+;+;+;+;+;+;+;+;+;+;+;+;+;+;+;+;+;+;+;+;+;+;+;+;+;+;+;+;+;+;+;+;+;+;+;+;+;+;+;+;+;+;+;+;+;+;+;+;+;+;+;+;+;+;+;+;+…	3209	87101	73519	77940	46106	48972	53384	50621	39845	0.383498	0.138513	0.696891	9.30295	9.03087	9.19744	8.529	8.77137	8.75325	8.70423	8.35226	no
ENSG00000008710	PKD1	protein_coding	chr16;chr16;chr16;chr16;chr16;chr16;chr16;chr16;chr16;chr16;chr16;chr16;chr16;chr16;chr16;chr16;chr16;chr16;chr16;chr16;chr16;chr16;chr16;chr16;chr16;chr16;chr16;chr16;chr16;chr16;chr16;chr16;chr16;chr16;chr16;chr16;chr16;chr16;chr16;chr16;chr16;chr16;chr16;chr16;chr16;chr16;chr16;chr16;chr16;chr16;chr16;chr16;chr16;chr16;chr16;chr16;chr16;chr16;chr16;chr16;chr16;chr16;chr16;chr16;chr16;chr16;chr…	2088710;2088710;2089527;2090285;2090285;2090285;2090674;2090674;2090674;2090765;2090883;2090884;2090884;2090884;2090985;2091423;2091423;2091423;2091423;2091428;2091781;2091781;2091781;2091781;2091781;2091781;2091823;2092046;2092047;2092047;2092047;2092047;2092047;2092480;2092480;2092480;2092480;2092480;2092480;2092886;2092954;2092954;2092954;2093355;2093544;2093544;2093544;2093544;2093544;2093811…	2090194;2090194;2090194;2090590;2090590;2090590;2090839;2090808;2090808;2090808;2091174;2091174;2091174;2091174;2091174;2091597;2091597;2091597;2091597;2091597;2092188;2091906;2091854;2092013;2091906;2091906;2091906;2092188;2092188;2092188;2092170;2092188;2092188;2092911;2092592;2092597;2092592;2092592;2092592;2093093;2093093;2093093;2093093;2093738;2093738;2093738;2093738;2093738;2093738;2093873…	-;-;-;-;-;-;-;-;-;-;-;-;-;-;-;-;-;-;-;-;-;-;-;-;-;-;-;-;-;-;-;-;-;-;-;-;-;-;-;-;-;-;-;-;-;-;-;-;-;-;-;-;-;-;-;-;-;-;-;-;-;-;-;-;-;-;-;-;-;-;-;-;-;-;-;-;-;-;-;-;-;-;-;-;-;-;-;-;-;-;-;-;-;-;-;-;-;-;-;-;-;-;-;-;-;-;-;-;-;-;-;-;-;-;-;-;-;-;-;-;-;-;-;-;-;-;-;-;-;-;-;-;-;-;-;-;-;-;-;-;-;-;-;-;-;-;-;-;-;-;-;-;-;-;-;-;-;-;-;-;-;-;-;-;-;-;-;-;-;-;-;-;-;-;-;-;-;-;-;-;-;-;-;-;-;-;-;-;-;-;-;-;-;-;-;-;-;-;-;-…	18532	333	308	322	351	357	242	377	462	-0.270591	0.226874	0.794442	0.50334	0.463342	0.505164	0.571075	0.63257	0.42001	0.619739	0.726075	no
ENSG00000008838	MED24	protein_coding	chr17;chr17;chr17;chr17;chr17;chr17;chr17;chr17;chr17;chr17;chr17;chr17;chr17;chr17;chr17;chr17;chr17;chr17;chr17;chr17;chr17;chr17;chr17;chr17;chr17;chr17;chr17;chr17;chr17;chr17;chr17;chr17;chr17;chr17;chr17;chr17;chr17;chr17;chr17;chr17;chr17;chr17;chr17;chr17;chr17;chr17;chr17;chr17;chr17;chr17;chr17;chr17;chr17;chr17;chr17;chr17;chr17;chr17;chr17;chr17;chr17;chr17;chr17;chr17;chr17;chr17;chr…	40019097;40019098;40019102;40019108;40019129;40019145;40019173;40019449;40019503;40019529;40019632;40019785;40019785;40019785;40019785;40019785;40019785;40019785;40019785;40019785;40020273;40020273;40020273;40020273;40020273;40020273;40020273;40020273;40020273;40020273;40020528;40021173;40021955;40021955;40021955;40021955;40021955;40021955;40021955;40021955;40022394;40022394;40022394;40022394;400…	40019645;40019645;40019645;40019645;40019292;40019645;40019645;40019933;40019645;40019645;40019645;40020010;40019933;40019933;40019933;40020010;40019933;40019933;40019933;40019933;40020353;40020353;40020482;40020353;40020610;40020353;40020353;40020353;40020353;40020353;40020619;40021414;40022054;40022054;40022054;40022054;40022054;40022054;40022054;40022054;40022484;40022484;40022484;40022484;400…	-;-;-;-;-;-;-;-;-;-;-;-;-;-;-;-;-;-;-;-;-;-;-;-;-;-;-;-;-;-;-;-;-;-;-;-;-;-;-;-;-;-;-;-;-;-;-;-;-;-;-;-;-;-;-;-;-;-;-;-;-;-;-;-;-;-;-;-;-;-;-;-;-;-;-;-;-;-;-;-;-;-;-;-;-;-;-;-;-;-;-;-;-;-;-;-;-;-;-;-;-;-;-;-;-;-;-;-;-;-;-;-;-;-;-;-;-;-;-;-;-;-;-;-;-;-;-;-;-;-;-;-;-;-;-;-;-;-;-;-;-;-;-;-;-;-;-;-;-;-;-;-;-;-;-;-;-;-;-;-;-;-;-;-;-;-;-;-;-;-;-;-;-;-;-;-;-;-;-;-;-;-;-;-;-;-;-;-;-;-;-;-;-;-;-;-;-;-;-;-…	6962	1802	2488	1932	1469	1602	1594	1248	978	0.351397	0.144229	0.701965	2.81019	3.19277	2.9442	2.68036	2.92097	2.79184	2.51812	2.22835	no
ENSG00000008853	RHOBTB2	protein_coding	chr8;chr8;chr8;chr8;chr8;chr8;chr8;chr8;chr8;chr8;chr8;chr8;chr8;chr8;chr8;chr8;chr8;chr8;chr8;chr8;chr8;chr8;chr8;chr8;chr8;chr8;chr8;chr8;chr8;chr8;chr8;chr8;chr8;chr8;chr8;chr8;chr8;chr8;chr8;chr8;chr8;chr8;chr8;chr8;chr8;chr8;chr8;chr8;chr8	22987417;22987482;22992031;22992068;22992097;22994561;22994561;22994561;22995841;22998923;22999579;22999929;23004044;23004425;23004425;23004425;23004425;23004425;23004425;23005372;23005372;23005372;23005372;23005372;23005960;23005960;23005960;23005960;23005960;23006728;23006728;23006728;23007839;23007993;23007993;23007993;23010538;23010538;23010538;23010538;23014690;23014690;23014690;23015638;230…	22987563;22987563;22992180;22992180;22992180;22994639;22994639;22994639;22995882;22999161;23000105;23000105;23004143;23004844;23004626;23004626;23004626;23004626;23004626;23005475;23005475;23005475;23005475;23005475;23006129;23006145;23006145;23006145;23006145;23007746;23007746;23007746;23008111;23008111;23008111;23008111;23010641;23010688;23010688;23010688;23014778;23014778;23014778;23015743;230…	+;+;+;+;+;+;+;+;+;+;+;+;+;+;+;+;+;+;+;+;+;+;+;+;+;+;+;+;+;+;+;+;+;+;+;+;+;+;+;+;+;+;+;+;+;+;+;+;+	6580	115	174	201	167	90	137	165	155	0.108442	0.694245	0.958456	0.491665	0.680411	0.796707	0.723118	0.475855	0.621817	0.73243	0.694292	no
ENSG00000008869	HEATR5B	protein_coding	chr2;chr2;chr2;chr2;chr2;chr2;chr2;chr2;chr2;chr2;chr2;chr2;chr2;chr2;chr2;chr2;chr2;chr2;chr2;chr2;chr2;chr2;chr2;chr2;chr2;chr2;chr2;chr2;chr2;chr2;chr2;chr2;chr2;chr2;chr2;chr2;chr2;chr2;chr2;chr2;chr2;chr2;chr2;chr2;chr2;chr2	36968383;36980897;36988646;36988646;36990648;37000586;37002306;37003542;37005632;37007050;37008168;37008611;37013841;37013841;37019809;37020655;37027923;37028681;37032629;37037855;37040329;37041024;37041133;37049653;37049653;37053502;37053502;37056440;37056440;37057317;37058451;37058888;37060581;37061939;37064740;37065755;37068681;37070230;37072110;37072212;37075485;37075485;37076911;37079120;370…	36968601;36981794;36988859;36988859;36990799;37000813;37002572;37003686;37005759;37007304;37008848;37008848;37013995;37014020;37019877;37020836;37028174;37028920;37032773;37038024;37040518;37041292;37041292;37049843;37049843;37053607;37053607;37056484;37056615;37057480;37058560;37058987;37060733;37062050;37064990;37065910;37068930;37070387;37072281;37072281;37076164;37075634;37077019;37079331;370…	-;-;-;-;-;-;-;-;-;-;-;-;-;-;-;-;-;-;-;-;-;-;-;-;-;-;-;-;-;-;-;-;-;-;-;-;-;-;-;-;-;-;-;-;-;-	8206	878	941	1203	1120	728	668	798	1015	0.207891	0.227124	0.794816	1.80154	1.85325	2.18193	2.16977	1.82146	1.63535	1.83393	2.08593	no
ENSG00000008952	SEC62	protein_coding	chr3;chr3;chr3;chr3;chr3;chr3;chr3;chr3;chr3;chr3;chr3;chr3;chr3;chr3;chr3;chr3;chr3;chr3;chr3;chr3;chr3;chr3;chr3;chr3;chr3;chr3;chr3;chr3;chr3;chr3;chr3;chr3;chr3;chr3;chr3;chr3;chr3;chr3;chr3;chr3;chr3;chr3;chr3;chr3;chr3;chr3;chr3;chr3;chr3;chr3;chr3	169966635;169966765;169966801;169966808;169966814;169966815;169966826;169968385;169969287;169975451;169975608;169975608;169975608;169975608;169975608;169975608;169976946;169976946;169976946;169976946;169976946;169976946;169976946;169982637;169982660;169982707;169982707;169982707;169982707;169982707;169982869;169983161;169983161;169983161;169983161;169983161;169983161;169985129;169985805;169985805…	169966858;169966858;169966858;169966858;169966858;169966858;169966858;169968523;169969383;169975716;169975716;169975716;169975716;169975716;169975716;169975716;169977051;169977051;169977051;169977051;169977051;169977051;169977051;169982911;169982911;169982911;169982859;169982857;169982911;169982911;169982911;169983939;169983253;169983253;169983253;169983253;169983253;169985189;169985865;169985885…	+;+;+;+;+;+;+;+;+;+;+;+;+;+;+;+;+;+;+;+;+;+;+;+;+;+;+;+;+;+;+;+;+;+;+;+;+;+;+;+;+;+;+;+;+;+;+;+;+;+;+	7928	4739	5228	5169	6983	4722	3788	5356	6126	-0.00998024	0.963563	0.997539	3.89611	4.00244	4.06464	4.55973	4.17114	3.74037	4.23419	4.41108	no
ENSG00000008988	RPS20	protein_coding	chr8;chr8;chr8;chr8;chr8;chr8;chr8;chr8;chr8;chr8;chr8;chr8;chr8;chr8;chr8;chr8;chr8;chr8;chr8;chr8;chr8;chr8;chr8;chr8;chr8;chr8;chr8;chr8;chr8;chr8;chr8;chr8;chr8;chr8;chr8;chr8;chr8;chr8;chr8;chr8;chr8;chr8	56067295;56069703;56069738;56072947;56073042;56073054;56073054;56073054;56073073;56073075;56073117;56073117;56073127;56073316;56073462;56073695;56073695;56073695;56073695;56073695;56073695;56073695;56074060;56074060;56074060;56074060;56074060;56074060;56074060;56074060;56074060;56074254;56074254;56074381;56074381;56074381;56074381;56074381;56074381;56074381;56074381;56074381	56068530;56069833;56069833;56073272;56073272;56073272;56073272;56073272;56073768;56073272;56073272;56073272;56073272;56073768;56074159;56073768;56074159;56073768;56073768;56073768;56073768;56073768;56074159;56074159;56074159;56074159;56074159;56074159;56074150;56074506;56074159;56074356;56074510;56074581;56074498;56074506;56074506;56074506;56074510;56074506;56074472;56074509	-;-;-;-;-;-;-;-;-;-;-;-;-;-;-;-;-;-;-;-;-;-;-;-;-;-;-;-;-;-;-;-;-;-;-;-;-;-;-;-;-;-	3002	9691	8779	16801	15930	6514	7389	14636	21535	-0.0416245	0.841346	0.983225	6.248	6.07981	7.08801	7.09865	5.97701	6.01562	7.01792	7.56397	no
ENSG00000009307	CSDE1	protein_coding	chr1;chr1;chr1;chr1;chr1;chr1;chr1;chr1;chr1;chr1;chr1;chr1;chr1;chr1;chr1;chr1;chr1;chr1;chr1;chr1;chr1;chr1;chr1;chr1;chr1;chr1;chr1;chr1;chr1;chr1;chr1;chr1;chr1;chr1;chr1;chr1;chr1;chr1;chr1;chr1;chr1;chr1;chr1;chr1;chr1;chr1;chr1;chr1;chr1;chr1;chr1;chr1;chr1;chr1;chr1;chr1;chr1;chr1;chr1;chr1;chr1;chr1;chr1;chr1;chr1;chr1;chr1;chr1;chr1;chr1;chr1;chr1;chr1;chr1;chr1;chr1;chr1;chr1;chr1;chr1…	114716913;114716914;114716916;114716917;114717295;114717305;114717312;114717802;114717957;114718613;114718613;114718613;114718613;114718613;114718613;114718613;114718613;114718613;114719579;114719579;114719579;114719579;114719579;114719579;114719579;114719579;114720216;114720539;114720539;114720539;114720539;114720539;114720539;114720539;114720539;114720578;114723883;114723883;114723883;114723883…	114718216;114718216;114718216;114718216;114718216;114718216;114718216;114718216;114718216;114718745;114718745;114718938;114718745;114718745;114718745;114718745;114718745;114718745;114719742;114719742;114719742;114719742;114719742;114719742;114719742;114719742;114720717;114720717;114720717;114720717;114720717;114720717;114720717;114720717;114720717;114720717;114724287;114724002;114724002;114724002…	-;-;-;-;-;-;-;-;-;-;-;-;-;-;-;-;-;-;-;-;-;-;-;-;-;-;-;-;-;-;-;-;-;-;-;-;-;-;-;-;-;-;-;-;-;-;-;-;-;-;-;-;-;-;-;-;-;-;-;-;-;-;-;-;-;-;-;-;-;-;-;-;-;-;-;-;-;-;-;-;-;-;-;-;-;-;-;-;-;-;-;-;-;-;-;-;-;-;-;-;-;-;-;-;-;-;-;-;-;-;-;-;-;-;-;-;-;-;-;-;-;-;-;-;-;-;-;-;-;-;-;-;-;-;-;-;-;-;-;-;-;-;-;-;-;-;-;-;-;-;-;-;-;-;-;-;-;-;-;-;-;-;-;-;-;-;-;-;-;-;-;-;-;-;-;-;-;-;-;-;-;-;-;-;-;-;-;-;-	5778	14272	17528	33816	30771	22059	22106	29667	29542	-0.367225	0.170205	0.740538	5.86764	6.13193	7.15206	7.10379	6.7822	6.64399	7.09205	7.07848	no
ENSG00000009335	UBE3C	protein_coding	chr7;chr7;chr7;chr7;chr7;chr7;chr7;chr7;chr7;chr7;chr7;chr7;chr7;chr7;chr7;chr7;chr7;chr7;chr7;chr7;chr7;chr7;chr7;chr7;chr7;chr7;chr7;chr7;chr7;chr7;chr7;chr7;chr7;chr7;chr7;chr7;chr7;chr7;chr7;chr7;chr7;chr7;chr7;chr7;chr7;chr7;chr7;chr7;chr7;chr7;chr7;chr7;chr7;chr7;chr7;chr7;chr7;chr7;chr7;chr7;chr7;chr7;chr7;chr7;chr7	157138913;157138916;157139195;157139212;157139279;157163810;157163810;157164419;157169048;157169048;157170304;157170304;157170304;157170304;157174919;157174919;157174919;157178690;157178690;157178690;157181518;157181518;157181518;157182108;157182108;157182108;157183878;157183878;157183878;157186834;157186834;157186834;157188949;157188949;157201721;157207398;157207513;157207703;157207703;157216867…	157139338;157139170;157139338;157139338;157139338;157163863;157163863;157164530;157169122;157169122;157170450;157170450;157170450;157170450;157175034;157175034;157175034;157178847;157178847;157178847;157181671;157181671;157181671;157182328;157182328;157182328;157184029;157184029;157184029;157187021;157187021;157187021;157189294;157189296;157201807;157207555;157207555;157207935;157207935;157217245…	+;+;+;+;+;+;+;+;+;+;+;+;+;+;+;+;+;+;+;+;+;+;+;+;+;+;+;+;+;+;+;+;+;+;+;+;+;+;+;+;+;+;+;+;+;+;+;+;+;+;+;+;+;+;+;+;+;+;+;+;+;+;+;+;+	9220	1041	784	1797	1602	881	1153	1380	1706	-0.169305	0.468624	0.91277	1.8573	1.55469	2.51177	2.44759	1.89907	2.08279	2.30685	2.54968	no
ENSG00000009413	REV3L	protein_coding	chr6;chr6;chr6;chr6;chr6;chr6;chr6;chr6;chr6;chr6;chr6;chr6;chr6;chr6;chr6;chr6;chr6;chr6;chr6;chr6;chr6;chr6;chr6;chr6;chr6;chr6;chr6;chr6;chr6;chr6;chr6;chr6;chr6;chr6;chr6;chr6;chr6;chr6;chr6;chr6;chr6;chr6;chr6;chr6;chr6;chr6;chr6;chr6;chr6;chr6;chr6;chr6;chr6;chr6;chr6;chr6;chr6;chr6;chr6;chr6;chr6;chr6;chr6;chr6;chr6;chr6;chr6;chr6;chr6;chr6;chr6;chr6;chr6;chr6;chr6;chr6;chr6;chr6;chr6;chr6…	111299028;111299031;111299031;111299031;111299031;111299052;111299052;111307361;111307361;111307361;111307361;111307361;111307361;111307361;111307731;111308014;111308014;111309853;111309853;111309853;111309853;111309853;111309853;111309853;111309853;111311069;111311069;111311069;111311069;111311069;111311069;111311069;111311069;111313352;111313352;111313352;111313352;111313352;111313352;111313352…	111300156;111300156;111300156;111300156;111300156;111300156;111300156;111307570;111307570;111307570;111307570;111307570;111307570;111307570;111307735;111308245;111308245;111310099;111310099;111310099;111310099;111310099;111310099;111310099;111310099;111311259;111311259;111311259;111311259;111311259;111311259;111311259;111311259;111313489;111313489;111313489;111313489;111313489;111313489;111313489…	-;-;-;-;-;-;-;-;-;-;-;-;-;-;-;-;-;-;-;-;-;-;-;-;-;-;-;-;-;-;-;-;-;-;-;-;-;-;-;-;-;-;-;-;-;-;-;-;-;-;-;-;-;-;-;-;-;-;-;-;-;-;-;-;-;-;-;-;-;-;-;-;-;-;-;-;-;-;-;-;-;-;-;-;-;-;-;-;-;-;-;-;-;-;-;-;-;-;-;-;-;-;-;-;-;-;-;-;-;-;-;-;-;-;-;-;-;-;-;-;-;-;-;-;-;-;-;-;-;-;-;-;-;-;-;-;-;-;-;-;-;-;-;-;-;-;-;-;-;-;-;-;-;-;-;-;-;-;-;-;-;-;-;-;-;-;-;-;-;-;-;-;-;-;-;-;-;-;-;-;-;-;-;-;-;-;-;-;-;-;-;-;-;-;-;-;-;-;-;-…	12425	1933	2119	1894	2053	1981	1518	1755	2050	-0.0301767	0.849094	0.984697	2.20621	2.28875	2.22601	2.38862	2.47371	2.05717	2.24053	2.41391	no
ENSG00000009694	TENM1	protein_coding	chrX;chrX;chrX;chrX;chrX;chrX;chrX;chrX;chrX;chrX;chrX;chrX;chrX;chrX;chrX;chrX;chrX;chrX;chrX;chrX;chrX;chrX;chrX;chrX;chrX;chrX;chrX;chrX;chrX;chrX;chrX;chrX;chrX;chrX;chrX;chrX;chrX;chrX;chrX;chrX;chrX;chrX;chrX;chrX;chrX;chrX;chrX;chrX;chrX;chrX;chrX;chrX;chrX;chrX;chrX;chrX;chrX;chrX;chrX;chrX;chrX;chrX;chrX;chrX;chrX;chrX;chrX	124375903;124375908;124382670;124382670;124383634;124383634;124385677;124385677;124392052;124392052;124405031;124405031;124406317;124406317;124420311;124420311;124422272;124422272;124453337;124453337;124453459;124481732;124481732;124481732;124487209;124487209;124497016;124497016;124497016;124503560;124503560;124520517;124520517;124523364;124523364;124529864;124529864;124546874;124546874;124561671…	124381294;124381294;124382812;124382812;124384854;124384854;124386064;124386064;124392348;124392348;124405266;124405266;124406489;124406489;124420821;124420821;124422638;124422638;124453491;124453491;124453491;124481964;124481964;124481964;124487229;124487229;124497143;124497265;124497265;124503703;124503703;124520784;124520784;124523625;124523625;124529983;124529983;124547090;124547090;124561817…	-;-;-;-;-;-;-;-;-;-;-;-;-;-;-;-;-;-;-;-;-;-;-;-;-;-;-;-;-;-;-;-;-;-;-;-;-;-;-;-;-;-;-;-;-;-;-;-;-;-;-;-;-;-;-;-;-;-;-;-;-;-;-;-;-;-;-	12896	577	646	776	1064	433	252	349	675	0.678184	0.0215212	0.285717	1.02825	1.09863	1.29399	1.63945	0.97026	0.590429	0.777231	1.24695	no
ENSG00000009780	FAM76A	protein_coding	chr1;chr1;chr1;chr1;chr1;chr1;chr1;chr1;chr1;chr1;chr1;chr1;chr1;chr1;chr1;chr1;chr1;chr1;chr1;chr1;chr1;chr1;chr1;chr1;chr1;chr1;chr1;chr1;chr1;chr1;chr1;chr1;chr1;chr1;chr1;chr1;chr1;chr1;chr1;chr1;chr1;chr1;chr1;chr1;chr1;chr1;chr1;chr1;chr1;chr1;chr1;chr1;chr1;chr1;chr1	27725979;27725996;27726028;27726028;27726028;27726057;27727472;27727472;27727472;27727472;27727472;27727472;27730232;27730232;27732603;27732603;27732603;27732603;27732603;27732603;27734031;27734031;27734031;27734031;27734031;27744654;27744654;27744654;27744654;27744654;27744654;27744774;27749068;27749068;27749068;27755195;27755195;27755195;27755195;27755195;27755195;27755195;27759526;27759526;277…	27726161;27726161;27726161;27726161;27726161;27726161;27727536;27727536;27727536;27727536;27727536;27727536;27730333;27730333;27732657;27732657;27732657;27732657;27732657;27732657;27734183;27734183;27734183;27734183;27734183;27744811;27744811;27744811;27744811;27744811;27744811;27744811;27749154;27749154;27749154;27755330;27755330;27755330;27755330;27755330;27755330;27755330;27759627;27759627;277…	+;+;+;+;+;+;+;+;+;+;+;+;+;+;+;+;+;+;+;+;+;+;+;+;+;+;+;+;+;+;+;+;+;+;+;+;+;+;+;+;+;+;+;+;+;+;+;+;+;+;+;+;+;+;+	4034	997	1053	1070	1090	775	568	907	1018	0.214666	0.223361	0.790677	2.75324	2.79667	2.88765	2.98697	2.69784	2.21531	2.79299	2.93008	no
ENSG00000009790	TRAF3IP3	protein_coding	chr1;chr1;chr1;chr1;chr1;chr1;chr1;chr1;chr1;chr1;chr1;chr1;chr1;chr1;chr1;chr1;chr1;chr1;chr1;chr1;chr1;chr1;chr1;chr1;chr1;chr1;chr1;chr1;chr1;chr1;chr1;chr1;chr1;chr1;chr1;chr1;chr1;chr1;chr1;chr1;chr1;chr1;chr1;chr1;chr1;chr1;chr1;chr1;chr1;chr1;chr1;chr1;chr1;chr1;chr1;chr1;chr1;chr1;chr1;chr1;chr1;chr1;chr1;chr1;chr1;chr1;chr1;chr1;chr1;chr1;chr1;chr1;chr1;chr1;chr1;chr1;chr1;chr1;chr1;chr1…	209756032;209756049;209756066;209756136;209756136;209756179;209758498;209758726;209759034;209759034;209759034;209759034;209759034;209759034;209759034;209759982;209759982;209759982;209759982;209759982;209759982;209760172;209762515;209762515;209762515;209762515;209762515;209762515;209762813;209762813;209762813;209762813;209762813;209763068;209763068;209763068;209763068;209763068;209763363;209763363…	209756309;209756309;209756309;209756309;209756309;209756309;209758854;209758854;209759134;209759134;209759134;209759134;209759134;209759134;209759134;209760384;209760324;209760117;209760384;209760384;209760324;209760384;209762662;209762596;209762662;209762662;209762662;209762662;209762870;209762870;209762870;209762870;209762870;209763092;209763092;209763092;209763092;209763092;209763392;209763392…	+;+;+;+;+;+;+;+;+;+;+;+;+;+;+;+;+;+;+;+;+;+;+;+;+;+;+;+;+;+;+;+;+;+;+;+;+;+;+;+;+;+;+;+;+;+;+;+;+;+;+;+;+;+;+;+;+;+;+;+;+;+;+;+;+;+;+;+;+;+;+;+;+;+;+;+;+;+;+;+;+;+;+;+;+;+;+;+;+;+;+;+;+;+;+;+;+;+;+;+;+;+;+;+;+;+;+;+;+;+;+;+;+;+;+;+;+;+;+;+;+;+;+;+;+;+	7750	26236	29762	14027	13903	19321	20966	12115	9879	0.249801	0.0725141	0.54045	6.31568	6.46779	5.48141	5.55449	6.17432	6.14994	5.40032	5.10631	no
ENSG00000009844	VTA1	protein_coding	chr6;chr6;chr6;chr6;chr6;chr6;chr6;chr6;chr6;chr6;chr6;chr6;chr6;chr6;chr6;chr6;chr6;chr6;chr6;chr6;chr6;chr6;chr6;chr6;chr6;chr6;chr6;chr6;chr6;chr6;chr6	142147162;142147162;142147230;142147257;142166228;142166228;142169550;142169550;142169550;142169550;142170346;142170346;142170346;142170346;142170346;142189426;142189426;142189426;142189426;142189426;142198439;142198439;142198439;142198439;142198439;142203985;142203985;142218498;142218498;142218498;142218498	142147399;142147399;142147399;142147399;142166322;142166322;142169677;142169677;142169677;142169677;142170421;142170421;142170421;142170421;142170421;142189534;142189534;142189534;142189534;142189534;142198781;142198615;142198615;142198615;142198615;142204065;142204065;142219067;142224689;142220946;142220946	+;+;+;+;+;+;+;+;+;+;+;+;+;+;+;+;+;+;+;+;+;+;+;+;+;+;+;+;+;+;+	7262	4488	6105	3833	3664	3985	4579	3621	3004	0.0812195	0.70929	0.958913	3.94101	4.33322	3.77997	3.80081	4.05973	4.11417	3.82296	3.5673	no
ENSG00000009954	BAZ1B	protein_coding	chr7;chr7;chr7;chr7;chr7;chr7;chr7;chr7;chr7;chr7;chr7;chr7;chr7;chr7;chr7;chr7;chr7;chr7;chr7;chr7;chr7;chr7;chr7;chr7;chr7;chr7;chr7;chr7;chr7;chr7;chr7;chr7;chr7;chr7;chr7;chr7;chr7;chr7;chr7;chr7;chr7;chr7	73440398;73441565;73442181;73442725;73442725;73443984;73443984;73447264;73447264;73449542;73449542;73450847;73450847;73459536;73459536;73462464;73462922;73462922;73465439;73465439;73465439;73466296;73466296;73466296;73469517;73469517;73470345;73470345;73476868;73476868;73489194;73489194;73492800;73492800;73498497;73498497;73508327;73508327;73510736;73510736;73521827;73521827	73441693;73442553;73442553;73442828;73442828;73444129;73444129;73447379;73447379;73449689;73449689;73450994;73450994;73459718;73459718;73463099;73463099;73463099;73465537;73465537;73465537;73466387;73466401;73466401;73469650;73469650;73470483;73470483;73478569;73478569;73489391;73489391;73492921;73492921;73498698;73498698;73508471;73508471;73510852;73510852;73522278;73522272	-;-;-;-;-;-;-;-;-;-;-;-;-;-;-;-;-;-;-;-;-;-;-;-;-;-;-;-;-;-;-;-;-;-;-;-;-;-;-;-;-;-	7053	3414	3684	2865	2228	2796	3272	2430	2166	0.0251875	0.856331	0.985405	3.61429	3.68961	3.43326	3.1858	3.62351	3.70106	3.33455	3.1792	no
ENSG00000010017	RANBP9	protein_coding	chr6;chr6;chr6;chr6;chr6;chr6;chr6;chr6;chr6;chr6;chr6;chr6;chr6;chr6;chr6;chr6;chr6;chr6;chr6;chr6;chr6;chr6;chr6;chr6;chr6;chr6;chr6;chr6;chr6	13621498;13621501;13622333;13625653;13625653;13625653;13632370;13632370;13632370;13634431;13634431;13637808;13637808;13639563;13639563;13641199;13641199;13642479;13642479;13644545;13644545;13652659;13657109;13657109;13658780;13658780;13696785;13696785;13710935	13622492;13622492;13622492;13625764;13625764;13625764;13632755;13632521;13632521;13634552;13634552;13637955;13637955;13639753;13639753;13641307;13641307;13642591;13642591;13644729;13644729;13652681;13657276;13657276;13658832;13658832;13696805;13696896;13711564	-;-;-;-;-;-;-;-;-;-;-;-;-;-;-;-;-;-;-;-;-;-;-;-;-;-;-;-;-	3347	774	1129	779	770	805	855	783	771	-0.0627802	0.766375	0.970399	2.67196	3.11881	2.72604	2.78632	2.97653	2.92805	2.84212	2.81645	no
ENSG00000010030	ETV7	protein_coding	chr6;chr6;chr6;chr6;chr6;chr6;chr6;chr6;chr6;chr6;chr6;chr6;chr6;chr6;chr6;chr6;chr6;chr6;chr6;chr6;chr6;chr6;chr6;chr6;chr6;chr6;chr6;chr6;chr6;chr6;chr6;chr6;chr6;chr6;chr6;chr6;chr6;chr6;chr6;chr6;chr6;chr6;chr6;chr6;chr6;chr6;chr6;chr6;chr6;chr6;chr6	36354642;36366194;36366194;36366195;36366195;36366195;36366195;36366875;36366875;36366875;36366875;36366875;36366875;36366875;36368929;36368929;36368929;36368929;36368929;36368929;36368929;36371330;36371330;36371330;36371330;36371330;36371330;36373453;36373453;36373453;36373453;36373453;36373453;36373453;36375830;36375871;36375871;36375871;36375871;36385534;36385534;36385534;36385534;36385534;363…	36354687;36366762;36366762;36366762;36366762;36366762;36366762;36366975;36366975;36366975;36366975;36366975;36366975;36366975;36369071;36369071;36369071;36369071;36369071;36369071;36369071;36371560;36371560;36371560;36371560;36371560;36371560;36373578;36373578;36373578;36373578;36373578;36373578;36373578;36376035;36376035;36376035;36376035;36376035;36385669;36385669;36385669;36385669;36385669;363…	-;-;-;-;-;-;-;-;-;-;-;-;-;-;-;-;-;-;-;-;-;-;-;-;-;-;-;-;-;-;-;-;-;-;-;-;-;-;-;-;-;-;-;-;-;-;-;-;-;-;-	1823	114	191	81	68	130	326	96	169	-0.850532	0.0935844	0.599807	1.2945	1.76024	1.05116	0.968207	1.60273	2.49257	1.25643	1.77924	no
ENSG00000010072	SPRTN	protein_coding	chr1;chr1;chr1;chr1;chr1;chr1;chr1;chr1;chr1;chr1;chr1;chr1;chr1;chr1;chr1;chr1;chr1;chr1;chr1;chr1;chr1;chr1;chr1	231337104;231338048;231338256;231338295;231339427;231339769;231339769;231339769;231339769;231339769;231344623;231347677;231347797;231347797;231347797;231351304;231351304;231351304;231351304;231351304;231352610;231352610;231352610	231338604;231338604;231338604;231338604;231339477;231340061;231339868;231339868;231339868;231339868;231344714;231347925;231347925;231347925;231347925;231351571;231351571;231352521;231351571;231353132;231352764;231352754;231355023	+;+;+;+;+;+;+;+;+;+;+;+;+;+;+;+;+;+;+;+;+;+;+	5906	2056	1800	2619	2724	1721	1917	2045	2433	0.0124917	0.93112	0.993158	3.18401	2.99008	3.54854	3.68099	3.22103	3.23264	3.34104	3.56184	no
ENSG00000010165	METTL13	protein_coding	chr1;chr1;chr1;chr1;chr1;chr1;chr1;chr1;chr1;chr1;chr1;chr1;chr1;chr1;chr1;chr1;chr1;chr1;chr1;chr1;chr1;chr1;chr1;chr1;chr1;chr1;chr1;chr1;chr1;chr1;chr1;chr1;chr1;chr1;chr1;chr1	171781664;171781682;171781696;171781702;171781988;171783740;171783740;171783740;171783740;171785879;171785879;171785887;171785887;171787735;171787735;171787735;171787825;171787863;171790452;171790452;171790452;171790452;171792017;171792017;171792017;171792017;171794394;171794396;171794396;171794396;171794396;171796482;171796482;171796482;171796482;171813875	171781795;171781795;171782120;171782120;171782120;171784499;171784039;171784499;171784039;171786078;171786078;171786078;171786080;171787930;171787930;171787930;171787930;171787930;171790925;171790616;171790616;171790616;171792235;171792235;171792235;171792235;171794527;171794527;171794527;171794527;171794527;171796903;171797717;171797717;171797717;171814023	+;+;+;+;+;+;+;+;+;+;+;+;+;+;+;+;+;+;+;+;+;+;+;+;+;+;+;+;+;+;+;+;+;+;+;+	3827	894	1082	397	285	534	1012	257	264	0.212052	0.410863	0.895101	2.68427	2.89584	1.8087	1.54074	2.31793	2.97146	1.47059	1.4906	no
ENSG00000010219	DYRK4	protein_coding	chr12;chr12;chr12;chr12;chr12;chr12;chr12;chr12;chr12;chr12;chr12;chr12;chr12;chr12;chr12;chr12;chr12;chr12;chr12;chr12;chr12;chr12;chr12;chr12;chr12;chr12;chr12;chr12;chr12;chr12;chr12;chr12;chr12;chr12;chr12;chr12;chr12;chr12;chr12;chr12;chr12;chr12;chr12;chr12;chr12;chr12;chr12;chr12;chr12;chr12;chr12;chr12;chr12;chr12;chr12;chr12;chr12;chr12;chr12;chr12;chr12;chr12;chr12;chr12;chr12;chr12;chr…	4562204;4562210;4562214;4562223;4563057;4564381;4567317;4567955;4567955;4567955;4567955;4567955;4567955;4572846;4573330;4573330;4580824;4580824;4588937;4588937;4588937;4588937;4588937;4590078;4590099;4590101;4590320;4590330;4590330;4590330;4590330;4590330;4590330;4590330;4590330;4590353;4590757;4590757;4591160;4591160;4591160;4591160;4591160;4591160;4592518;4593002;4593002;4593002;4593002;4596149…	4562283;4562283;4562283;4562283;4563176;4564498;4567383;4568048;4568048;4568048;4568048;4568048;4568048;4573198;4573356;4573356;4580977;4580977;4589017;4589017;4589017;4589017;4589017;4590105;4590207;4590201;4590440;4590554;4590554;4590500;4590440;4590440;4590384;4590440;4590440;4590440;4591160;4591160;4591298;4591298;4591298;4591818;4591298;4591298;4592705;4593165;4593165;4593165;4593165;4596285…	+;+;+;+;+;+;+;+;+;+;+;+;+;+;+;+;+;+;+;+;+;+;+;+;+;+;+;+;+;+;+;+;+;+;+;+;+;+;+;+;+;+;+;+;+;+;+;+;+;+;+;+;+;+;+;+;+;+;+;+;+;+;+;+;+;+;+;+;+;+;+;+;+;+;+;+;+;+;+;+;+;+;+;+;+;+;+;+;+;+;+;+;+;+;+	7054	1149	890	795	612	813	809	478	598	0.200461	0.304027	0.84911	2.25837	1.95425	1.89515	1.68909	2.10182	1.98839	1.47892	1.68903	no
ENSG00000010244	ZNF207	protein_coding	chr17;chr17;chr17;chr17;chr17;chr17;chr17;chr17;chr17;chr17;chr17;chr17;chr17;chr17;chr17;chr17;chr17;chr17;chr17;chr17;chr17;chr17;chr17;chr17;chr17;chr17;chr17;chr17;chr17;chr17;chr17;chr17;chr17;chr17;chr17;chr17;chr17;chr17;chr17;chr17;chr17;chr17;chr17;chr17;chr17;chr17;chr17;chr17;chr17;chr17;chr17;chr17;chr17;chr17;chr17;chr17;chr17;chr17;chr17;chr17;chr17;chr17;chr17;chr17;chr17;chr17;chr…	32350117;32350132;32350138;32350164;32350165;32350175;32350180;32350184;32350186;32350198;32350908;32351465;32351739;32351739;32351743;32351743;32351776;32351786;32351786;32351786;32351786;32351786;32351798;32358503;32358503;32358503;32358503;32358503;32358503;32358503;32358503;32358503;32358503;32358503;32360598;32360598;32360598;32360598;32360598;32360598;32360598;32360598;32360598;32360598;323…	32350326;32350326;32350326;32350352;32350326;32350326;32350326;32350326;32350326;32350326;32351181;32351629;32351912;32351912;32351912;32351912;32351912;32351912;32351912;32351912;32351912;32351912;32351912;32358634;32358641;32358641;32358641;32358641;32358641;32358641;32358641;32358641;32358641;32358641;32360739;32360765;32360765;32360765;32360731;32360765;32360675;32360765;32360765;32360765;323…	+;+;+;+;+;+;+;+;+;+;+;+;+;+;+;+;+;+;+;+;+;+;+;+;+;+;+;+;+;+;+;+;+;+;+;+;+;+;+;+;+;+;+;+;+;+;+;+;+;+;+;+;+;+;+;+;+;+;+;+;+;+;+;+;+;+;+;+;+;+;+;+;+;+;+;+;+;+;+;+;+;+;+;+;+;+;+;+;+;+;+;+;+;+;+;+;+;+;+;+;+;+;+;+;+;+;+;+;+;+;+;+	15834	9276	10429	17443	15478	8102	9234	15886	16097	-0.0475856	0.750591	0.966595	3.869	4.00082	4.78571	4.70397	3.9651	4.00826	4.77946	4.7905	no
ENSG00000010256	UQCRC1	protein_coding	chr3;chr3;chr3;chr3;chr3;chr3;chr3;chr3;chr3;chr3;chr3;chr3;chr3;chr3;chr3;chr3;chr3;chr3;chr3;chr3;chr3;chr3;chr3;chr3;chr3;chr3;chr3;chr3;chr3;chr3;chr3;chr3;chr3;chr3;chr3;chr3;chr3;chr3;chr3;chr3;chr3;chr3;chr3;chr3;chr3;chr3;chr3;chr3;chr3;chr3;chr3;chr3;chr3;chr3;chr3;chr3;chr3;chr3;chr3;chr3;chr3	48599002;48599003;48599034;48599054;48599635;48599635;48599635;48600063;48600063;48600063;48600063;48600118;48600482;48600482;48600482;48600482;48600482;48600680;48600680;48600680;48600680;48600680;48600975;48600975;48600975;48601352;48601352;48601352;48601352;48601406;48603563;48603564;48603564;48603564;48603564;48603998;48604233;48604233;48604233;48604233;48604263;48604651;48604651;48604651;486…	48599192;48599192;48599710;48599192;48599710;48599710;48599710;48600151;48600151;48600151;48600151;48600151;48600567;48600567;48600567;48600567;48600567;48600840;48600840;48600841;48600840;48601118;48601118;48601118;48601118;48601467;48601467;48601467;48601425;48601467;48603643;48603643;48603644;48603643;48603643;48604431;48604431;48604431;48604431;48604431;48604780;48604780;48604780;48604786;486…	-;-;-;-;-;-;-;-;-;-;-;-;-;-;-;-;-;-;-;-;-;-;-;-;-;-;-;-;-;-;-;-;-;-;-;-;-;-;-;-;-;-;-;-;-;-;-;-;-;-;-;-;-;-;-;-;-;-;-;-;-	3236	17874	18303	12965	9141	13379	14778	9985	7616	0.180334	0.358467	0.871309	7.01495	7.02114	6.61	6.19826	6.89616	6.89702	6.36439	5.97163	no
ENSG00000010270	STARD3NL	protein_coding	chr7;chr7;chr7;chr7;chr7;chr7;chr7;chr7;chr7;chr7;chr7;chr7;chr7;chr7;chr7;chr7;chr7;chr7;chr7;chr7;chr7;chr7;chr7;chr7;chr7;chr7;chr7;chr7;chr7;chr7;chr7;chr7;chr7;chr7;chr7;chr7;chr7;chr7;chr7;chr7;chr7;chr7;chr7;chr7;chr7;chr7;chr7;chr7;chr7;chr7;chr7;chr7;chr7;chr7;chr7;chr7	38178222;38178263;38178324;38178351;38178376;38178390;38178395;38179090;38198211;38201714;38202070;38207447;38207447;38207447;38207447;38207447;38207447;38207447;38214357;38214357;38214357;38214357;38214357;38214357;38214357;38215028;38215028;38215028;38215028;38215028;38215028;38215028;38217025;38217025;38217025;38217025;38217025;38217188;38217188;38217188;38217188;38217188;38217188;38219565;382…	38178420;38178420;38178420;38178420;38178420;38178420;38178420;38179145;38198365;38201966;38202197;38207729;38207729;38207729;38207729;38207729;38207729;38207729;38214434;38214434;38214434;38214434;38214434;38214434;38214434;38215105;38215105;38215105;38215105;38217305;38215105;38215105;38217078;38217078;38217078;38217078;38217078;38217305;38217269;38217305;38217305;38217305;38217305;38219629;382…	+;+;+;+;+;+;+;+;+;+;+;+;+;+;+;+;+;+;+;+;+;+;+;+;+;+;+;+;+;+;+;+;+;+;+;+;+;+;+;+;+;+;+;+;+;+;+;+;+;+;+;+;+;+;+;+	4348	6801	6733	3553	3426	4479	5175	3303	3465	0.100438	0.44961	0.908709	5.22273	5.1814	4.37287	4.40621	4.92734	4.991	4.39491	4.45354	no
ENSG00000010278	CD9	protein_coding	chr12;chr12;chr12;chr12;chr12;chr12;chr12;chr12;chr12;chr12;chr12;chr12;chr12;chr12;chr12;chr12;chr12;chr12;chr12;chr12;chr12;chr12;chr12;chr12;chr12;chr12;chr12;chr12;chr12;chr12;chr12;chr12;chr12;chr12;chr12;chr12;chr12;chr12;chr12;chr12;chr12;chr12;chr12;chr12;chr12;chr12;chr12;chr12;chr12;chr12;chr12;chr12;chr12;chr12;chr12;chr12;chr12;chr12;chr12;chr12;chr12;chr12;chr12;chr12;chr12;chr12;chr…	6199715;6199844;6199875;6200316;6200384;6200385;6200389;6200400;6200412;6200422;6200436;6200449;6200797;6205959;6224986;6225426;6225426;6225426;6225426;6225426;6225426;6225426;6225426;6225426;6225426;6225426;6225426;6232186;6232632;6232632;6232632;6232632;6232632;6232632;6232632;6232632;6232632;6232632;6232632;6232632;6232937;6233412;6233412;6233412;6233412;6233412;6233412;6233412;6233412;6233412…	6200072;6200072;6200072;6200565;6200565;6200565;6200565;6200565;6200565;6200565;6200565;6200565;6200973;6206084;6225213;6225534;6225534;6225736;6225534;6225534;6225534;6225534;6225534;6225534;6225534;6225534;6225534;6232394;6232729;6232729;6232729;6232729;6232729;6233428;6232729;6232729;6232729;6232729;6233262;6232729;6233005;6233486;6233486;6233486;6233486;6233488;6233486;6233486;6233486;6233486…	+;+;+;+;+;+;+;+;+;+;+;+;+;+;+;+;+;+;+;+;+;+;+;+;+;+;+;+;+;+;+;+;+;+;+;+;+;+;+;+;+;+;+;+;+;+;+;+;+;+;+;+;+;+;+;+;+;+;+;+;+;+;+;+;+;+;+;+;+;+;+;+;+;+;+;+;+;+;+;+;+;+;+	3299	492	218	141	70	647	585	404	244	-1.41094	0.00126743	0.0369116	2.15867	1.32529	1.02245	0.626717	2.72305	2.48259	2.08072	1.55615	down
ENSG00000010292	NCAPD2	protein_coding	chr12;chr12;chr12;chr12;chr12;chr12;chr12;chr12;chr12;chr12;chr12;chr12;chr12;chr12;chr12;chr12;chr12;chr12;chr12;chr12;chr12;chr12;chr12;chr12;chr12;chr12;chr12;chr12;chr12;chr12;chr12;chr12;chr12;chr12;chr12;chr12;chr12;chr12;chr12;chr12;chr12;chr12;chr12;chr12;chr12;chr12;chr12;chr12;chr12;chr12;chr12;chr12;chr12;chr12;chr12;chr12;chr12;chr12;chr12;chr12;chr12;chr12;chr12;chr12;chr12;chr12;chr…	6493356;6493379;6493387;6493401;6494093;6494099;6494116;6495076;6495076;6495076;6495076;6495076;6509717;6509717;6509717;6509717;6509725;6510075;6510075;6510075;6510629;6510629;6510629;6510629;6511110;6511110;6511110;6511225;6514265;6514265;6514265;6514265;6514464;6514464;6514464;6514773;6514773;6514773;6514773;6516828;6516828;6516828;6516828;6517359;6517365;6517365;6517365;6517596;6517596;6517596…	6493547;6494154;6493503;6494075;6494154;6494154;6494154;6495225;6495225;6495165;6495225;6495225;6509792;6509792;6509792;6509792;6509792;6510133;6510133;6510133;6510810;6510720;6510810;6510810;6511252;6511252;6511192;6511252;6514587;6514392;6514392;6514392;6514587;6514587;6514587;6514920;6514920;6514920;6514920;6516871;6517025;6517025;6517025;6517499;6517499;6517499;6517499;6517683;6517683;6517683…	+;+;+;+;+;+;+;+;+;+;+;+;+;+;+;+;+;+;+;+;+;+;+;+;+;+;+;+;+;+;+;+;+;+;+;+;+;+;+;+;+;+;+;+;+;+;+;+;+;+;+;+;+;+;+;+;+;+;+;+;+;+;+;+;+;+;+;+;+;+;+;+;+;+;+;+;+;+;+;+;+;+;+;+;+;+;+;+;+;+;+;+;+;+;+;+;+;+;+;+;+;+;+;+;+;+;+;+;+;+;+;+;+;+;+;+;+;+;+;+;+;+;+	6487	943	1047	2116	1162	685	1082	796	742	0.449866	0.124593	0.674128	2.1301	2.22588	3.14915	2.48359	2.00598	2.41046	2.08293	2.00046	no
ENSG00000010295	IFFO1	protein_coding	chr12;chr12;chr12;chr12;chr12;chr12;chr12;chr12;chr12;chr12;chr12;chr12;chr12;chr12;chr12;chr12;chr12;chr12;chr12;chr12;chr12;chr12;chr12;chr12;chr12;chr12;chr12;chr12;chr12;chr12;chr12;chr12;chr12;chr12;chr12;chr12;chr12;chr12;chr12;chr12;chr12;chr12;chr12;chr12;chr12;chr12;chr12;chr12;chr12;chr12;chr12;chr12;chr12;chr12;chr12;chr12;chr12;chr12;chr12;chr12;chr12;chr12;chr12;chr12;chr12;chr12;chr…	6538375;6538961;6538961;6538961;6538961;6539528;6539528;6539528;6539529;6539539;6539540;6539577;6539607;6541512;6541512;6541512;6541512;6541512;6541512;6541512;6541512;6541512;6541512;6541512;6541512;6548065;6548065;6548065;6548065;6548065;6548065;6548065;6548065;6548065;6548065;6548065;6548065;6548425;6548425;6548425;6548425;6548425;6548425;6548425;6548425;6548425;6548425;6548425;6548668;6548668…	6538622;6540588;6540588;6540588;6540588;6540588;6540588;6540588;6540588;6540588;6540588;6540588;6540588;6541642;6541642;6541642;6541642;6541642;6541642;6541642;6541642;6541642;6541642;6541642;6541642;6548160;6548545;6548160;6548160;6548160;6548157;6548160;6548157;6548157;6548157;6548157;6548160;6548545;6548545;6548545;6548545;6548545;6548545;6548545;6548545;6548545;6548545;6548545;6549113;6548825…	-;-;-;-;-;-;-;-;-;-;-;-;-;-;-;-;-;-;-;-;-;-;-;-;-;-;-;-;-;-;-;-;-;-;-;-;-;-;-;-;-;-;-;-;-;-;-;-;-;-;-;-;-;-;-;-;-;-;-;-;-;-;-;-;-;-;-;-;-;-;-;-;-;-;-;-;-;-;-;-;-;-;-;-;-;-;-;-;-;-;-;-;-;-;-;-;-;-;-;-;-;-;-;-;-;-;-;-	5203	1859	1715	1925	2008	1637	1229	1814	1702	0.0750262	0.616614	0.95054	3.21745	3.08937	3.3115	3.44564	3.32021	2.83042	3.34997	3.26051	no
ENSG00000010310	GIPR	protein_coding	chr19;chr19;chr19;chr19;chr19;chr19;chr19;chr19;chr19;chr19;chr19;chr19;chr19;chr19;chr19;chr19;chr19;chr19;chr19;chr19;chr19;chr19;chr19;chr19;chr19;chr19;chr19;chr19;chr19;chr19;chr19;chr19;chr19;chr19;chr19;chr19;chr19;chr19;chr19;chr19;chr19;chr19;chr19;chr19;chr19;chr19;chr19;chr19;chr19;chr19;chr19;chr19;chr19;chr19;chr19;chr19;chr19;chr19;chr19;chr19;chr19;chr19	45668244;45668256;45668257;45668257;45669477;45669477;45669477;45669477;45670256;45670635;45670635;45670635;45670635;45671285;45671285;45671285;45671285;45672618;45672851;45672851;45672851;45672851;45674074;45674074;45674074;45674074;45674074;45674682;45674682;45674682;45674682;45675381;45676949;45676949;45676949;45676949;45677323;45677323;45677323;45677526;45677637;45677710;45677710;45677710;456…	45668298;45668298;45668298;45668298;45669592;45669592;45669592;45669592;45670734;45670734;45670734;45670734;45670734;45671362;45671392;45671392;45671392;45672954;45672954;45672954;45672954;45672954;45674413;45674177;45674177;45674177;45674177;45674826;45674826;45674826;45674826;45675412;45677108;45677108;45677108;45677108;45677383;45677383;45677383;45677994;45677661;45677779;45677779;45677779;456…	+;+;+;+;+;+;+;+;+;+;+;+;+;+;+;+;+;+;+;+;+;+;+;+;+;+;+;+;+;+;+;+;+;+;+;+;+;+;+;+;+;+;+;+;+;+;+;+;+;+;+;+;+;+;+;+;+;+;+;+;+;+	4736	217	215	216	204	179	27	130	212	0.476012	0.271198	0.826986	1.04584	1.02467	1.07078	1.07343	1.0564	0.198538	0.785791	1.12071	no
ENSG00000010318	PHF7	protein_coding	chr3;chr3;chr3;chr3;chr3;chr3;chr3;chr3;chr3;chr3;chr3;chr3;chr3;chr3;chr3;chr3;chr3;chr3;chr3;chr3;chr3;chr3;chr3;chr3;chr3;chr3;chr3;chr3;chr3;chr3;chr3;chr3;chr3;chr3;chr3;chr3;chr3;chr3;chr3;chr3;chr3;chr3;chr3;chr3;chr3;chr3;chr3;chr3;chr3;chr3;chr3;chr3;chr3;chr3;chr3;chr3;chr3;chr3;chr3;chr3;chr3;chr3;chr3;chr3;chr3;chr3;chr3;chr3;chr3;chr3;chr3;chr3;chr3;chr3;chr3;chr3;chr3;chr3;chr3;chr3…	52410561;52410657;52410890;52411036;52411197;52412811;52412811;52412811;52412811;52412811;52412811;52412854;52412901;52413996;52413996;52413996;52413996;52413996;52413996;52413996;52414496;52414496;52414496;52414496;52414496;52414496;52414496;52414510;52414523;52414728;52419833;52419833;52419833;52419833;52419833;52419833;52419833;52419879;52419879;52419920;52420311;52420311;52420311;52420311;524…	52411247;52411247;52411339;52411247;52411247;52412920;52412920;52412920;52412920;52412920;52412920;52412920;52412920;52414048;52414048;52414048;52414048;52414048;52414048;52414048;52414508;52414587;52414587;52414587;52414844;52414587;52414587;52414587;52414587;52414836;52419934;52419877;52419934;52419934;52419934;52419934;52419877;52419934;52419934;52419934;52420435;52420435;52420435;52420435;524…	+;+;+;+;+;+;+;+;+;+;+;+;+;+;+;+;+;+;+;+;+;+;+;+;+;+;+;+;+;+;+;+;+;+;+;+;+;+;+;+;+;+;+;+;+;+;+;+;+;+;+;+;+;+;+;+;+;+;+;+;+;+;+;+;+;+;+;+;+;+;+;+;+;+;+;+;+;+;+;+;+;+;+;+;+;+	3463	615	380	394	458	356	479	458	389	-0.022722	0.91822	0.991362	2.35788	1.80758	1.90515	2.13457	1.97701	2.1952	2.16624	1.98091	no
ENSG00000010322	NISCH	protein_coding	chr3;chr3;chr3;chr3;chr3;chr3;chr3;chr3;chr3;chr3;chr3;chr3;chr3;chr3;chr3;chr3;chr3;chr3;chr3;chr3;chr3;chr3;chr3;chr3;chr3;chr3;chr3;chr3;chr3;chr3;chr3;chr3;chr3;chr3;chr3;chr3;chr3;chr3;chr3;chr3;chr3;chr3;chr3;chr3;chr3;chr3;chr3;chr3;chr3;chr3;chr3;chr3;chr3;chr3;chr3;chr3;chr3;chr3;chr3;chr3;chr3;chr3;chr3;chr3;chr3;chr3;chr3;chr3;chr3;chr3;chr3;chr3;chr3;chr3;chr3;chr3;chr3;chr3;chr3;chr3…	52455118;52455508;52455606;52455617;52455617;52457843;52457843;52457843;52457843;52458662;52458662;52458662;52458662;52458692;52470556;52470556;52470859;52470859;52470859;52470859;52470859;52470859;52470859;52471291;52471814;52471814;52471814;52471814;52471814;52471814;52471814;52472303;52472303;52472303;52472303;52472303;52472303;52472303;52473734;52473734;52473734;52473734;52473734;52473734;524…	52455153;52455734;52455734;52455734;52455734;52457926;52457926;52457926;52457926;52458844;52458844;52458844;52458844;52458844;52470663;52470663;52470907;52470907;52470907;52470907;52470907;52470907;52470907;52471488;52471977;52471977;52471977;52471977;52471977;52471977;52471977;52472373;52472398;52472398;52472398;52472398;52472398;52472398;52473829;52473829;52473829;52473829;52473829;52473829;524…	+;+;+;+;+;+;+;+;+;+;+;+;+;+;+;+;+;+;+;+;+;+;+;+;+;+;+;+;+;+;+;+;+;+;+;+;+;+;+;+;+;+;+;+;+;+;+;+;+;+;+;+;+;+;+;+;+;+;+;+;+;+;+;+;+;+;+;+;+;+;+;+;+;+;+;+;+;+;+;+;+;+;+;+;+;+;+;+;+;+;+;+;+;+;+;+;+;+;+;+;+;+;+;+;+;+;+;+;+;+;+;+;+;+;+;+;+;+;+;+;+;+;+	9161	2635	2642	3481	4164	1857	2318	3010	2993	0.185946	0.118526	0.659046	2.94165	2.92066	3.34615	3.66156	2.76359	2.91611	3.27302	3.2589	no
ENSG00000010361	FUZ	protein_coding	chr19;chr19;chr19;chr19;chr19;chr19;chr19;chr19;chr19;chr19;chr19;chr19;chr19;chr19;chr19;chr19;chr19;chr19;chr19;chr19;chr19;chr19;chr19;chr19;chr19;chr19;chr19;chr19;chr19;chr19;chr19;chr19;chr19;chr19;chr19;chr19;chr19;chr19;chr19;chr19;chr19;chr19;chr19;chr19;chr19;chr19;chr19;chr19;chr19;chr19;chr19;chr19;chr19;chr19;chr19;chr19;chr19;chr19;chr19;chr19;chr19;chr19;chr19;chr19;chr19;chr19;chr…	49806869;49806885;49806890;49806890;49806893;49806897;49806920;49808115;49808123;49808414;49808414;49808414;49808414;49808414;49808414;49808414;49808574;49808574;49808574;49808574;49808574;49808574;49808574;49808574;49808619;49808717;49808717;49808717;49808717;49808717;49808717;49808717;49808717;49809163;49809163;49809163;49809163;49809163;49809163;49809163;49809378;49809378;49809378;49809378;498…	49807374;49807374;49807374;49807374;49807374;49807374;49807374;49808159;49808488;49808488;49808488;49808491;49808488;49808488;49808491;49808488;49808638;49808638;49808638;49808638;49808638;49808638;49808639;49808638;49808638;49808823;49808823;49808825;49808823;49808823;49808823;49808823;49808823;49809258;49809258;49809258;49809258;49809258;49809258;49809258;49809575;49809575;49809575;49809575;498…	-;-;-;-;-;-;-;-;-;-;-;-;-;-;-;-;-;-;-;-;-;-;-;-;-;-;-;-;-;-;-;-;-;-;-;-;-;-;-;-;-;-;-;-;-;-;-;-;-;-;-;-;-;-;-;-;-;-;-;-;-;-;-;-;-;-;-;-;-;-;-;-;-;-;-;-;-;-;-;-;-;-;-;-;-;-;-;-;-;-;-;-;-;-;-;-;-;-;-;-;-;-;-;-;-;-;-;-;-;-;-;-;-;-;-;-	2950	158	168	207	190	120	134	171	153	0.16394	0.567072	0.943649	1.16633	1.20022	1.42935	1.40675	1.11241	1.12135	1.33856	1.23932	no
ENSG00000010404	IDS	protein_coding	chrX;chrX;chrX;chrX;chrX;chrX;chrX;chrX;chrX;chrX;chrX;chrX;chrX;chrX;chrX;chrX;chrX;chrX;chrX;chrX;chrX;chrX;chrX;chrX;chrX;chrX;chrX;chrX;chrX;chrX;chrX;chrX;chrX;chrX;chrX;chrX;chrX;chrX;chrX;chrX;chrX;chrX;chrX;chrX;chrX;chrX;chrX;chrX;chrX;chrX;chrX;chrX;chrX	149476990;149486925;149487131;149487131;149487160;149487287;149490314;149490314;149490314;149490314;149490314;149491538;149495483;149496346;149496346;149496346;149496346;149496346;149496346;149498107;149498107;149498107;149498107;149498107;149498107;149499229;149500949;149500949;149500949;149500949;149500949;149502075;149502660;149503312;149503312;149503312;149503312;149503312;149503471;149504157…	149483218;149487098;149487313;149487313;149487313;149487313;149490440;149490440;149490440;149490440;149490440;149491667;149495688;149496516;149496516;149496516;149496516;149496516;149496516;149498266;149498307;149498307;149498307;149498307;149498307;149499354;149501037;149501037;149501037;149501037;149501037;149502177;149503489;149503489;149503388;149503489;149503489;149503489;149503489;149504293…	-;-;-;-;-;-;-;-;-;-;-;-;-;-;-;-;-;-;-;-;-;-;-;-;-;-;-;-;-;-;-;-;-;-;-;-;-;-;-;-;-;-;-;-;-;-;-;-;-;-;-;-;-	9292	7208	6938	13294	15432	6993	7899	12140	13444	-0.112948	0.355712	0.871149	4.24969	4.17111	5.15072	5.44569	4.49182	4.52351	5.1482	5.28405	no
ENSG00000010438	PRSS3	protein_coding	chr9;chr9;chr9;chr9;chr9;chr9;chr9;chr9;chr9;chr9;chr9;chr9;chr9;chr9;chr9;chr9;chr9;chr9;chr9;chr9;chr9;chr9;chr9;chr9;chr9;chr9;chr9;chr9;chr9;chr9;chr9;chr9;chr9;chr9	33750466;33750517;33750679;33750690;33750821;33762057;33794746;33794746;33795535;33795570;33796643;33796643;33796643;33796643;33796643;33796643;33797829;33797829;33797829;33797829;33797829;33797829;33797829;33798486;33798486;33798486;33798486;33798486;33798518;33798856;33799028;33799028;33799028;33799028	33750727;33750727;33750727;33750727;33750852;33762163;33794873;33794873;33795613;33795613;33796802;33796802;33796802;33796802;33796802;33796802;33797977;33798082;33798082;33798082;33797924;33798082;33798082;33798622;33798622;33798528;33798622;33798622;33798751;33799229;33799231;33799230;33799230;33799231	+;+;+;+;+;+;+;+;+;+;+;+;+;+;+;+;+;+;+;+;+;+;+;+;+;+;+;+;+;+;+;+;+;+	1664	0	0	2	4	26	62	3	2	-2.25398	0.0744901	0.546512	0	0	0.041248	0.0862879	0.532435	0.973965	0.0670262	0.0447958	no
ENSG00000010539	ZNF200	protein_coding	chr16;chr16;chr16;chr16;chr16;chr16;chr16;chr16;chr16;chr16;chr16;chr16;chr16;chr16;chr16;chr16;chr16;chr16;chr16;chr16;chr16;chr16;chr16;chr16;chr16;chr16;chr16;chr16;chr16;chr16;chr16;chr16;chr16;chr16;chr16;chr16;chr16;chr16;chr16	3222325;3222325;3222342;3222345;3223336;3223498;3223892;3232421;3232421;3232421;3232421;3232421;3232421;3232431;3232833;3232833;3232833;3232833;3232833;3232833;3232833;3233506;3233506;3233506;3233506;3233506;3233506;3233506;3233627;3234636;3234636;3234795;3234987;3234987;3235112;3235112;3235112;3235933;3235968	3224613;3224613;3224610;3224613;3224610;3227805;3224610;3232547;3232547;3232547;3232547;3232544;3232547;3232547;3232921;3232921;3232921;3232921;3232921;3232921;3232921;3234195;3233836;3233836;3233836;3233836;3233836;3233836;3233836;3235186;3235167;3235360;3235070;3235456;3235360;3235457;3235360;3236003;3236221	-;-;-;-;-;-;-;-;-;-;-;-;-;-;-;-;-;-;-;-;-;-;-;-;-;-;-;-;-;-;-;-;-;-;-;-;-;-;-	7498	527	783	228	251	447	439	301	176	0.140315	0.693414	0.958456	1.39672	1.75689	0.793919	0.893999	1.4346	1.33066	1.04187	0.692342	no
ENSG00000010610	CD4	protein_coding	chr12;chr12;chr12;chr12;chr12;chr12;chr12;chr12;chr12;chr12;chr12;chr12;chr12;chr12;chr12;chr12;chr12;chr12;chr12;chr12;chr12;chr12;chr12;chr12;chr12;chr12;chr12;chr12;chr12;chr12;chr12;chr12;chr12;chr12;chr12;chr12;chr12;chr12;chr12;chr12;chr12;chr12;chr12;chr12;chr12;chr12;chr12;chr12;chr12;chr12;chr12;chr12;chr12;chr12;chr12;chr12;chr12;chr12	6786858;6789472;6789489;6789514;6789536;6789536;6789536;6789536;6789537;6789540;6789568;6798880;6798880;6799325;6799538;6799538;6800072;6800072;6800072;6800072;6800072;6800072;6800072;6800307;6800307;6800307;6800307;6800307;6800307;6813552;6814054;6814142;6814142;6814142;6814142;6814142;6814142;6814142;6814142;6814759;6814759;6814759;6814759;6814759;6814759;6815731;6815731;6816056;6816056;6816056…	6787005;6789662;6789662;6789662;6789662;6789662;6789662;6789662;6789662;6789662;6789662;6799074;6799074;6799364;6799623;6799623;6800187;6800187;6800187;6800187;6800187;6800187;6800187;6800471;6800393;6800457;6800471;6800445;6800471;6813602;6814463;6814300;6814258;6814463;6814300;6814233;6814300;6815070;6814300;6814992;6814842;6814992;6814992;6814992;6814992;6816403;6816281;6816204;6816357;6816403…	+;+;+;+;+;+;+;+;+;+;+;+;+;+;+;+;+;+;+;+;+;+;+;+;+;+;+;+;+;+;+;+;+;+;+;+;+;+;+;+;+;+;+;+;+;+;+;+;+;+;+;+;+;+;+;+;+;+	4583	16	16	399	168	1259	1468	695	2068	-3.24941	0.00155774	0.043898	0.112519	0.110438	1.63267	0.95598	3.14532	3.21557	2.32194	3.68256	down
ENSG00000010626	LRRC23	protein_coding	chr12;chr12;chr12;chr12;chr12;chr12;chr12;chr12;chr12;chr12;chr12;chr12;chr12;chr12;chr12;chr12;chr12;chr12;chr12;chr12;chr12;chr12;chr12;chr12;chr12;chr12;chr12;chr12;chr12;chr12;chr12;chr12;chr12;chr12;chr12;chr12;chr12;chr12;chr12;chr12;chr12;chr12;chr12;chr12;chr12;chr12;chr12;chr12;chr12;chr12;chr12;chr12;chr12;chr12;chr12;chr12;chr12;chr12;chr12;chr12;chr12;chr12;chr12;chr12;chr12;chr12;chr…	6873569;6873682;6882196;6883704;6883704;6904733;6904733;6904791;6904834;6904841;6904863;6904874;6904890;6904906;6905011;6905028;6905585;6905585;6905585;6905585;6905585;6905585;6905585;6905585;6905585;6905585;6905585;6905585;6905585;6905634;6905845;6905845;6905845;6905845;6905845;6905845;6905845;6905845;6906409;6906409;6906409;6906409;6906409;6906409;6906409;6906409;6906409;6906409;6906409;6906409…	6873781;6873781;6882327;6883919;6883919;6904903;6904903;6904903;6904903;6904903;6905075;6904903;6905250;6905075;6905250;6905075;6905759;6905759;6905759;6905759;6905759;6905759;6905759;6905759;6905759;6905759;6905759;6905759;6905759;6905759;6905954;6905954;6905954;6905954;6905954;6905954;6905954;6905954;6906662;6906662;6906455;6906662;6906755;6906662;6906662;6906618;6906662;6906662;6906662;6906662…	+;+;+;+;+;+;+;+;+;+;+;+;+;+;+;+;+;+;+;+;+;+;+;+;+;+;+;+;+;+;+;+;+;+;+;+;+;+;+;+;+;+;+;+;+;+;+;+;+;+;+;+;+;+;+;+;+;+;+;+;+;+;+;+;+;+;+;+;+;+;+;+;+;+;+;+;+;+;+	3054	249	181	181	144	170	146	161	212	-0.059603	0.843763	0.984268	1.53323	1.233	1.28105	1.14337	1.37307	1.16167	1.25734	1.49643	no
ENSG00000010671	BTK	protein_coding	chrX;chrX;chrX;chrX;chrX;chrX;chrX;chrX;chrX;chrX;chrX;chrX;chrX;chrX;chrX;chrX;chrX;chrX;chrX;chrX;chrX;chrX;chrX;chrX;chrX;chrX;chrX;chrX;chrX;chrX;chrX;chrX;chrX;chrX;chrX;chrX;chrX;chrX;chrX;chrX;chrX;chrX;chrX;chrX;chrX;chrX;chrX;chrX;chrX;chrX;chrX;chrX;chrX;chrX;chrX;chrX;chrX;chrX;chrX;chrX;chrX;chrX;chrX;chrX;chrX;chrX;chrX;chrX;chrX;chrX;chrX;chrX;chrX;chrX;chrX;chrX;chrX;chrX;chrX;chrX…	101349447;101349447;101349447;101349450;101353043;101353194;101353194;101353194;101353194;101353319;101353870;101353870;101353870;101353870;101353870;101353870;101353919;101354630;101354630;101354630;101354630;101355585;101356052;101356052;101356052;101356511;101356784;101356784;101356784;101356784;101357509;101357509;101357509;101357509;101358310;101358310;101358310;101358310;101358374;101358617…	101349956;101349956;101349956;101349956;101353351;101353351;101353351;101353351;101353351;101353351;101354221;101353984;101353988;101353917;101353988;101353988;101353988;101354694;101354694;101354694;101354694;101356268;101356268;101356268;101356268;101356955;101356804;101356955;101356955;101356955;101357583;101357583;101357583;101357583;101358361;101358437;101358437;101358437;101358437;101358696…	-;-;-;-;-;-;-;-;-;-;-;-;-;-;-;-;-;-;-;-;-;-;-;-;-;-;-;-;-;-;-;-;-;-;-;-;-;-;-;-;-;-;-;-;-;-;-;-;-;-;-;-;-;-;-;-;-;-;-;-;-;-;-;-;-;-;-;-;-;-;-;-;-;-;-;-;-;-;-;-;-;-;-;-;-;-;-;-	4575	6	0	0	19	815	960	43	55	-5.00803	9.38389e-05	0.00420673	0.0433038	0	0	0.145982	2.60623	2.68488	0.319522	0.395546	down
ENSG00000010803	SCMH1	protein_coding	chr1;chr1;chr1;chr1;chr1;chr1;chr1;chr1;chr1;chr1;chr1;chr1;chr1;chr1;chr1;chr1;chr1;chr1;chr1;chr1;chr1;chr1;chr1;chr1;chr1;chr1;chr1;chr1;chr1;chr1;chr1;chr1;chr1;chr1;chr1;chr1;chr1;chr1;chr1;chr1;chr1;chr1;chr1;chr1;chr1;chr1;chr1;chr1;chr1;chr1;chr1;chr1;chr1;chr1;chr1;chr1;chr1;chr1;chr1;chr1;chr1;chr1;chr1;chr1;chr1;chr1;chr1;chr1;chr1;chr1;chr1;chr1;chr1;chr1;chr1;chr1;chr1;chr1;chr1;chr1…	41027200;41027200;41027200;41027200;41027200;41027202;41027202;41027202;41027202;41027202;41027204;41028157;41028192;41028584;41028584;41028584;41028584;41028584;41028584;41028584;41028584;41028584;41028584;41028584;41028584;41028584;41028642;41033983;41033983;41033983;41033983;41033983;41033983;41037362;41037362;41037362;41037362;41037362;41037362;41037362;41037362;41037362;41037362;41037362;410…	41028319;41028319;41028319;41028319;41028319;41028319;41028319;41028319;41028319;41028319;41027475;41028319;41028319;41028726;41028726;41028726;41028726;41028726;41028726;41028726;41028726;41028726;41028726;41028726;41028726;41028726;41028726;41034048;41034048;41034048;41034048;41034048;41034048;41037541;41037541;41037541;41037541;41037452;41037541;41037541;41037541;41037541;41037541;41037541;410…	-;-;-;-;-;-;-;-;-;-;-;-;-;-;-;-;-;-;-;-;-;-;-;-;-;-;-;-;-;-;-;-;-;-;-;-;-;-;-;-;-;-;-;-;-;-;-;-;-;-;-;-;-;-;-;-;-;-;-;-;-;-;-;-;-;-;-;-;-;-;-;-;-;-;-;-;-;-;-;-;-;-;-;-;-;-;-;-;-;-;-;-;-;-;-;-;-;-;-;-;-;-;-;-;-;-;-;-;-;-;-;-;-;-;-;-;-;-;-;-;-;-;-;-;-;-;-;-;-;-;-;-;-;-;-;-;-;-;-;-;-;-;-;-;-;-;-;-;-;-;-;-;-;-;-;-;-;-;-;-;-;-;-;-;-;-;-;-;-;-;-;-;-;-	4447	396	507	371	425	459	526	347	442	-0.223548	0.436893	0.903923	1.61775	1.84721	1.59128	1.78678	1.98135	2.02183	1.61269	1.85118	no
ENSG00000010810	FYN	protein_coding	chr6;chr6;chr6;chr6;chr6;chr6;chr6;chr6;chr6;chr6;chr6;chr6;chr6;chr6;chr6;chr6;chr6;chr6;chr6;chr6;chr6;chr6;chr6;chr6;chr6;chr6;chr6;chr6;chr6;chr6;chr6;chr6;chr6;chr6;chr6;chr6;chr6;chr6;chr6;chr6;chr6;chr6;chr6;chr6;chr6;chr6;chr6;chr6;chr6;chr6;chr6;chr6;chr6;chr6;chr6;chr6;chr6;chr6;chr6;chr6;chr6;chr6;chr6;chr6;chr6;chr6;chr6;chr6;chr6;chr6;chr6;chr6;chr6;chr6;chr6;chr6;chr6;chr6;chr6;chr6…	111660332;111660332;111660332;111661282;111661282;111661286;111661557;111661760;111674465;111674499;111674499;111674499;111674499;111674499;111674499;111674499;111674499;111676419;111694375;111694375;111694375;111694375;111694375;111694375;111694375;111694375;111694628;111694628;111694628;111694628;111694628;111694628;111694628;111694628;111696277;111696277;111696277;111696277;111696277;111696277…	111661947;111661947;111661947;111661947;111661947;111661947;111661947;111661947;111674630;111674630;111674630;111674630;111674630;111674630;111674630;111674630;111674630;111676544;111694528;111694528;111694528;111694528;111694528;111694528;111694528;111694528;111694700;111694704;111694704;111694704;111694704;111694704;111694704;111694704;111696815;111696524;111696456;111696456;111696456;111696456…	-;-;-;-;-;-;-;-;-;-;-;-;-;-;-;-;-;-;-;-;-;-;-;-;-;-;-;-;-;-;-;-;-;-;-;-;-;-;-;-;-;-;-;-;-;-;-;-;-;-;-;-;-;-;-;-;-;-;-;-;-;-;-;-;-;-;-;-;-;-;-;-;-;-;-;-;-;-;-;-;-;-;-;-;-;-;-;-;-;-;-;-;-;-;-;-;-;-;-;-;-;-;-;-;-;-;-;-;-;-;-;-;-;-;-;-;-;-;-;-;-;-;-;-;-;-;-;-;-;-;-;-;-;-;-;-;-;-;-;-;-;-;-;-;-;-;-;-;-;-;-;-;-;-;-;-;-;-;-;-;-;-;-;-;-;-;-;-;-;-;-;-;-;-;-;-;-;-;-;-;-;-;-;-;-;-;-;-;-;-;-;-;-;-	7411	25274	36324	15405	17489	15773	15368	10712	13031	0.564918	0.00401529	0.0912376	6.32618	6.81623	5.67695	5.94269	5.94956	5.77252	5.29006	5.55878	no
ENSG00000010818	HIVEP2	protein_coding	chr6;chr6;chr6;chr6;chr6;chr6;chr6;chr6;chr6;chr6;chr6;chr6;chr6;chr6;chr6;chr6;chr6;chr6;chr6;chr6;chr6;chr6;chr6;chr6;chr6;chr6;chr6;chr6;chr6;chr6	142751467;142751468;142751469;142759772;142759772;142759772;142761464;142761464;142761464;142764799;142764799;142764799;142768382;142768382;142768382;142769552;142769552;142769552;142776147;142776147;142776147;142779543;142783521;142783521;142783521;142836935;142836935;142836935;142836935;142945099	142753931;142753931;142753931;142760667;142760667;142760667;142761565;142761565;142761565;142764974;142764974;142764974;142768536;142768536;142768536;142775125;142775125;142775125;142776191;142776191;142776191;142779592;142783615;142783615;142783615;142837047;142837047;142837047;142837047;142945201	-;-;-;-;-;-;-;-;-;-;-;-;-;-;-;-;-;-;-;-;-;-;-;-;-;-;-;-;-;-	9774	760	583	570	794	568	366	477	701	0.212655	0.415007	0.896098	1.48883	1.23833	1.2674	1.62429	1.41151	0.977508	1.19364	1.52701	no
ENSG00000011007	TCEB3	protein_coding	chr1;chr1;chr1;chr1;chr1;chr1;chr1;chr1;chr1;chr1;chr1;chr1;chr1;chr1;chr1;chr1;chr1;chr1;chr1;chr1;chr1;chr1;chr1;chr1;chr1;chr1;chr1;chr1;chr1;chr1;chr1;chr1;chr1;chr1;chr1;chr1;chr1	23743155;23743366;23743472;23744034;23749021;23749021;23749021;23749021;23749842;23749842;23749842;23749842;23750845;23750845;23750845;23750845;23752407;23752407;23752407;23754100;23754100;23754100;23754363;23754363;23754363;23755843;23755843;23755843;23756274;23756274;23756274;23756953;23756953;23756953;23759512;23759512;23759512	23743578;23743578;23743578;23744270;23749077;23749077;23749077;23749077;23749948;23749948;23749948;23749948;23750944;23752030;23752030;23752030;23752518;23752518;23752518;23754255;23754255;23754255;23754460;23754460;23754460;23756023;23756023;23756023;23756385;23756385;23756385;23757125;23757125;23757125;23759893;23762040;23762059	+;+;+;+;+;+;+;+;+;+;+;+;+;+;+;+;+;+;+;+;+;+;+;+;+;+;+;+;+;+;+;+;+;+;+;+;+	5391	5527	7203	7054	6762	5080	4945	6776	7442	-0.0176589	0.920991	0.991844	4.63344	4.97486	5.02569	5.05141	4.8032	4.62864	5.09397	5.21806	no
ENSG00000011009	LYPLA2	protein_coding	chr1;chr1;chr1;chr1;chr1;chr1;chr1;chr1;chr1;chr1;chr1;chr1;chr1;chr1;chr1;chr1;chr1;chr1;chr1;chr1;chr1;chr1;chr1;chr1;chr1;chr1;chr1;chr1;chr1;chr1;chr1;chr1;chr1;chr1;chr1;chr1;chr1;chr1;chr1;chr1;chr1;chr1;chr1;chr1;chr1;chr1;chr1;chr1;chr1;chr1;chr1;chr1;chr1;chr1;chr1;chr1;chr1;chr1;chr1;chr1;chr1;chr1;chr1;chr1;chr1;chr1;chr1;chr1;chr1;chr1;chr1;chr1;chr1;chr1;chr1;chr1	23790970;23791187;23791187;23791203;23791203;23791221;23791971;23791992;23792552;23792657;23792657;23792657;23792657;23792657;23792657;23792657;23793008;23793008;23793008;23793008;23793008;23793008;23793151;23793151;23793151;23793151;23793151;23793151;23793151;23793151;23793653;23793705;23793705;23793705;23793705;23793705;23793705;23793705;23793705;23793860;23793860;23793860;23793860;23793860;237…	23791250;23791250;23791250;23791250;23791250;23791250;23792017;23792017;23792760;23792760;23792760;23792760;23792760;23792760;23792760;23792760;23793039;23793039;23793039;23793039;23793039;23793039;23793216;23793216;23793216;23793216;23793216;23793216;23793216;23793216;23793752;23793752;23793752;23793752;23793752;23793752;23793752;23793752;23793752;23793930;23793907;23793930;23793930;23793930;237…	+;+;+;+;+;+;+;+;+;+;+;+;+;+;+;+;+;+;+;+;+;+;+;+;+;+;+;+;+;+;+;+;+;+;+;+;+;+;+;+;+;+;+;+;+;+;+;+;+;+;+;+;+;+;+;+;+;+;+;+;+;+;+;+;+;+;+;+;+;+;+;+;+;+;+;+	2196	5794	6066	3074	2151	3376	3754	2774	1961	0.26767	0.121493	0.666615	5.9612	5.9988	5.12014	4.70679	5.48922	5.49949	5.10097	4.61064	no
ENSG00000011021	CLCN6	protein_coding	chr1;chr1;chr1;chr1;chr1;chr1;chr1;chr1;chr1;chr1;chr1;chr1;chr1;chr1;chr1;chr1;chr1;chr1;chr1;chr1;chr1;chr1;chr1;chr1;chr1;chr1;chr1;chr1;chr1;chr1;chr1;chr1;chr1;chr1;chr1;chr1;chr1;chr1;chr1;chr1;chr1;chr1;chr1;chr1;chr1;chr1;chr1;chr1;chr1;chr1;chr1;chr1;chr1;chr1;chr1;chr1;chr1;chr1;chr1;chr1;chr1;chr1;chr1;chr1;chr1;chr1;chr1;chr1;chr1;chr1;chr1;chr1;chr1;chr1;chr1;chr1;chr1;chr1;chr1;chr1…	11806096;11806211;11806213;11806260;11806263;11806263;11806263;11807131;11807131;11807131;11807131;11807131;11807131;11807131;11815846;11815846;11815846;11815846;11815846;11815846;11816615;11816615;11816615;11816615;11816615;11816615;11816615;11819488;11819488;11819488;11819488;11819488;11819488;11819488;11820362;11822695;11822695;11822695;11822695;11822695;11822695;11823707;11823707;11823707;118…	11806349;11806349;11806349;11806349;11806349;11806349;11806349;11807190;11807190;11807190;11807190;11807190;11807190;11807190;11815911;11815911;11815911;11815911;11815911;11815911;11816680;11816680;11816680;11816680;11816680;11816680;11816680;11819554;11819554;11819554;11819554;11819554;11819554;11819554;11820779;11822801;11822801;11822801;11822801;11822801;11822801;11823833;11823833;11823833;118…	+;+;+;+;+;+;+;+;+;+;+;+;+;+;+;+;+;+;+;+;+;+;+;+;+;+;+;+;+;+;+;+;+;+;+;+;+;+;+;+;+;+;+;+;+;+;+;+;+;+;+;+;+;+;+;+;+;+;+;+;+;+;+;+;+;+;+;+;+;+;+;+;+;+;+;+;+;+;+;+;+;+;+;+;+;+;+;+;+;+;+;+;+;+;+;+;+;+;+;+;+;+;+;+;+;+;+;+;+;+;+	6938	811	479	545	790	719	721	435	574	-0.0387639	0.857987	0.985405	1.89371	1.3636	1.53384	1.97068	1.98569	1.88336	1.40806	1.66486	no
ENSG00000011052	NME2	protein_coding	chr17;chr17;chr17;chr17;chr17;chr17;chr17;chr17;chr17;chr17;chr17;chr17;chr17;chr17;chr17;chr17;chr17;chr17;chr17;chr17;chr17;chr17;chr17;chr17	51153590;51153604;51153636;51154225;51155651;51155651;51155651;51159980;51159980;51159980;51161160;51161160;51161160;51166827;51166827;51166827;51168242;51168242;51168242;51169937;51169937;51171487;51171487;51171487	51153662;51153662;51153662;51154444;51155780;51155780;51155780;51160081;51160081;51160081;51161272;51161272;51161272;51166956;51166956;51166956;51168343;51168343;51168343;51170049;51170049;51171742;51171744;51171744	+;+;+;+;+;+;+;+;+;+;+;+;+;+;+;+;+;+;+;+;+;+;+;+	1241	43	57	57	40	14	54	29	35	0.428116	0.298535	0.846541	0.852038	1.03327	1.07612	0.869031	0.403025	1.08819	0.692775	0.799102	no
ENSG00000011114	BTBD7	protein_coding	chr14;chr14;chr14;chr14;chr14;chr14;chr14;chr14;chr14;chr14;chr14;chr14;chr14;chr14;chr14;chr14;chr14;chr14;chr14;chr14;chr14;chr14;chr14;chr14;chr14;chr14;chr14;chr14;chr14;chr14;chr14;chr14;chr14;chr14;chr14;chr14;chr14;chr14;chr14;chr14;chr14;chr14;chr14;chr14;chr14;chr14;chr14;chr14;chr14	93237550;93237550;93242033;93242038;93245825;93245825;93245825;93245825;93248476;93248476;93248476;93248476;93251463;93251463;93251463;93251463;93253647;93253647;93253647;93253647;93255510;93257195;93257195;93257195;93257195;93261602;93261602;93261602;93261602;93263785;93263785;93263785;93287628;93287672;93293858;93293858;93293858;93293858;93293858;93293858;93294853;93295970;93295970;93295970;932…	93243088;93243088;93243088;93243088;93246286;93246286;93246286;93246286;93248654;93248654;93248654;93248654;93251652;93251652;93251652;93251652;93253790;93253790;93253790;93253790;93257355;93257355;93257355;93257355;93257355;93261677;93261677;93261677;93261677;93263993;93263993;93263993;93288707;93288730;93294937;93294937;93294149;93294617;93294937;93293928;93294937;93296157;93296158;93296157;932…	-;-;-;-;-;-;-;-;-;-;-;-;-;-;-;-;-;-;-;-;-;-;-;-;-;-;-;-;-;-;-;-;-;-;-;-;-;-;-;-;-;-;-;-;-;-;-;-;-	11333	707	786	553	610	745	404	584	582	0.0248744	0.909838	0.990689	1.29245	1.36762	1.12266	1.25101	1.52504	0.943004	1.23832	1.23112	no
ENSG00000011132	APBA3	protein_coding	chr19;chr19;chr19;chr19;chr19;chr19;chr19;chr19;chr19;chr19;chr19;chr19;chr19;chr19;chr19;chr19;chr19;chr19;chr19;chr19;chr19;chr19;chr19;chr19;chr19;chr19;chr19;chr19;chr19;chr19;chr19;chr19;chr19;chr19;chr19;chr19;chr19	3750819;3750879;3750880;3751066;3751189;3751189;3751189;3751189;3751250;3751434;3751434;3751434;3752508;3752508;3752508;3752600;3752820;3752820;3752820;3752820;3753765;3753765;3753765;3753897;3754019;3754019;3754019;3754019;3754195;3754195;3754195;3759561;3759561;3759612;3759689;3761536;3761536	3751097;3751097;3751097;3751097;3751329;3751731;3751553;3751329;3751329;3751894;3751553;3751553;3752720;3752720;3752720;3752720;3752990;3752990;3756272;3752990;3753926;3753926;3753926;3753926;3754105;3754141;3754105;3754105;3754340;3754340;3754800;3760127;3759600;3760301;3760301;3761570;3761699	-;-;-;-;-;-;-;-;-;-;-;-;-;-;-;-;-;-;-;-;-;-;-;-;-;-;-;-;-;-;-;-;-;-;-;-;-	5556	3051	2832	1843	1329	1908	1572	1584	1015	0.349157	0.0584214	0.493317	3.78227	3.65711	3.17066	2.83454	3.43436	3.05694	3.09087	2.53443	no
ENSG00000011143	MKS1	protein_coding	chr17;chr17;chr17;chr17;chr17;chr17;chr17;chr17;chr17;chr17;chr17;chr17;chr17;chr17;chr17;chr17;chr17;chr17;chr17;chr17;chr17;chr17;chr17;chr17;chr17;chr17;chr17;chr17;chr17;chr17;chr17;chr17;chr17;chr17;chr17;chr17;chr17;chr17;chr17;chr17;chr17;chr17;chr17;chr17;chr17;chr17;chr17;chr17;chr17;chr17;chr17;chr17;chr17;chr17;chr17;chr17;chr17;chr17;chr17;chr17;chr17;chr17;chr17;chr17;chr17;chr17;chr…	58205437;58205453;58205740;58205741;58205888;58206283;58206283;58206283;58206283;58206283;58206465;58206465;58206465;58206465;58207085;58207085;58207085;58207561;58207562;58207566;58207894;58207894;58207894;58207894;58207894;58208105;58208105;58208105;58208105;58208105;58208105;58208105;58208141;58208513;58208513;58208513;58208513;58208513;58208513;58208513;58208513;58210659;58210659;58210659;582…	58206170;58206170;58206170;58206170;58206170;58206380;58206380;58206380;58206380;58206380;58206547;58206780;58206547;58206547;58207218;58207218;58207218;58207729;58208001;58208001;58208001;58208001;58208001;58208001;58208001;58208174;58208250;58208174;58208174;58208174;58208174;58208174;58208174;58208583;58208583;58208583;58208583;58208583;58208583;58208583;58208583;58210724;58211120;58210724;582…	-;-;-;-;-;-;-;-;-;-;-;-;-;-;-;-;-;-;-;-;-;-;-;-;-;-;-;-;-;-;-;-;-;-;-;-;-;-;-;-;-;-;-;-;-;-;-;-;-;-;-;-;-;-;-;-;-;-;-;-;-;-;-;-;-;-;-;-;-;-;-;-;-;-;-;-;-;-;-;-;-;-;-;-;-;-;-;-;-;-;-;-;-;-;-;-;-;-;-;-;-;-;-;-;-;-;-;-;-;-;-;-;-;-;-;-;-;-;-;-;-;-;-	4078	695	809	455	451	802	232	301	247	0.452399	0.138333	0.696891	2.31026	2.46485	1.88456	1.93947	2.72645	1.30583	1.55921	1.37254	no
ENSG00000011198	ABHD5	protein_coding	chr3;chr3;chr3;chr3;chr3;chr3;chr3;chr3;chr3;chr3;chr3;chr3;chr3;chr3;chr3;chr3;chr3;chr3;chr3;chr3;chr3;chr3;chr3;chr3;chr3;chr3;chr3;chr3;chr3	43690113;43690381;43690870;43690892;43690951;43691257;43699276;43699276;43699276;43699276;43699276;43699502;43701912;43702215;43702215;43702215;43702215;43711707;43711709;43711709;43714947;43714947;43717668;43717671;43717766;43718443;43718443;43718443;43734050	43690202;43690710;43691039;43691039;43691039;43691509;43699361;43699361;43699745;43699361;43699361;43699533;43702008;43702339;43702587;43702584;43702587;43711863;43711864;43711863;43715058;43715058;43717857;43717857;43717857;43718606;43718561;43719049;43734371	+;+;+;+;+;+;+;+;+;+;+;+;+;+;+;+;+;+;+;+;+;+;+;+;+;+;+;+;+	3172	622	472	674	582	576	695	469	596	-0.137548	0.587576	0.945885	2.47404	2.13451	2.61529	2.51209	2.62937	2.73772	2.29279	2.56807	no
ENSG00000011243	AKAP8L	protein_coding	chr19;chr19;chr19;chr19;chr19;chr19;chr19;chr19;chr19;chr19;chr19;chr19;chr19;chr19;chr19;chr19;chr19;chr19;chr19;chr19;chr19;chr19;chr19;chr19;chr19;chr19;chr19;chr19;chr19;chr19;chr19;chr19;chr19;chr19;chr19;chr19;chr19;chr19;chr19;chr19;chr19;chr19;chr19;chr19;chr19;chr19;chr19;chr19;chr19;chr19;chr19;chr19;chr19;chr19;chr19;chr19;chr19;chr19;chr19;chr19;chr19;chr19;chr19;chr19;chr19;chr19;chr…	15380048;15380050;15380050;15380050;15380051;15380517;15380517;15380517;15380517;15380517;15381882;15397150;15397150;15397150;15397150;15397150;15397150;15397520;15397520;15397520;15397520;15397520;15397520;15397520;15397520;15397714;15397714;15397714;15397714;15397714;15397714;15397714;15397714;15398563;15398630;15398630;15398630;15398630;15398630;15399302;15399302;15399302;15399302;15399302;153…	15380430;15380430;15380430;15380430;15380430;15380612;15380612;15380612;15380612;15380612;15382049;15397280;15397280;15397280;15397280;15397280;15397280;15397625;15397625;15397625;15397625;15397625;15397625;15397625;15397625;15398403;15397855;15397855;15397855;15397855;15397855;15397855;15397855;15399410;15398703;15398761;15399410;15398766;15398766;15399410;15399410;15399410;15399410;15399410;154…	-;-;-;-;-;-;-;-;-;-;-;-;-;-;-;-;-;-;-;-;-;-;-;-;-;-;-;-;-;-;-;-;-;-;-;-;-;-;-;-;-;-;-;-;-;-;-;-;-;-;-;-;-;-;-;-;-;-;-;-;-;-;-;-;-;-;-;-;-;-;-;-;-;-;-;-;-;-;-;-;-;-;-;-;-;-;-;-;-;-;-;-;-;-;-;-;-;-;-;-;-;-;-;-;-;-;-;-;-;-;-;-;-;-;-;-;-;-;-;-;-;-;-;-;-;-;-;-;-;-;-;-;-;-;-;-;-;-;-;-;-;-;-;-;-;-	5081	4962	5094	4427	4482	3422	3243	4241	3689	0.221041	0.0673836	0.524587	4.5662	4.57568	4.46107	4.56178	4.33913	4.13071	4.5246	4.32556	no
ENSG00000011258	MBTD1	protein_coding	chr17;chr17;chr17;chr17;chr17;chr17;chr17;chr17;chr17;chr17;chr17;chr17;chr17;chr17;chr17;chr17;chr17;chr17;chr17;chr17;chr17;chr17;chr17;chr17;chr17;chr17;chr17;chr17;chr17;chr17;chr17;chr17;chr17;chr17;chr17;chr17;chr17;chr17;chr17;chr17;chr17;chr17;chr17;chr17;chr17;chr17;chr17;chr17;chr17;chr17;chr17;chr17;chr17;chr17;chr17;chr17;chr17;chr17;chr17;chr17;chr17;chr17;chr17;chr17;chr17;chr17;chr…	51177425;51177427;51191584;51192106;51192203;51192203;51192253;51192657;51192658;51192782;51192782;51193428;51193428;51193428;51193428;51193428;51195214;51195214;51195214;51195214;51201592;51201592;51201592;51201592;51201592;51202022;51202022;51202022;51202022;51202022;51202701;51202701;51202701;51202701;51202701;51203140;51203140;51203140;51203140;51203140;51203791;51203791;51203791;51203791;512…	51180694;51180694;51193016;51192280;51192280;51192280;51193016;51193016;51193016;51193016;51193016;51193510;51193510;51193510;51193510;51193510;51195361;51195361;51195361;51195361;51201696;51201696;51201696;51201696;51201696;51202077;51202077;51202077;51202077;51202077;51202935;51202935;51202935;51202935;51202935;51203228;51203228;51203228;51203228;51203228;51203925;51203925;51203925;51203925;512…	-;-;-;-;-;-;-;-;-;-;-;-;-;-;-;-;-;-;-;-;-;-;-;-;-;-;-;-;-;-;-;-;-;-;-;-;-;-;-;-;-;-;-;-;-;-;-;-;-;-;-;-;-;-;-;-;-;-;-;-;-;-;-;-;-;-;-;-;-;-;-;-;-;-;-	7201	507	280	380	503	346	448	284	438	-0.0170854	0.942396	0.994272	1.39826	0.915384	1.18485	1.48078	1.24649	1.38405	1.02878	1.37628	no
ENSG00000011260	UTP18	protein_coding	chr17;chr17;chr17;chr17;chr17;chr17;chr17;chr17;chr17;chr17;chr17;chr17;chr17;chr17;chr17;chr17;chr17;chr17;chr17;chr17;chr17;chr17;chr17;chr17;chr17;chr17;chr17;chr17;chr17;chr17;chr17;chr17;chr17;chr17;chr17;chr17;chr17;chr17;chr17;chr17;chr17;chr17;chr17;chr17	51260528;51263274;51266182;51268837;51273362;51275866;51275868;51277130;51277163;51280005;51280005;51280005;51280016;51280389;51280389;51280389;51280389;51280450;51285245;51285245;51285245;51285245;51285245;51285268;51286483;51288029;51288029;51288029;51288029;51288029;51288124;51288548;51293903;51293903;51296255;51296965;51296965;51296965;51296965;51297782;51297782;51297782;51297782;51297782	51260926;51263386;51266280;51268904;51273450;51275991;51275991;51277304;51277304;51280105;51280105;51280105;51280105;51280479;51280479;51280479;51280479;51280479;51285368;51285368;51285368;51285368;51285368;51285368;51286552;51288203;51288203;51288077;51288180;51288203;51288203;51288591;51294045;51294045;51297003;51297003;51297003;51297003;51297003;51297930;51297929;51297878;51297936;51297933	+;+;+;+;+;+;+;+;+;+;+;+;+;+;+;+;+;+;+;+;+;+;+;+;+;+;+;+;+;+;+;+;+;+;+;+;+;+;+;+;+;+;+;+	2721	2614	3161	2928	2692	2389	2532	2944	2892	-0.0730713	0.710024	0.958913	4.54352	4.77993	4.75311	4.72066	4.70498	4.64853	4.88455	4.85239	no
ENSG00000011275	RNF216	protein_coding	chr7;chr7;chr7;chr7;chr7;chr7;chr7;chr7;chr7;chr7;chr7;chr7;chr7;chr7;chr7;chr7;chr7;chr7;chr7;chr7;chr7;chr7;chr7;chr7;chr7;chr7;chr7;chr7;chr7;chr7;chr7;chr7;chr7;chr7;chr7;chr7;chr7;chr7;chr7;chr7;chr7;chr7;chr7;chr7;chr7;chr7;chr7;chr7;chr7;chr7;chr7;chr7;chr7;chr7;chr7;chr7;chr7;chr7;chr7;chr7;chr7;chr7;chr7;chr7;chr7;chr7;chr7;chr7;chr7;chr7;chr7;chr7;chr7;chr7;chr7;chr7;chr7	5620047;5622607;5622695;5622927;5624056;5624056;5624056;5624056;5641154;5641154;5641154;5641154;5641348;5649640;5652413;5652413;5652413;5652413;5711761;5711761;5711761;5711761;5712715;5712715;5712715;5712715;5713305;5715053;5715053;5715053;5716716;5716716;5716716;5721033;5721033;5721033;5725324;5725324;5725324;5729432;5729432;5729432;5729530;5730715;5730715;5730715;5730715;5732970;5739276;5739276…	5623179;5623179;5623179;5623179;5624125;5624125;5624125;5624125;5641376;5641376;5641376;5641376;5641376;5650015;5652510;5652510;5652510;5652510;5711839;5711839;5711839;5711839;5712863;5712863;5712863;5712863;5713441;5715190;5715190;5715190;5716766;5716766;5716766;5721172;5721172;5721172;5725438;5725438;5725438;5729596;5729596;5729596;5729596;5730817;5730817;5730817;5730817;5733162;5739492;5739621…	-;-;-;-;-;-;-;-;-;-;-;-;-;-;-;-;-;-;-;-;-;-;-;-;-;-;-;-;-;-;-;-;-;-;-;-;-;-;-;-;-;-;-;-;-;-;-;-;-;-;-;-;-;-;-;-;-;-;-;-;-;-;-;-;-;-;-;-;-;-;-;-;-;-;-;-;-	7619	5402	5927	6077	6100	5543	4795	5306	5130	0.0103471	0.944411	0.995071	4.12709	4.22706	4.33965	4.42816	4.44517	4.11159	4.27572	4.22243	no
ENSG00000011295	TTC19	protein_coding	chr17;chr17;chr17;chr17;chr17;chr17;chr17;chr17;chr17;chr17;chr17;chr17;chr17;chr17;chr17;chr17;chr17;chr17;chr17;chr17;chr17;chr17;chr17;chr17;chr17;chr17;chr17;chr17;chr17;chr17;chr17;chr17;chr17;chr17;chr17;chr17;chr17;chr17;chr17;chr17;chr17;chr17;chr17;chr17;chr17;chr17;chr17;chr17;chr17;chr17;chr17;chr17;chr17	15999380;15999784;15999802;15999824;15999824;15999834;16000118;16000118;16000118;16000118;16000118;16001915;16001915;16001915;16001915;16001915;16002657;16002657;16002793;16002793;16002793;16003831;16003831;16003831;16003831;16003831;16004201;16004201;16004201;16004201;16006474;16006474;16006474;16023673;16024489;16024618;16025017;16025017;16025017;16025088;16025152;16026540;16026540;16026540;160…	16000032;16000032;16000032;16000032;16000245;16000032;16000245;16000460;16000382;16000382;16000245;16002025;16002025;16002025;16002025;16002025;16002831;16002831;16002831;16002831;16002831;16003853;16003887;16003887;16003887;16003887;16004262;16004251;16004262;16004262;16006568;16006568;16006568;16025171;16024582;16025171;16025171;16025171;16025171;16025171;16025171;16027080;16028786;16026702;160…	+;+;+;+;+;+;+;+;+;+;+;+;+;+;+;+;+;+;+;+;+;+;+;+;+;+;+;+;+;+;+;+;+;+;+;+;+;+;+;+;+;+;+;+;+;+;+;+;+;+;+;+;+	5966	3037	4529	3064	2876	4174	3521	2853	2704	-0.136051	0.518145	0.930535	3.68115	4.1937	3.74342	3.73987	4.39141	4.02441	3.767	3.68845	no
ENSG00000011304	PTBP1	protein_coding	chr19;chr19;chr19;chr19;chr19;chr19;chr19;chr19;chr19;chr19;chr19;chr19;chr19;chr19;chr19;chr19;chr19;chr19;chr19;chr19;chr19;chr19;chr19;chr19;chr19;chr19;chr19;chr19;chr19;chr19;chr19;chr19;chr19;chr19;chr19;chr19;chr19;chr19;chr19;chr19;chr19;chr19;chr19;chr19;chr19;chr19;chr19;chr19;chr19;chr19;chr19;chr19;chr19;chr19;chr19;chr19;chr19;chr19;chr19;chr19;chr19;chr19;chr19;chr19;chr19;chr19;chr…	797075;797425;797425;797427;797428;797452;797462;797490;798428;799406;799413;799413;799413;799413;799413;799413;799413;799413;803561;803561;803561;803561;803561;803561;803561;803561;803561;803575;803577;804036;804036;804036;804036;804036;804036;804036;804036;804036;804036;804036;804292;804292;804292;804292;804292;804292;804292;804389;804532;804532;804532;804532;804532;804532;804532;804532;804541;…	797505;797505;797505;797505;797505;797505;797505;797505;798545;799443;799443;799443;799443;799443;799443;799443;799443;799443;803636;803636;803636;803636;803636;803636;803636;803636;803636;803636;803636;804208;804702;804083;804208;804208;804208;804208;804208;804208;804438;804208;804438;804438;804438;804438;804438;804438;804438;804438;804702;804702;804702;804634;804702;804702;804582;804702;804702;…	+;+;+;+;+;+;+;+;+;+;+;+;+;+;+;+;+;+;+;+;+;+;+;+;+;+;+;+;+;+;+;+;+;+;+;+;+;+;+;+;+;+;+;+;+;+;+;+;+;+;+;+;+;+;+;+;+;+;+;+;+;+;+;+;+;+;+;+;+;+;+;+;+;+;+;+;+;+;+;+;+;+;+;+;+;+;+;+;+;+;+;+;+;+;+;+;+;+;+;+;+;+;+;+;+;+;+;+;+;+;+;+;+;+;+;+;+;+;+;+;+;+;+;+;+;+;+;+;+;+;+;+;+;+;+;+;+;+	6883	2677	3044	6108	4673	2211	2690	5014	4325	0.0531898	0.694519	0.958456	3.32717	3.46961	4.48632	4.20223	3.34719	3.47429	4.33734	4.12825	no
ENSG00000011376	LARS2	protein_coding	chr3;chr3;chr3;chr3;chr3;chr3;chr3;chr3;chr3;chr3;chr3;chr3;chr3;chr3;chr3;chr3;chr3;chr3;chr3;chr3;chr3;chr3;chr3;chr3;chr3;chr3;chr3;chr3;chr3;chr3;chr3;chr3;chr3;chr3;chr3;chr3;chr3;chr3;chr3;chr3;chr3;chr3;chr3;chr3;chr3;chr3;chr3;chr3;chr3;chr3;chr3;chr3;chr3;chr3;chr3;chr3;chr3;chr3;chr3;chr3;chr3;chr3;chr3;chr3;chr3;chr3;chr3;chr3;chr3;chr3;chr3;chr3;chr3;chr3;chr3;chr3;chr3;chr3;chr3;chr3…	45388506;45388561;45388564;45388564;45388619;45389033;45391583;45391583;45394433;45394433;45394433;45394433;45394433;45400245;45400245;45400245;45417482;45417482;45417482;45417482;45419669;45419669;45419669;45419669;45446891;45446891;45446891;45446891;45458743;45458743;45458743;45474243;45474243;45474243;45476468;45476468;45476468;45485692;45485692;45485692;45488697;45488697;45488697;45491517;454…	45388680;45388680;45388680;45388680;45388680;45389106;45391648;45391648;45394687;45394687;45394687;45394687;45394687;45400353;45400373;45400373;45417573;45417573;45417573;45417573;45419729;45419729;45419729;45419729;45446935;45446980;45446980;45446980;45458886;45458886;45458886;45474350;45474350;45474350;45476627;45476627;45476627;45485796;45485796;45485796;45488812;45488812;45488812;45491800;454…	+;+;+;+;+;+;+;+;+;+;+;+;+;+;+;+;+;+;+;+;+;+;+;+;+;+;+;+;+;+;+;+;+;+;+;+;+;+;+;+;+;+;+;+;+;+;+;+;+;+;+;+;+;+;+;+;+;+;+;+;+;+;+;+;+;+;+;+;+;+;+;+;+;+;+;+;+;+;+;+;+;+;+;+;+;+;+;+	5393	368	289	424	414	291	115	279	323	0.412589	0.13893	0.696891	1.3704	1.15131	1.53465	1.56964	1.34566	0.633976	1.24159	1.36262	no
ENSG00000011405	PIK3C2A	protein_coding	chr11;chr11;chr11;chr11;chr11;chr11;chr11;chr11;chr11;chr11;chr11;chr11;chr11;chr11;chr11;chr11;chr11;chr11;chr11;chr11;chr11;chr11;chr11;chr11;chr11;chr11;chr11;chr11;chr11;chr11;chr11;chr11;chr11;chr11;chr11;chr11;chr11;chr11;chr11;chr11;chr11;chr11;chr11;chr11;chr11;chr11;chr11;chr11;chr11;chr11;chr11;chr11;chr11;chr11;chr11;chr11;chr11	17077730;17086572;17091334;17091334;17091547;17091547;17091996;17091996;17092159;17092159;17094261;17097057;17097057;17099860;17099860;17101278;17102662;17105169;17105169;17110432;17110432;17112574;17112574;17114361;17117491;17118645;17119220;17119786;17122188;17122702;17129300;17131916;17134819;17135111;17136482;17141322;17145668;17145668;17145863;17147517;17148239;17148667;17150498;17150498;171…	17077922;17089920;17091459;17091459;17091656;17091656;17092068;17092068;17092276;17092276;17094385;17097264;17097264;17099969;17099969;17101434;17102831;17105305;17105305;17110561;17110561;17112666;17112666;17114465;17117671;17118739;17119313;17119974;17122333;17122813;17129467;17132038;17135029;17135159;17136625;17141381;17145731;17145731;17145942;17147628;17148787;17148787;17150655;17150655;171…	-;-;-;-;-;-;-;-;-;-;-;-;-;-;-;-;-;-;-;-;-;-;-;-;-;-;-;-;-;-;-;-;-;-;-;-;-;-;-;-;-;-;-;-;-;-;-;-;-;-;-;-;-;-;-;-;-	9204	818	854	1082	1297	902	1231	920	1133	-0.246144	0.219905	0.788306	1.61585	1.63895	1.9399	2.20575	1.92586	2.15743	1.86258	2.08065	no
ENSG00000011422	PLAUR	protein_coding	chr19;chr19;chr19;chr19;chr19;chr19;chr19;chr19;chr19;chr19;chr19;chr19;chr19;chr19;chr19;chr19;chr19;chr19;chr19;chr19;chr19;chr19;chr19;chr19;chr19;chr19;chr19;chr19;chr19;chr19;chr19;chr19;chr19;chr19;chr19;chr19;chr19;chr19;chr19;chr19;chr19;chr19;chr19;chr19;chr19;chr19;chr19;chr19;chr19;chr19;chr19;chr19;chr19;chr19;chr19;chr19;chr19;chr19;chr19;chr19;chr19;chr19;chr19;chr19;chr19;chr19;chr…	43646095;43648576;43648579;43648580;43648580;43651824;43652041;43652225;43652225;43652225;43652225;43652225;43652226;43652264;43655439;43655439;43655439;43655439;43655439;43655439;43655439;43655439;43655513;43656479;43656479;43656479;43656479;43656479;43656479;43656479;43656479;43656479;43656479;43656479;43656479;43656566;43660974;43660974;43665110;43665316;43665316;43665316;43665316;43665316;436…	43646548;43648909;43649143;43649143;43649143;43652053;43652371;43652371;43652371;43652371;43652371;43652371;43652371;43652371;43655573;43655573;43655573;43655573;43655573;43655573;43655573;43655573;43655573;43656640;43656640;43656640;43656640;43656573;43656640;43656802;43656640;43656640;43656640;43656616;43656640;43656640;43661548;43661442;43665459;43665459;43665459;43665459;43665459;43665459;436…	-;-;-;-;-;-;-;-;-;-;-;-;-;-;-;-;-;-;-;-;-;-;-;-;-;-;-;-;-;-;-;-;-;-;-;-;-;-;-;-;-;-;-;-;-;-;-;-;-;-;-;-;-;-;-;-;-;-;-;-;-;-;-;-;-;-;-;-;-	4457	505	237	154	43	1559	2453	545	237	-2.35052	3.31752e-06	0.000220395	1.86098	1.14518	0.874823	0.318889	3.45846	3.93006	2.07909	1.26018	down
ENSG00000011426	ANLN	protein_coding	chr7;chr7;chr7;chr7;chr7;chr7;chr7;chr7;chr7;chr7;chr7;chr7;chr7;chr7;chr7;chr7;chr7;chr7;chr7;chr7;chr7;chr7;chr7;chr7;chr7;chr7;chr7;chr7;chr7;chr7;chr7;chr7;chr7;chr7;chr7;chr7;chr7;chr7;chr7;chr7;chr7;chr7;chr7;chr7;chr7;chr7;chr7;chr7;chr7;chr7;chr7;chr7;chr7;chr7;chr7;chr7;chr7;chr7;chr7;chr7;chr7;chr7;chr7;chr7;chr7;chr7;chr7;chr7;chr7;chr7;chr7;chr7;chr7;chr7;chr7;chr7;chr7;chr7;chr7;chr7…	36389806;36389821;36390171;36390235;36396266;36396266;36396266;36396266;36399079;36399079;36399079;36403493;36406181;36406181;36406181;36406181;36406402;36406403;36406533;36406551;36407718;36407734;36407734;36407734;36407734;36407734;36407734;36410514;36410514;36410514;36410514;36410514;36410514;36410560;36411059;36411059;36411059;36411059;36415758;36415758;36415758;36415758;36417080;36417080;364…	36390044;36390044;36390211;36390541;36396419;36396421;36396419;36396419;36399393;36399393;36399393;36403566;36406566;36406266;36406566;36406566;36406566;36406570;36406570;36406566;36407956;36407956;36407956;36407842;36407956;36407956;36407956;36410704;36410704;36410704;36410666;36410704;36410704;36410655;36411166;36411166;36411166;36411166;36415783;36415885;36415884;36415884;36417148;36417190;364…	+;+;+;+;+;+;+;+;+;+;+;+;+;+;+;+;+;+;+;+;+;+;+;+;+;+;+;+;+;+;+;+;+;+;+;+;+;+;+;+;+;+;+;+;+;+;+;+;+;+;+;+;+;+;+;+;+;+;+;+;+;+;+;+;+;+;+;+;+;+;+;+;+;+;+;+;+;+;+;+;+;+;+;+;+;+;+;+;+;+;+;+;+;+;+;+;+;+;+;+;+;+;+;+	6012	46	173	435	123	28	24	145	38	1.60564	0.0377441	0.398608	0.236061	0.727474	1.45733	0.608406	0.18021	0.141836	0.710329	0.22138	up
ENSG00000011454	RABGAP1	protein_coding	chr9;chr9;chr9;chr9;chr9;chr9;chr9;chr9;chr9;chr9;chr9;chr9;chr9;chr9;chr9;chr9;chr9;chr9;chr9;chr9;chr9;chr9;chr9;chr9;chr9;chr9;chr9;chr9;chr9;chr9;chr9;chr9;chr9;chr9;chr9;chr9;chr9;chr9;chr9;chr9;chr9;chr9;chr9;chr9;chr9;chr9;chr9;chr9;chr9;chr9;chr9;chr9;chr9;chr9;chr9;chr9;chr9;chr9;chr9;chr9;chr9;chr9;chr9;chr9;chr9;chr9;chr9;chr9;chr9;chr9;chr9;chr9;chr9;chr9;chr9;chr9;chr9;chr9;chr9;chr9…	122940833;122941009;122941020;122941020;122941033;122941090;122945332;122957011;122957011;122957011;122957011;122957011;122957149;122971665;122984485;122984485;122984485;122984485;122984485;122986215;122986215;122986215;122986215;122986215;122989297;122989297;122989297;122989297;122990056;122990056;122990056;122990163;122996041;122996041;122996041;122996041;122996539;122996539;122996539;122997259…	122940897;122941093;122941093;122941093;122941088;122941093;122945432;122957209;122957209;122957209;122957209;122957209;122957209;122971952;122984671;122984719;122984719;122984719;122984719;122986419;122986419;122986416;122986419;122986419;122989471;122990769;122989471;122989471;122990213;122990213;122990213;122990213;122996320;122996151;122996151;122996151;122996605;122996605;122996605;122997335…	+;+;+;+;+;+;+;+;+;+;+;+;+;+;+;+;+;+;+;+;+;+;+;+;+;+;+;+;+;+;+;+;+;+;+;+;+;+;+;+;+;+;+;+;+;+;+;+;+;+;+;+;+;+;+;+;+;+;+;+;+;+;+;+;+;+;+;+;+;+;+;+;+;+;+;+;+;+;+;+;+;+;+;+;+;+;+;+;+;+;+;+;+;+;+;+;+;+	9162	610	692	630	567	565	452	509	429	0.186538	0.291212	0.84041	1.34875	1.44422	1.41105	1.37115	1.46556	1.18695	1.30182	1.15614	no
ENSG00000011478	QPCTL	protein_coding	chr19;chr19;chr19;chr19;chr19;chr19;chr19;chr19;chr19;chr19;chr19;chr19;chr19;chr19;chr19;chr19;chr19;chr19;chr19;chr19;chr19	45692483;45692697;45692758;45693413;45693413;45693413;45695437;45695633;45698480;45698547;45698547;45698547;45698782;45698801;45698801;45698801;45701798;45701798;45701798;45702904;45702904	45692910;45692910;45692910;45693556;45693556;45693556;45695718;45695718;45698699;45698699;45698699;45698699;45698900;45698825;45698900;45698900;45701823;45701914;45701914;45703989;45703989	+;+;+;+;+;+;+;+;+;+;+;+;+;+;+;+;+;+;+;+;+	2396	213	139	192	201	75	89	185	226	0.311407	0.308253	0.852556	1.61611	1.21537	1.55272	1.65579	0.921609	0.971789	1.60248	1.79699	no
ENSG00000011485	PPP5C	protein_coding	chr19;chr19;chr19;chr19;chr19;chr19;chr19;chr19;chr19;chr19;chr19;chr19;chr19;chr19;chr19;chr19;chr19;chr19;chr19;chr19;chr19;chr19;chr19;chr19;chr19;chr19;chr19;chr19;chr19;chr19;chr19;chr19;chr19;chr19;chr19;chr19;chr19;chr19;chr19;chr19;chr19;chr19;chr19;chr19;chr19;chr19;chr19;chr19;chr19;chr19;chr19;chr19;chr19;chr19;chr19;chr19;chr19;chr19;chr19;chr19;chr19;chr19;chr19;chr19;chr19;chr19;chr…	46346994;46347101;46347108;46353748;46353748;46353748;46375604;46375604;46375604;46375604;46375627;46376453;46376453;46376453;46376453;46376453;46381511;46381726;46382772;46383156;46383323;46383411;46383411;46383411;46383463;46383780;46383780;46383780;46383780;46383780;46383784;46383794;46384377;46384804;46384804;46384804;46384804;46384804;46384804;46384804;46384804;46384804;46386718;46387093;463…	46347217;46347217;46347217;46353989;46353989;46353989;46375751;46375751;46375751;46375751;46375751;46376703;46376574;46376574;46376574;46376574;46383878;46383476;46383878;46383476;46383476;46383711;46383476;46383476;46383878;46383878;46383998;46383878;46383878;46383878;46383878;46383878;46384909;46384909;46384909;46384909;46384943;46384909;46384909;46384909;46384909;46384909;46387235;46387235;463…	+;+;+;+;+;+;+;+;+;+;+;+;+;+;+;+;+;+;+;+;+;+;+;+;+;+;+;+;+;+;+;+;+;+;+;+;+;+;+;+;+;+;+;+;+;+;+;+;+;+;+;+;+;+;+;+;+;+;+;+;+;+;+;+;+;+;+;+;+;+;+;+;+;+;+;+;+;+;+;+;+;+;+;+;+;+;+;+;+;+;+;+	7059	2079	2283	2746	1852	1366	1882	2073	1872	0.161345	0.278294	0.829598	2.97138	3.06522	3.37672	2.9499	2.70668	2.98177	3.12865	2.99248	no
ENSG00000011523	CEP68	protein_coding	chr2;chr2;chr2;chr2;chr2;chr2;chr2;chr2;chr2;chr2;chr2;chr2;chr2;chr2;chr2;chr2;chr2;chr2;chr2;chr2;chr2;chr2;chr2	65056366;65056372;65056452;65056465;65069399;65069399;65070729;65071454;65071454;65071454;65071454;65072884;65073936;65074282;65074282;65074282;65074282;65077868;65077868;65082536;65082536;65083639;65083639	65056524;65056528;65056524;65056528;65069801;65069801;65072569;65072569;65072980;65071844;65074178;65072980;65074149;65074484;65075251;65074404;65074404;65077964;65077964;65082709;65082709;65087004;65087004	+;+;+;+;+;+;+;+;+;+;+;+;+;+;+;+;+;+;+;+;+;+;+	8623	1247	1277	893	1438	1139	878	904	1065	0.123847	0.590145	0.945885	2.12431	2.12919	1.80695	2.3994	2.25503	1.86195	1.91276	2.0843	no
ENSG00000011566	MAP4K3	protein_coding	chr2;chr2;chr2;chr2;chr2;chr2;chr2;chr2;chr2;chr2;chr2;chr2;chr2;chr2;chr2;chr2;chr2;chr2;chr2;chr2;chr2;chr2;chr2;chr2;chr2;chr2;chr2;chr2;chr2;chr2;chr2;chr2;chr2;chr2;chr2;chr2;chr2;chr2;chr2;chr2;chr2;chr2;chr2;chr2;chr2;chr2;chr2;chr2;chr2;chr2;chr2;chr2;chr2;chr2;chr2;chr2;chr2;chr2;chr2;chr2;chr2;chr2;chr2;chr2;chr2;chr2;chr2;chr2;chr2;chr2;chr2;chr2;chr2;chr2;chr2;chr2;chr2;chr2;chr2;chr2…	39249266;39249278;39249283;39251830;39251830;39251830;39254450;39254450;39254450;39258348;39258348;39258348;39258519;39258519;39258519;39258523;39260606;39260606;39260606;39260606;39260691;39265203;39265203;39265203;39265203;39267189;39267189;39267189;39267189;39271911;39272283;39272283;39272283;39272482;39272482;39272482;39272482;39278407;39278407;39278407;39278407;39280272;39280272;39280272;392…	39250705;39250705;39250705;39251885;39251885;39251885;39254520;39254520;39254520;39258440;39258440;39258440;39258587;39258587;39258587;39258587;39261117;39260777;39260777;39260777;39260777;39265306;39265306;39265306;39265306;39267425;39267247;39267247;39267247;39272400;39272400;39272400;39272400;39272542;39272542;39272542;39272542;39278419;39278486;39278486;39278486;39280356;39280356;39280356;392…	-;-;-;-;-;-;-;-;-;-;-;-;-;-;-;-;-;-;-;-;-;-;-;-;-;-;-;-;-;-;-;-;-;-;-;-;-;-;-;-;-;-;-;-;-;-;-;-;-;-;-;-;-;-;-;-;-;-;-;-;-;-;-;-;-;-;-;-;-;-;-;-;-;-;-;-;-;-;-;-;-;-;-;-;-;-;-;-;-;-;-;-;-;-;-;-;-;-;-;-;-;-;-;-;-;-;-;-;-;-;-;-;-;-;-;-;-;-;-;-;-;-;-;-;-;-;-;-;-;-;-;-;-;-;-;-;-;-;-;-;-;-;-;-;-;-	6067	207	372	319	409	256	236	278	450	-0.0458747	0.838016	0.982596	0.842154	1.26138	1.18193	1.44811	1.14105	1.00479	1.14316	1.55885	no
ENSG00000011590	ZBTB32	protein_coding	chr19;chr19;chr19;chr19;chr19;chr19;chr19;chr19;chr19;chr19;chr19;chr19;chr19;chr19;chr19;chr19;chr19;chr19;chr19;chr19;chr19;chr19;chr19;chr19;chr19;chr19;chr19;chr19	35704527;35704559;35704571;35704579;35712917;35712917;35712917;35712917;35712928;35713433;35714147;35714523;35714523;35714523;35715463;35715757;35715757;35715939;35715939;35715939;35716133;35716133;35716133;35716133;35716478;35716478;35716478;35716478	35704623;35704623;35704623;35704623;35713033;35713033;35713542;35713033;35713033;35713454;35714339;35715507;35715507;35715507;35715507;35715830;35715830;35716007;35716007;35716007;35716297;35716297;35716297;35716297;35717038;35717038;35716497;35717038	+;+;+;+;+;+;+;+;+;+;+;+;+;+;+;+;+;+;+;+;+;+;+;+;+;+;+;+	2770	481	445	657	305	313	409	152	101	1.03254	0.00917478	0.166596	2.33185	2.2206	2.74921	1.93478	2.07999	2.26936	1.29126	0.968442	up
ENSG00000011600	TYROBP	protein_coding	chr19;chr19;chr19;chr19;chr19;chr19;chr19;chr19;chr19;chr19;chr19;chr19;chr19;chr19;chr19;chr19;chr19;chr19;chr19;chr19;chr19;chr19;chr19;chr19;chr19;chr19;chr19;chr19;chr19;chr19;chr19;chr19;chr19;chr19;chr19;chr19;chr19;chr19;chr19;chr19	35904401;35904401;35904403;35904403;35904410;35904446;35904461;35904560;35907218;35907218;35907218;35907218;35907218;35907218;35907218;35907218;35907294;35907446;35907446;35907446;35907446;35907446;35907446;35907446;35907446;35907730;35907730;35907730;35907730;35907730;35907730;35908168;35908168;35908168;35908168;35908168;35908168;35908168;35908175;35908175	35904634;35904634;35904634;35904634;35904634;35904634;35904634;35904634;35907261;35907261;35907264;35907264;35907264;35907357;35907261;35907264;35907580;35907580;35907762;35907580;35907580;35907580;35907580;35907580;35907580;35907762;35907762;35907762;35907762;35907762;35907762;35908295;35908223;35908295;35908295;35908247;35908275;35908295;35908295;35908295	-;-;-;-;-;-;-;-;-;-;-;-;-;-;-;-;-;-;-;-;-;-;-;-;-;-;-;-;-;-;-;-;-;-;-;-;-;-;-;-	907	1733	310	576	340	3735	4443	770	1954	-1.91572	0.00919836	0.166841	5.50441	3.13563	4.02898	3.40756	6.89045	6.99739	4.54801	5.84619	down
ENSG00000011638	TMEM159	protein_coding	chr16;chr16;chr16;chr16;chr16;chr16;chr16;chr16;chr16;chr16;chr16;chr16;chr16;chr16;chr16;chr16;chr16;chr16;chr16;chr16;chr16;chr16;chr16;chr16;chr16;chr16;chr16;chr16;chr16;chr16;chr16;chr16;chr16;chr16;chr16;chr16;chr16;chr16;chr16;chr16;chr16;chr16;chr16;chr16;chr16	21158377;21158377;21158661;21158674;21158679;21158689;21158705;21158710;21160978;21160978;21160978;21160978;21161085;21161085;21161085;21161085;21161085;21161085;21166840;21166840;21166840;21170437;21170437;21170437;21170437;21170437;21170437;21170437;21170472;21173325;21174010;21174010;21174010;21174010;21174010;21174010;21177137;21178797;21179475;21179475;21179475;21179475;21179475;21179475;211…	21158746;21158746;21158746;21158746;21158746;21158746;21158746;21158746;21161008;21161008;21161278;21161278;21161278;21161278;21161278;21161278;21161278;21161278;21166882;21166911;21166911;21170605;21170605;21170605;21170605;21170605;21170605;21170605;21170605;21173362;21174148;21174148;21174148;21174148;21174148;21174148;21177327;21178932;21180505;21179612;21180220;21180609;21179609;21179987;211…	+;+;+;+;+;+;+;+;+;+;+;+;+;+;+;+;+;+;+;+;+;+;+;+;+;+;+;+;+;+;+;+;+;+;+;+;+;+;+;+;+;+;+;+;+	2558	581	629	647	529	357	490	580	494	0.14241	0.514384	0.928475	2.65012	2.72321	2.82853	2.65591	2.31816	2.57464	2.80339	2.60104	no
ENSG00000012048	BRCA1	protein_coding	chr17;chr17;chr17;chr17;chr17;chr17;chr17;chr17;chr17;chr17;chr17;chr17;chr17;chr17;chr17;chr17;chr17;chr17;chr17;chr17;chr17;chr17;chr17;chr17;chr17;chr17;chr17;chr17;chr17;chr17;chr17;chr17;chr17;chr17;chr17;chr17;chr17;chr17;chr17;chr17;chr17;chr17;chr17;chr17;chr17;chr17;chr17;chr17;chr17;chr17;chr17;chr17;chr17;chr17;chr17;chr17;chr17;chr17;chr17;chr17;chr17;chr17;chr17;chr17;chr17;chr17;chr…	43044295;43044295;43044805;43045563;43045563;43045563;43045629;43045629;43045678;43045678;43047643;43047643;43047643;43047643;43047643;43047643;43047643;43047643;43047643;43047643;43049121;43049121;43049121;43049121;43049121;43049121;43049121;43049121;43049121;43050062;43051063;43051063;43051063;43051063;43051063;43051063;43051063;43051063;43051063;43057052;43057052;43057052;43057052;43057052;430…	43045802;43045802;43045802;43045802;43045802;43045802;43045802;43045802;43045802;43045802;43047703;43047703;43047703;43047703;43047703;43047703;43047703;43047703;43047703;43047703;43049194;43049194;43049194;43049194;43049194;43049194;43049194;43049194;43049194;43050190;43051117;43051117;43051117;43051117;43051117;43051117;43051117;43051117;43051117;43057135;43057135;43057135;43057135;43057135;430…	-;-;-;-;-;-;-;-;-;-;-;-;-;-;-;-;-;-;-;-;-;-;-;-;-;-;-;-;-;-;-;-;-;-;-;-;-;-;-;-;-;-;-;-;-;-;-;-;-;-;-;-;-;-;-;-;-;-;-;-;-;-;-;-;-;-;-;-;-;-;-;-;-;-;-;-;-;-;-;-;-;-;-;-;-;-;-;-;-;-;-;-;-;-;-;-;-;-;-;-;-;-;-;-;-;-;-;-;-;-;-;-;-;-;-;-;-;-;-;-;-;-;-;-;-;-;-;-;-;-;-;-;-;-;-;-;-;-;-;-;-;-;-;-;-;-;-;-;-;-;-;-;-;-;-;-;-;-;-;-;-;-;-;-;-;-;-;-;-;-;-;-;-;-;-;-;-;-;-;-;-;-;-;-;-;-;-;-;-;-;-;-;-;-;-;-;-;-;-;-…	8802	211	181	286	162	76	68	67	37	1.62977	2.83966e-05	0.00147716	0.638735	0.554439	0.835179	0.557684	0.318072	0.262946	0.263973	0.150947	up
ENSG00000012061	ERCC1	protein_coding	chr19;chr19;chr19;chr19;chr19;chr19;chr19;chr19;chr19;chr19;chr19;chr19;chr19;chr19;chr19;chr19;chr19;chr19;chr19;chr19;chr19;chr19;chr19;chr19;chr19;chr19;chr19;chr19;chr19;chr19;chr19;chr19;chr19;chr19;chr19;chr19;chr19;chr19;chr19;chr19;chr19;chr19;chr19;chr19;chr19;chr19;chr19;chr19;chr19;chr19;chr19;chr19;chr19;chr19;chr19;chr19;chr19;chr19;chr19;chr19;chr19;chr19;chr19;chr19;chr19;chr19;chr…	45407333;45407334;45409546;45409614;45409616;45409619;45409668;45413434;45413436;45413436;45413677;45413677;45413677;45413677;45413677;45413677;45413677;45413677;45413963;45413963;45413963;45413963;45413963;45413963;45413963;45413963;45413963;45414352;45414352;45414738;45414861;45414861;45414861;45414861;45414861;45414861;45414861;45414861;45414861;45414861;45416491;45416821;45416821;45416821;454…	45409725;45409725;45409725;45409725;45409725;45409725;45409725;45413745;45413745;45413745;45413745;45413745;45413745;45413745;45413745;45413745;45413745;45413745;45414034;45414034;45414034;45414034;45414034;45414034;45414034;45414034;45414034;45414477;45414616;45414960;45414960;45414960;45414960;45414960;45414960;45414960;45414960;45414960;45414960;45414960;45416897;45416897;45416897;45416897;454…	-;-;-;-;-;-;-;-;-;-;-;-;-;-;-;-;-;-;-;-;-;-;-;-;-;-;-;-;-;-;-;-;-;-;-;-;-;-;-;-;-;-;-;-;-;-;-;-;-;-;-;-;-;-;-;-;-;-;-;-;-;-;-;-;-;-;-;-;-;-;-;-;-;-;-;-;-;-;-;-;-;-;-;-;-;-;-;-;-;-;-;-;-;-;-;-;-;-;-;-;-;-;-;-;-;-;-;-;-;-;-;-;-	5576	2648	2835	2491	2272	2079	2345	2289	2250	0.0190902	0.917931	0.991282	3.58901	3.65375	3.55829	3.51694	3.54243	3.57087	3.56415	3.53453	no
ENSG00000012124	CD22	protein_coding	chr19;chr19;chr19;chr19;chr19;chr19;chr19;chr19;chr19;chr19;chr19;chr19;chr19;chr19;chr19;chr19;chr19;chr19;chr19;chr19;chr19;chr19;chr19;chr19;chr19;chr19;chr19;chr19;chr19;chr19;chr19;chr19;chr19;chr19;chr19;chr19;chr19;chr19;chr19;chr19;chr19;chr19;chr19;chr19;chr19;chr19;chr19;chr19;chr19;chr19;chr19;chr19;chr19;chr19;chr19;chr19;chr19;chr19;chr19;chr19;chr19;chr19;chr19;chr19;chr19;chr19;chr…	35319261;35319371;35328664;35329166;35329169;35329176;35329176;35329187;35329187;35329187;35329187;35329187;35329187;35329187;35329187;35329187;35329187;35329187;35329187;35329187;35329187;35329187;35329188;35329188;35329188;35329189;35329189;35329189;35329195;35329212;35329212;35329367;35329470;35330573;35331906;35331927;35331927;35332016;35332016;35332019;35332019;35332019;35332019;35332019;353…	35319432;35319432;35328850;35329230;35329230;35329230;35329230;35329230;35329230;35329230;35329230;35329230;35329230;35329230;35329230;35329230;35329230;35329230;35329325;35329230;35329230;35329230;35329230;35329230;35329230;35329230;35329230;35329230;35329230;35329230;35329230;35329928;35329911;35330660;35332074;35332074;35332074;35332074;35332074;35332074;35332074;35332074;35332074;35332074;353…	+;+;+;+;+;+;+;+;+;+;+;+;+;+;+;+;+;+;+;+;+;+;+;+;+;+;+;+;+;+;+;+;+;+;+;+;+;+;+;+;+;+;+;+;+;+;+;+;+;+;+;+;+;+;+;+;+;+;+;+;+;+;+;+;+;+;+;+;+;+;+;+;+;+;+;+;+;+;+;+;+;+;+;+;+;+;+;+;+;+;+;+;+;+;+;+;+;+;+;+;+;+;+;+;+;+;+;+;+;+;+;+;+;+;+;+;+;+;+;+;+;+;+;+;+;+;+;+;+;+;+;+;+;+;+;+;+;+;+;+;+;+;+;+;+;+;+;+;+;+;+;+;+;+;+;+;+;+;+;+;+;+;+;+;+;+;+;+;+;+;+;+;+;+;+;+;+;+;+;+;+;+;+;+;+;+;+;+;+;+;+;+;+;+	6159	0	0	0	0	135	29	38	30	-8.43834	8.47001e-12	1.77356e-09	0	0	0	0	0.701484	0.165882	0.217532	0.173521	down
ENSG00000012174	MBTPS2	protein_coding	chrX;chrX;chrX;chrX;chrX;chrX;chrX;chrX;chrX;chrX;chrX;chrX;chrX;chrX;chrX;chrX;chrX;chrX;chrX;chrX;chrX;chrX;chrX;chrX	21839636;21839636;21839654;21843170;21843170;21843170;21845171;21845171;21845171;21851509;21851509;21851509;21853376;21853376;21853376;21856501;21868467;21868467;21869498;21869498;21878042;21878497;21880897;21882433	21839809;21839809;21839809;21843318;21843318;21843318;21845384;21845384;21845384;21851612;21851612;21851612;21853503;21853503;21853503;21857593;21868585;21868585;21873084;21869678;21878136;21878692;21880972;21885424	+;+;+;+;+;+;+;+;+;+;+;+;+;+;+;+;+;+;+;+;+;+;+;+	8927	381	607	344	410	566	279	301	286	0.119464	0.68383	0.958456	0.993942	1.3502	0.948513	1.12274	1.49122	0.855033	0.917918	0.880202	no
ENSG00000012223	LTF	protein_coding	chr3;chr3;chr3;chr3;chr3;chr3;chr3;chr3;chr3;chr3;chr3;chr3;chr3;chr3;chr3;chr3;chr3;chr3;chr3;chr3;chr3;chr3;chr3;chr3;chr3;chr3;chr3;chr3;chr3;chr3;chr3;chr3;chr3;chr3;chr3;chr3;chr3;chr3;chr3;chr3;chr3;chr3;chr3;chr3;chr3;chr3;chr3;chr3;chr3;chr3;chr3;chr3;chr3;chr3;chr3;chr3;chr3;chr3;chr3;chr3;chr3;chr3;chr3;chr3;chr3;chr3;chr3;chr3;chr3;chr3;chr3;chr3;chr3;chr3;chr3;chr3;chr3;chr3;chr3;chr3…	46435645;46436019;46436193;46436201;46437940;46437940;46437940;46437940;46438034;46438095;46439296;46439296;46439296;46439296;46439296;46439296;46441416;46441416;46441416;46441416;46441416;46441416;46441762;46443441;46443441;46443441;46443441;46445281;46445281;46445281;46445281;46446440;46446440;46446440;46446440;46447308;46447308;46447308;46447308;46448863;46448863;46448863;46448869;46449854;464…	46436229;46436229;46436229;46436229;46438129;46438129;46438129;46438129;46438129;46438129;46439480;46439480;46439480;46439480;46439480;46439480;46441483;46441483;46441483;46441483;46441483;46441483;46441905;46443582;46443582;46443582;46443582;46445436;46445436;46445436;46445436;46446493;46446493;46446493;46446493;46447398;46447398;46447398;46447398;46449017;46449017;46449017;46449017;46450028;464…	-;-;-;-;-;-;-;-;-;-;-;-;-;-;-;-;-;-;-;-;-;-;-;-;-;-;-;-;-;-;-;-;-;-;-;-;-;-;-;-;-;-;-;-;-;-;-;-;-;-;-;-;-;-;-;-;-;-;-;-;-;-;-;-;-;-;-;-;-;-;-;-;-;-;-;-;-;-;-;-;-;-;-;-;-;-;-;-;-;-;-	4247	6	301	4	2	793	13	0	1	0.896142	0.569604	0.944041	0.0465948	1.38684	0.0324219	0.0173155	2.66315	0.109981	0	0.00888587	no
ENSG00000012232	EXTL3	protein_coding	chr8;chr8;chr8;chr8;chr8;chr8;chr8;chr8;chr8;chr8;chr8;chr8;chr8;chr8;chr8;chr8;chr8;chr8;chr8;chr8;chr8;chr8;chr8;chr8;chr8;chr8;chr8;chr8;chr8;chr8;chr8;chr8;chr8;chr8;chr8;chr8;chr8;chr8;chr8;chr8;chr8;chr8;chr8;chr8;chr8;chr8;chr8;chr8;chr8;chr8;chr8;chr8;chr8;chr8;chr8;chr8;chr8;chr8;chr8	28600469;28607691;28622729;28622761;28631406;28631432;28637302;28637337;28678086;28685886;28699530;28701327;28701605;28710355;28710358;28713457;28713457;28713457;28713457;28713457;28713457;28713457;28713457;28715585;28715585;28715585;28715585;28715585;28715585;28716685;28717239;28718060;28730160;28731223;28731223;28731223;28731223;28731223;28731223;28737519;28737519;28737519;28737519;28737519;287…	28600714;28607758;28622810;28622810;28631674;28631550;28637429;28637429;28678193;28686008;28699829;28701659;28701659;28710503;28710503;28713550;28713550;28713550;28713513;28713550;28713550;28713550;28713535;28716066;28715903;28715610;28718207;28715786;28715616;28716897;28718207;28718207;28730218;28731350;28731350;28731350;28731350;28731350;28731350;28737663;28737663;28737663;28737663;28737663;287…	+;+;+;+;+;+;+;+;+;+;+;+;+;+;+;+;+;+;+;+;+;+;+;+;+;+;+;+;+;+;+;+;+;+;+;+;+;+;+;+;+;+;+;+;+;+;+;+;+;+;+;+;+;+;+;+;+;+;+	13220	237	369	368	390	249	315	194	363	0.11837	0.625544	0.952395	0.502358	0.710226	0.741337	0.812625	0.621124	0.692986	0.47205	0.78281	no
ENSG00000012660	ELOVL5	protein_coding	chr6;chr6;chr6;chr6;chr6;chr6;chr6;chr6;chr6;chr6;chr6;chr6;chr6;chr6;chr6;chr6;chr6;chr6;chr6;chr6;chr6;chr6;chr6;chr6;chr6;chr6;chr6;chr6;chr6;chr6;chr6;chr6;chr6;chr6;chr6;chr6;chr6;chr6;chr6;chr6;chr6;chr6;chr6;chr6;chr6;chr6	53267398;53267398;53267399;53270593;53270593;53270593;53273220;53273220;53275090;53275090;53275090;53275125;53276179;53276179;53276179;53276179;53276179;53276179;53277646;53287862;53290095;53290095;53290401;53290401;53290401;53291776;53291776;53291776;53291776;53291776;53291776;53294088;53295642;53295642;53295642;53295642;53295642;53295642;53295642;53348817;53348817;53348817;53348817;53348817;533…	53269270;53269270;53269270;53270727;53270727;53270727;53273344;53273344;53275261;53275261;53275261;53275261;53276256;53276256;53276256;53276256;53276256;53276256;53277743;53287942;53290189;53290189;53290535;53290535;53290535;53291963;53291963;53291963;53291963;53291963;53291963;53294491;53295707;53295707;53295707;53295707;53295707;53295707;53295707;53348926;53348950;53348950;53348973;53349007;533…	-;-;-;-;-;-;-;-;-;-;-;-;-;-;-;-;-;-;-;-;-;-;-;-;-;-;-;-;-;-;-;-;-;-;-;-;-;-;-;-;-;-;-;-;-;-	3813	2314	2442	3601	2452	2380	3159	2161	2426	-0.0783164	0.684887	0.958456	3.91649	3.96294	4.57224	4.12831	4.23506	4.488	3.99541	4.14522	no
ENSG00000012779	ALOX5	protein_coding	chr10;chr10;chr10;chr10;chr10;chr10;chr10;chr10;chr10;chr10;chr10;chr10;chr10;chr10;chr10;chr10;chr10;chr10;chr10;chr10;chr10;chr10;chr10;chr10;chr10;chr10;chr10;chr10;chr10;chr10;chr10;chr10;chr10;chr10;chr10;chr10;chr10;chr10;chr10;chr10;chr10;chr10;chr10;chr10;chr10;chr10;chr10;chr10;chr10;chr10;chr10;chr10	45374176;45374227;45374280;45382483;45382483;45382483;45395855;45395855;45412189;45412191;45412191;45424041;45424041;45424041;45424084;45424960;45424960;45424960;45424960;45428361;45428618;45428618;45428618;45440430;45440430;45440430;45440430;45441344;45441344;45441344;45441344;45442613;45443038;45443038;45443038;45443242;45443416;45443416;45443416;45443416;45443421;45443728;45443728;45443728;454…	45374429;45374429;45374429;45382681;45382681;45382681;45395936;45395936;45412313;45412313;45412313;45424147;45424147;45424147;45424147;45425132;45425132;45425132;45425132;45428486;45428764;45428764;45428764;45440633;45440633;45440633;45440633;45441585;45441430;45441430;45441430;45443216;45443216;45443216;45443216;45443537;45443447;45443537;45443537;45443537;45443537;45444214;45443828;45443828;454…	+;+;+;+;+;+;+;+;+;+;+;+;+;+;+;+;+;+;+;+;+;+;+;+;+;+;+;+;+;+;+;+;+;+;+;+;+;+;+;+;+;+;+;+;+;+;+;+;+;+;+;+	3730	19	35	34	4	1121	2037	151	43	-4.14437	3.23529e-07	2.83165e-05	0.161373	0.279563	0.286835	0.039133	3.26087	3.9196	1.04811	0.381268	down
ENSG00000012817	KDM5D	protein_coding	chrY;chrY;chrY;chrY;chrY;chrY;chrY;chrY;chrY;chrY;chrY;chrY;chrY;chrY;chrY;chrY;chrY;chrY;chrY;chrY;chrY;chrY;chrY;chrY;chrY;chrY;chrY;chrY;chrY;chrY;chrY;chrY;chrY;chrY;chrY;chrY;chrY;chrY;chrY;chrY;chrY;chrY;chrY;chrY;chrY;chrY;chrY;chrY;chrY;chrY;chrY;chrY;chrY;chrY;chrY;chrY;chrY;chrY;chrY;chrY;chrY;chrY;chrY;chrY;chrY;chrY;chrY;chrY;chrY;chrY;chrY;chrY;chrY;chrY;chrY;chrY;chrY;chrY;chrY;chrY…	19703865;19705415;19705417;19705420;19705425;19706063;19706441;19706441;19706441;19706441;19706441;19706441;19706794;19706794;19706794;19706794;19707147;19707147;19707147;19707147;19707147;19707147;19707182;19707934;19707934;19707934;19707934;19707934;19707934;19707934;19708244;19708244;19708244;19708244;19708244;19708244;19708322;19708875;19708875;19708875;19708875;19708875;19708875;19708875;197…	19706345;19706345;19706345;19706345;19706345;19706345;19706640;19706863;19706640;19706640;19706640;19706863;19706863;19706863;19706863;19706863;19707746;19707746;19707746;19707746;19707746;19707746;19707746;19708071;19708071;19708071;19708071;19708071;19708071;19708071;19708423;19708423;19708423;19708423;19708423;19708423;19708423;19708949;19709013;19709013;19709013;19709013;19709013;19709013;197…	-;-;-;-;-;-;-;-;-;-;-;-;-;-;-;-;-;-;-;-;-;-;-;-;-;-;-;-;-;-;-;-;-;-;-;-;-;-;-;-;-;-;-;-;-;-;-;-;-;-;-;-;-;-;-;-;-;-;-;-;-;-;-;-;-;-;-;-;-;-;-;-;-;-;-;-;-;-;-;-;-;-;-;-;-;-;-;-;-;-;-;-;-;-;-;-;-;-;-;-;-;-;-;-;-;-;-;-;-;-;-;-;-;-;-;-;-;-;-;-;-;-;-;-;-;-;-;-;-;-;-;-;-;-;-;-;-;-;-;-;-;-;-;-;-;-;-;-;-;-;-;-;-;-	9463	2833	3642	1869	2480	3822	3675	1566	2390	-0.215802	0.363248	0.872136	2.992	3.2884	2.52757	2.94853	3.64825	3.46599	2.4236	2.93111	no
ENSG00000012822	CALCOCO1	protein_coding	chr12;chr12;chr12;chr12;chr12;chr12;chr12;chr12;chr12;chr12;chr12;chr12;chr12;chr12;chr12;chr12;chr12;chr12;chr12;chr12;chr12;chr12;chr12;chr12;chr12;chr12;chr12;chr12;chr12;chr12;chr12;chr12;chr12;chr12;chr12;chr12;chr12;chr12;chr12;chr12;chr12;chr12;chr12;chr12;chr12;chr12;chr12;chr12;chr12;chr12;chr12;chr12;chr12;chr12;chr12;chr12;chr12;chr12;chr12;chr12;chr12;chr12;chr12;chr12;chr12;chr12;chr…	53708517;53711119;53711119;53711159;53711790;53712775;53713100;53713100;53713100;53713100;53713170;53713701;53713701;53713701;53713701;53713701;53713701;53714133;53714133;53714133;53714133;53714133;53714137;53714598;53714598;53714598;53714598;53714598;53714598;53714598;53715200;53715200;53715200;53715200;53715200;53715200;53715675;53715793;53715793;53715793;53715793;53715793;53715793;53716260;537…	53712121;53712121;53712121;53713206;53712121;53712846;53713206;53713206;53713206;53713203;53713206;53714241;53713900;53713900;53713900;53713900;53713900;53714241;53714241;53714241;53714241;53714241;53714241;53714693;53714693;53714693;53714693;53714693;53714693;53714629;53715325;53715325;53715325;53715325;53715325;53715325;53716047;53716047;53716349;53716047;53716047;53716047;53716047;53716415;537…	-;-;-;-;-;-;-;-;-;-;-;-;-;-;-;-;-;-;-;-;-;-;-;-;-;-;-;-;-;-;-;-;-;-;-;-;-;-;-;-;-;-;-;-;-;-;-;-;-;-;-;-;-;-;-;-;-;-;-;-;-;-;-;-;-;-;-;-;-;-;-;-;-;-;-;-;-;-;-;-;-;-;-;-;-;-;-;-;-;-;-;-;-;-;-;-;-;-;-;-;-;-;-;-;-;-;-;-;-;-;-;-;-;-;-;-;-;-;-;-;-;-;-;-;-;-;-;-;-;-;-;-;-;-;-;-;-;-;-;-;-;-;-;-;-;-;-;-	8898	4211	4004	4460	5013	4191	3309	3617	3464	0.10784	0.557797	0.940627	3.58443	3.4924	3.71098	3.94909	3.85354	3.40923	3.55118	3.48734	no
ENSG00000012963	UBR7	protein_coding	chr14;chr14;chr14;chr14;chr14;chr14;chr14;chr14;chr14;chr14;chr14;chr14;chr14;chr14;chr14;chr14;chr14;chr14;chr14;chr14;chr14;chr14;chr14;chr14;chr14;chr14;chr14;chr14;chr14;chr14;chr14;chr14;chr14;chr14;chr14;chr14;chr14;chr14;chr14;chr14;chr14;chr14;chr14;chr14;chr14;chr14;chr14;chr14;chr14;chr14;chr14;chr14;chr14;chr14;chr14;chr14;chr14;chr14;chr14	93207056;93207056;93207241;93207243;93207243;93207294;93209824;93209824;93209824;93209897;93210648;93210648;93210648;93210648;93210648;93210675;93212032;93212032;93212032;93212032;93212032;93214929;93214929;93214929;93214929;93214929;93214929;93214929;93215176;93215176;93215176;93215176;93215176;93215176;93215176;93218527;93218527;93218527;93218527;93218527;93218681;93219212;93219212;93219212;932…	93207441;93207441;93207441;93207441;93207441;93207441;93209957;93209957;93209957;93209957;93210708;93210708;93210708;93210708;93210708;93210708;93212127;93212127;93212127;93212127;93212127;93214982;93214982;93214982;93214982;93214982;93214982;93214982;93215199;93215281;93215281;93215281;93215281;93215281;93215281;93218735;93218557;93218674;93218735;93218735;93218735;93219361;93219361;93219361;932…	+;+;+;+;+;+;+;+;+;+;+;+;+;+;+;+;+;+;+;+;+;+;+;+;+;+;+;+;+;+;+;+;+;+;+;+;+;+;+;+;+;+;+;+;+;+;+;+;+;+;+;+;+;+;+;+;+;+;+	3694	1557	1684	2073	1088	1737	1736	1146	892	0.0827341	0.753568	0.967369	3.43203	3.50949	3.86214	3.09624	3.85131	3.71828	3.19898	2.87499	no
ENSG00000012983	MAP4K5	protein_coding	chr14;chr14;chr14;chr14;chr14;chr14;chr14;chr14;chr14;chr14;chr14;chr14;chr14;chr14;chr14;chr14;chr14;chr14;chr14;chr14;chr14;chr14;chr14;chr14;chr14;chr14;chr14;chr14;chr14;chr14;chr14;chr14;chr14;chr14;chr14;chr14;chr14;chr14;chr14;chr14;chr14;chr14;chr14;chr14;chr14;chr14;chr14;chr14;chr14;chr14;chr14;chr14;chr14;chr14;chr14;chr14;chr14;chr14;chr14;chr14;chr14;chr14;chr14;chr14;chr14;chr14;chr…	50418501;50418525;50423121;50423121;50425907;50425907;50428662;50428662;50429192;50429192;50434394;50434394;50434962;50434962;50434964;50437476;50437476;50437476;50437894;50437894;50437894;50438092;50440013;50440013;50440362;50440362;50442732;50442732;50443729;50443729;50443939;50443939;50445041;50445041;50446079;50446079;50447414;50447414;50448774;50448774;50456516;50462665;50462693;50464052;504…	50420106;50420106;50423176;50423176;50425977;50425977;50428754;50428754;50429260;50429260;50434571;50434571;50435065;50435065;50435065;50437534;50437534;50437534;50438008;50438011;50438011;50438401;50440073;50440073;50440441;50440441;50442816;50442816;50443770;50443770;50444036;50444036;50445194;50445194;50446121;50446121;50447481;50447481;50448832;50450600;50456594;50462781;50462781;50464133;504…	-;-;-;-;-;-;-;-;-;-;-;-;-;-;-;-;-;-;-;-;-;-;-;-;-;-;-;-;-;-;-;-;-;-;-;-;-;-;-;-;-;-;-;-;-;-;-;-;-;-;-;-;-;-;-;-;-;-;-;-;-;-;-;-;-;-;-;-;-;-;-;-;-;-;-;-;-;-;-;-;-;-;-;-;-;-;-;-;-;-;-;-;-;-;-;-;-	7620	2877	3023	2926	3444	1966	2889	2660	3288	0.0329929	0.81315	0.979154	3.28869	3.32774	3.35981	3.65404	3.06533	3.43449	3.3516	3.62316	no
ENSG00000013016	EHD3	protein_coding	chr2;chr2;chr2;chr2;chr2;chr2;chr2;chr2;chr2;chr2;chr2;chr2;chr2	31234337;31234578;31244274;31244274;31249371;31249371;31260510;31260510;31261549;31261549;31266177;31266177;31266676	31234848;31234848;31244450;31244450;31249468;31249468;31260922;31260922;31261713;31261713;31269447;31266674;31267334	+;+;+;+;+;+;+;+;+;+;+;+;+	4636	109	262	201	176	107	356	132	179	-0.163263	0.672989	0.956684	0.628794	1.19398	1.03297	0.980681	0.730615	1.57881	0.808207	1.00942	no
ENSG00000013275	PSMC4	protein_coding	chr19;chr19;chr19;chr19;chr19;chr19;chr19;chr19;chr19;chr19;chr19;chr19;chr19;chr19;chr19;chr19;chr19;chr19;chr19;chr19;chr19;chr19;chr19;chr19;chr19;chr19;chr19;chr19;chr19;chr19;chr19;chr19;chr19;chr19;chr19;chr19;chr19;chr19;chr19;chr19;chr19;chr19;chr19;chr19;chr19;chr19;chr19;chr19;chr19;chr19;chr19	39971005;39971170;39971170;39971180;39971192;39972146;39972146;39972146;39972146;39972146;39972369;39972369;39972369;39972369;39972462;39974294;39974294;39974294;39974294;39974294;39974524;39974524;39974524;39974524;39974524;39974735;39974735;39974735;39974735;39974735;39979444;39979817;39979817;39979817;39979817;39979817;39980070;39980070;39980070;39980070;39980070;39980286;39980286;39980286;399…	39971238;39971238;39971238;39971238;39971238;39972244;39972244;39972244;39972244;39972244;39972555;39972555;39972555;39972555;39972555;39974440;39974440;39974440;39974440;39974440;39974633;39974633;39974633;39974633;39974633;39974828;39974828;39974828;39974828;39974828;39979984;39980061;39979984;39979984;39979984;39979984;39980178;39980146;39980146;39980454;39980146;39980717;39980454;39980454;399…	+;+;+;+;+;+;+;+;+;+;+;+;+;+;+;+;+;+;+;+;+;+;+;+;+;+;+;+;+;+;+;+;+;+;+;+;+;+;+;+;+;+;+;+;+;+;+;+;+;+;+	2387	7995	7797	4744	3174	4672	6296	3413	2732	0.280868	0.140819	0.699529	6.30049	6.23717	5.61349	5.13314	5.83072	6.11391	5.27482	4.95565	no
ENSG00000013288	MAN2B2	protein_coding	chr4;chr4;chr4;chr4;chr4;chr4;chr4;chr4;chr4;chr4;chr4;chr4;chr4;chr4;chr4;chr4;chr4;chr4;chr4;chr4;chr4;chr4;chr4;chr4;chr4;chr4;chr4;chr4;chr4;chr4;chr4;chr4;chr4;chr4;chr4;chr4;chr4;chr4;chr4;chr4;chr4;chr4;chr4;chr4;chr4;chr4;chr4;chr4;chr4;chr4;chr4;chr4;chr4;chr4;chr4;chr4;chr4;chr4;chr4;chr4;chr4	6575175;6575189;6575215;6576578;6576578;6576578;6578393;6578393;6578393;6586996;6586996;6586996;6589045;6589045;6589045;6593173;6593173;6593173;6594534;6594534;6594621;6597113;6597113;6597113;6598198;6598198;6598198;6600623;6600623;6600623;6605055;6605055;6605055;6605248;6609107;6609107;6609107;6609107;6609397;6609798;6609798;6609798;6609798;6610880;6610880;6610880;6611086;6611086;6611086;6614218…	6575348;6575348;6575348;6576724;6576724;6576724;6578498;6578498;6578498;6587168;6587168;6587168;6589160;6589160;6589160;6593350;6593284;6593350;6594732;6594732;6594732;6597303;6597303;6597303;6598354;6598354;6598354;6600756;6600756;6600756;6605329;6605329;6605329;6605329;6609298;6609298;6609298;6609298;6609574;6610041;6610050;6610050;6610050;6610990;6610990;6610990;6611278;6611278;6611278;6614355…	+;+;+;+;+;+;+;+;+;+;+;+;+;+;+;+;+;+;+;+;+;+;+;+;+;+;+;+;+;+;+;+;+;+;+;+;+;+;+;+;+;+;+;+;+;+;+;+;+;+;+;+;+;+;+;+;+;+;+;+;+	8898	1938	2457	2706	2385	2160	1542	2603	2413	-0.0337025	0.848161	0.984268	2.59942	2.86639	3.0598	2.97683	2.9882	2.45542	3.12372	3.0207	no
ENSG00000013306	SLC25A39	protein_coding	chr17;chr17;chr17;chr17;chr17;chr17;chr17;chr17;chr17;chr17;chr17;chr17;chr17;chr17;chr17;chr17;chr17;chr17;chr17;chr17;chr17;chr17;chr17;chr17;chr17;chr17;chr17;chr17;chr17;chr17;chr17;chr17;chr17;chr17;chr17;chr17;chr17;chr17;chr17;chr17;chr17;chr17;chr17;chr17;chr17;chr17;chr17;chr17;chr17;chr17;chr17;chr17;chr17;chr17;chr17;chr17;chr17;chr17;chr17;chr17;chr17;chr17;chr17;chr17;chr17;chr17;chr…	44319625;44319627;44319636;44319642;44319673;44319691;44319820;44319870;44319995;44320196;44320196;44320196;44320196;44320196;44320196;44320196;44320196;44320196;44320355;44320355;44320355;44320355;44320355;44320355;44320355;44320355;44320622;44320622;44320622;44320622;44320622;44320622;44320622;44320622;44320622;44320629;44320938;44321058;44321058;44321058;44321058;44321058;44321058;44321058;443…	44320116;44320116;44320116;44320116;44320116;44320116;44320116;44320116;44320116;44320276;44320276;44320436;44320276;44320276;44320276;44320276;44320276;44320276;44320436;44320436;44320436;44320436;44320436;44320436;44320436;44320436;44320749;44320731;44320731;44320731;44320731;44320731;44320731;44320731;44320731;44321558;44321558;44321231;44321231;44321147;44321231;44321231;44321231;44321558;443…	-;-;-;-;-;-;-;-;-;-;-;-;-;-;-;-;-;-;-;-;-;-;-;-;-;-;-;-;-;-;-;-;-;-;-;-;-;-;-;-;-;-;-;-;-;-;-;-;-;-;-;-;-;-;-;-;-;-;-;-;-;-;-;-;-;-;-;-;-;-;-;-;-;-;-;-;-;-;-;-;-;-;-;-;-;-;-;-;-;-;-;-;-;-;-;-;-;-;-;-;-;-;-;-;-;-;-;-;-;-;-;-;-;-;-;-;-;-;-;-;-;-;-;-;-;-;-;-	3526	6189	5399	6041	4258	3467	4930	5456	4531	0.0904894	0.605444	0.948492	5.38479	5.16562	5.40405	4.99833	4.86243	5.21658	5.38595	5.1176	no
ENSG00000013364	MVP	protein_coding	chr16;chr16;chr16;chr16;chr16;chr16;chr16;chr16;chr16;chr16;chr16;chr16;chr16;chr16;chr16;chr16;chr16;chr16;chr16;chr16;chr16;chr16;chr16;chr16;chr16;chr16;chr16;chr16;chr16;chr16;chr16;chr16;chr16;chr16;chr16;chr16;chr16;chr16;chr16;chr16;chr16;chr16;chr16;chr16;chr16;chr16;chr16;chr16;chr16;chr16;chr16;chr16;chr16;chr16;chr16;chr16;chr16;chr16;chr16;chr16;chr16;chr16;chr16;chr16;chr16;chr16;chr…	29820394;29820394;29820408;29820452;29820466;29820473;29820473;29820473;29820477;29820478;29821324;29821325;29822547;29825942;29829612;29829730;29830474;29830474;29830474;29830474;29830474;29830474;29830474;29830515;29830515;29830515;29830515;29830515;29830515;29830515;29830878;29830878;29830878;29830878;29830878;29830878;29830878;29830878;29830878;29831644;29833337;29833733;29833733;29833733;298…	29820510;29820510;29820510;29820510;29820510;29820510;29820510;29820510;29820510;29820510;29821373;29821391;29822656;29826092;29829662;29830315;29830674;29830674;29830674;29830674;29830974;29830674;29830674;29830674;29830674;29830675;29830636;29830674;29830674;29830674;29831074;29830901;29831073;29831073;29831073;29831035;29831073;29831073;29831073;29831769;29833856;29833857;29833856;29833856;298…	+;+;+;+;+;+;+;+;+;+;+;+;+;+;+;+;+;+;+;+;+;+;+;+;+;+;+;+;+;+;+;+;+;+;+;+;+;+;+;+;+;+;+;+;+;+;+;+;+;+;+;+;+;+;+;+;+;+;+;+;+;+;+;+;+;+;+;+;+;+;+;+;+;+;+;+;+;+;+;+;+;+;+;+;+;+;+;+	6141	11767	11919	10415	6393	10028	9154	7386	5707	0.16195	0.435971	0.903428	5.50842	5.49917	5.38976	4.79141	5.57439	5.30655	5.03231	4.66588	no
ENSG00000013374	NUB1	protein_coding	chr7;chr7;chr7;chr7;chr7;chr7;chr7;chr7;chr7;chr7;chr7;chr7;chr7;chr7;chr7;chr7;chr7;chr7;chr7;chr7;chr7;chr7;chr7;chr7;chr7;chr7;chr7;chr7;chr7;chr7;chr7;chr7;chr7;chr7;chr7;chr7;chr7;chr7;chr7;chr7;chr7;chr7;chr7;chr7;chr7;chr7;chr7;chr7;chr7;chr7;chr7;chr7;chr7;chr7;chr7;chr7;chr7;chr7;chr7;chr7;chr7;chr7;chr7;chr7;chr7;chr7;chr7;chr7;chr7;chr7;chr7;chr7;chr7;chr7;chr7;chr7;chr7;chr7;chr7;chr7…	151341699;151341711;151341804;151341812;151345345;151345345;151345348;151345348;151345348;151345348;151349073;151349073;151349073;151349073;151349073;151349073;151351120;151351328;151351424;151351424;151351424;151351424;151351424;151351424;151352093;151352252;151352812;151352812;151352812;151352812;151352812;151352812;151352812;151352812;151352812;151355768;151355768;151355768;151355768;151355768…	151341846;151341846;151341846;151341965;151345466;151345466;151345466;151345466;151345466;151345466;151349240;151349240;151349240;151349240;151349240;151349240;151351482;151351482;151351482;151351482;151351482;151351482;151351482;151351482;151352193;151352366;151352882;151352882;151352882;151352882;151352882;151352882;151352882;151352882;151352882;151355950;151355950;151355950;151355950;151355950…	+;+;+;+;+;+;+;+;+;+;+;+;+;+;+;+;+;+;+;+;+;+;+;+;+;+;+;+;+;+;+;+;+;+;+;+;+;+;+;+;+;+;+;+;+;+;+;+;+;+;+;+;+;+;+;+;+;+;+;+;+;+;+;+;+;+;+;+;+;+;+;+;+;+;+;+;+;+;+;+;+;+;+;+;+;+;+;+;+	5411	5542	4846	5873	5015	4116	4406	6721	5702	-0.111658	0.391593	0.886013	4.63207	4.4201	4.76507	4.63016	4.50656	4.46416	5.07738	4.84046	no
ENSG00000013375	PGM3	protein_coding	chr6;chr6;chr6;chr6;chr6;chr6;chr6;chr6;chr6;chr6;chr6;chr6;chr6;chr6;chr6;chr6;chr6;chr6;chr6;chr6;chr6;chr6;chr6;chr6;chr6;chr6;chr6;chr6;chr6;chr6;chr6;chr6;chr6;chr6;chr6;chr6;chr6;chr6;chr6;chr6;chr6;chr6;chr6;chr6;chr6;chr6;chr6;chr6;chr6;chr6;chr6;chr6;chr6;chr6;chr6;chr6;chr6;chr6;chr6;chr6;chr6;chr6;chr6;chr6;chr6;chr6;chr6;chr6;chr6;chr6;chr6;chr6;chr6;chr6;chr6;chr6;chr6;chr6;chr6;chr6…	83161150;83164873;83164873;83166130;83168528;83169063;83169123;83169242;83169521;83170301;83170305;83170305;83170305;83170305;83170305;83170305;83171937;83171937;83171937;83171937;83171937;83171937;83171937;83174374;83174374;83174374;83174374;83174374;83174374;83174437;83175962;83175962;83175962;83175962;83175962;83175962;83175962;83178673;83178673;83178673;83178673;83178673;83179810;83179810;831…	83161242;83169323;83169323;83166466;83169323;83169323;83169323;83169323;83169841;83170478;83170478;83170478;83170478;83170478;83170478;83170478;83172059;83172059;83172059;83172059;83172059;83172059;83172013;83174487;83174487;83174487;83174487;83174487;83174487;83174487;83176135;83175982;83176060;83176060;83176060;83176060;83176060;83178756;83178756;83178756;83178756;83178756;83179967;83179967;831…	-;-;-;-;-;-;-;-;-;-;-;-;-;-;-;-;-;-;-;-;-;-;-;-;-;-;-;-;-;-;-;-;-;-;-;-;-;-;-;-;-;-;-;-;-;-;-;-;-;-;-;-;-;-;-;-;-;-;-;-;-;-;-;-;-;-;-;-;-;-;-;-;-;-;-;-;-;-;-;-;-;-;-;-;-;-;-;-;-;-;-;-;-;-;-;-;-;-;-;-;-;-	7335	663	702	539	565	708	490	444	595	-0.025962	0.91547	0.991282	1.63231	1.66944	1.47156	1.57289	1.90975	1.44825	1.37666	1.64545	no
ENSG00000013392	RWDD2A	protein_coding	chr6;chr6;chr6	83193379;83194312;83195595	83193443;83194652;83198932	+;+;+	3744	311	559	326	235	318	231	275	279	0.188745	0.482104	0.914981	1.55089	2.13827	1.6328	1.3837	1.7767	1.37667	1.55455	1.56331	no
ENSG00000013441	CLK1	protein_coding	chr2;chr2;chr2;chr2;chr2;chr2;chr2;chr2;chr2;chr2;chr2;chr2;chr2;chr2;chr2;chr2;chr2;chr2;chr2;chr2;chr2;chr2;chr2;chr2;chr2;chr2;chr2;chr2;chr2;chr2;chr2;chr2;chr2;chr2;chr2;chr2;chr2;chr2;chr2;chr2;chr2;chr2;chr2;chr2;chr2;chr2;chr2;chr2;chr2;chr2;chr2;chr2;chr2;chr2;chr2;chr2;chr2;chr2;chr2;chr2;chr2;chr2;chr2;chr2;chr2;chr2;chr2;chr2;chr2;chr2;chr2;chr2;chr2;chr2;chr2;chr2;chr2;chr2;chr2;chr2…	200853009;200853009;200853076;200853077;200853081;200853081;200853082;200853098;200853113;200853196;200853247;200853332;200853903;200853903;200853903;200853903;200853903;200853903;200853903;200853903;200853903;200853903;200853903;200853903;200854616;200854616;200854616;200854616;200854616;200854616;200854616;200854616;200854616;200855004;200855004;200855004;200855004;200855004;200855004;200855004…	200853449;200853449;200853449;200853449;200853449;200853449;200853449;200853449;200853449;200853449;200853449;200853449;200853993;200854134;200853993;200853993;200853995;200853993;200853993;200853993;200853993;200854013;200853993;200853993;200854886;200854695;200854695;200854695;200854695;200854695;200854695;200854695;200854695;200855086;200855086;200855086;200855086;200855086;200855086;200855086…	-;-;-;-;-;-;-;-;-;-;-;-;-;-;-;-;-;-;-;-;-;-;-;-;-;-;-;-;-;-;-;-;-;-;-;-;-;-;-;-;-;-;-;-;-;-;-;-;-;-;-;-;-;-;-;-;-;-;-;-;-;-;-;-;-;-;-;-;-;-;-;-;-;-;-;-;-;-;-;-;-;-;-;-;-;-;-;-;-;-;-;-;-;-;-;-;-;-;-;-;-;-;-;-;-	5170	17894	20419	38947	41785	16101	17396	32276	39364	0.0235885	0.871916	0.986767	6.34724	6.50781	7.51401	7.70203	6.49135	6.46069	7.37218	7.64948	no
ENSG00000013503	POLR3B	protein_coding	chr12;chr12;chr12;chr12;chr12;chr12;chr12;chr12;chr12;chr12;chr12;chr12;chr12;chr12;chr12;chr12;chr12;chr12;chr12;chr12;chr12;chr12;chr12;chr12;chr12;chr12;chr12;chr12;chr12;chr12;chr12;chr12;chr12;chr12;chr12;chr12;chr12;chr12;chr12;chr12;chr12;chr12;chr12;chr12;chr12;chr12;chr12;chr12;chr12;chr12;chr12;chr12;chr12;chr12;chr12;chr12;chr12;chr12;chr12;chr12;chr12;chr12;chr12;chr12	106357658;106358082;106363870;106363870;106366516;106366516;106366658;106366658;106369275;106369275;106369583;106369583;106376359;106376359;106378267;106378267;106380031;106380031;106381972;106393031;106393031;106393031;106405857;106405857;106405857;106410244;106410826;106410826;106410826;106410826;106427197;106427197;106427197;106427197;106430273;106430273;106432318;106432318;106433719;106433719…	106357951;106358222;106363902;106363902;106366572;106366572;106366722;106366722;106369350;106369350;106369683;106369683;106376450;106376450;106378384;106378384;106380139;106380139;106382039;106393153;106393153;106393153;106405976;106405976;106405976;106410619;106410960;106410960;106410960;106410960;106427330;106427267;106427358;106427358;106430473;106430473;106432480;106432480;106433872;106433872…	+;+;+;+;+;+;+;+;+;+;+;+;+;+;+;+;+;+;+;+;+;+;+;+;+;+;+;+;+;+;+;+;+;+;+;+;+;+;+;+;+;+;+;+;+;+;+;+;+;+;+;+;+;+;+;+;+;+;+;+;+;+;+;+	4858	195	390	398	274	467	510	336	270	-0.530698	0.0878717	0.58876	0.950555	1.5005	1.57385	1.29051	1.90543	1.89406	1.49793	1.29767	no
ENSG00000013523	ANGEL1	protein_coding	chr14;chr14;chr14;chr14;chr14;chr14;chr14;chr14;chr14;chr14;chr14;chr14;chr14;chr14;chr14;chr14;chr14;chr14;chr14;chr14;chr14;chr14;chr14;chr14;chr14;chr14;chr14;chr14;chr14	76787243;76788957;76790611;76790611;76790671;76791297;76791297;76791297;76803371;76803371;76803371;76803786;76803786;76803786;76804375;76806416;76806416;76807433;76807922;76809059;76809181;76809214;76809352;76810089;76812305;76812764;76812764;76814307;76826077	76789388;76789388;76790774;76790774;76790774;76791366;76791366;76791366;76803481;76803481;76803481;76803912;76804435;76803912;76804415;76806515;76806849;76807502;76808148;76809643;76809643;76809643;76809643;76810254;76812568;76812861;76812940;76814421;76826246	-;-;-;-;-;-;-;-;-;-;-;-;-;-;-;-;-;-;-;-;-;-;-;-;-;-;-;-;-	5349	657	948	617	668	660	482	551	518	0.218438	0.359072	0.871309	1.94627	2.33304	1.91971	2.07108	2.17788	1.73636	1.89418	1.82415	no
ENSG00000013561	RNF14	protein_coding	chr5;chr5;chr5;chr5;chr5;chr5;chr5;chr5;chr5;chr5;chr5;chr5;chr5;chr5;chr5;chr5;chr5;chr5;chr5;chr5;chr5;chr5;chr5;chr5;chr5;chr5;chr5;chr5;chr5;chr5;chr5;chr5;chr5;chr5;chr5;chr5;chr5;chr5;chr5;chr5;chr5;chr5;chr5;chr5;chr5;chr5;chr5;chr5;chr5;chr5;chr5;chr5;chr5;chr5;chr5;chr5;chr5;chr5;chr5;chr5;chr5;chr5;chr5;chr5;chr5;chr5;chr5;chr5;chr5;chr5;chr5;chr5;chr5;chr5;chr5;chr5;chr5;chr5;chr5;chr5…	141958328;141958337;141966820;141966837;141966837;141968886;141969039;141969095;141969104;141969105;141969111;141969136;141969151;141969157;141969269;141969277;141970704;141970704;141970704;141970704;141970704;141970704;141970704;141970704;141970704;141970704;141970704;141973583;141973583;141973583;141973583;141973583;141973583;141973583;141973583;141973583;141973583;141973583;141973583;141973583…	141958425;141958425;141966904;141966904;141966904;141969167;141969167;141969167;141969167;141969167;141969167;141969167;141969167;141969234;141969617;141969385;141970877;141970877;141970877;141970877;141970877;141970877;141970877;141970877;141970877;141970877;141970877;141973742;141973634;141973742;141973742;141973742;141973742;141973742;141973742;141973742;141973742;141973742;141973742;141973742…	+;+;+;+;+;+;+;+;+;+;+;+;+;+;+;+;+;+;+;+;+;+;+;+;+;+;+;+;+;+;+;+;+;+;+;+;+;+;+;+;+;+;+;+;+;+;+;+;+;+;+;+;+;+;+;+;+;+;+;+;+;+;+;+;+;+;+;+;+;+;+;+;+;+;+;+;+;+;+;+;+;+;+;+;+;+;+;+	4987	1930	2027	1048	862	1788	1808	1171	866	-0.131691	0.570233	0.944093	3.32074	3.35928	2.60194	2.44145	3.49088	3.37603	2.84672	2.47416	no
ENSG00000013563	DNASE1L1	protein_coding	chrX;chrX;chrX;chrX;chrX;chrX;chrX;chrX;chrX;chrX;chrX;chrX;chrX;chrX;chrX;chrX;chrX;chrX;chrX;chrX;chrX;chrX;chrX;chrX;chrX;chrX;chrX;chrX;chrX;chrX;chrX;chrX;chrX;chrX;chrX;chrX;chrX;chrX;chrX;chrX;chrX;chrX;chrX;chrX;chrX;chrX;chrX;chrX;chrX;chrX;chrX;chrX;chrX;chrX;chrX;chrX;chrX;chrX;chrX;chrX;chrX;chrX;chrX;chrX;chrX;chrX;chrX;chrX;chrX;chrX;chrX;chrX;chrX;chrX;chrX;chrX	154401238;154401238;154401758;154401758;154401758;154401761;154402487;154402722;154402942;154402942;154402942;154402942;154402942;154402942;154403092;154403138;154403269;154403269;154403269;154403269;154403269;154403269;154403269;154403269;154403522;154403522;154403522;154403522;154403522;154403522;154403522;154403522;154404828;154404828;154404828;154404828;154404828;154404828;154404828;154404828…	154402841;154402841;154402841;154402841;154402841;154402841;154403190;154402841;154403190;154403190;154403190;154403190;154403190;154403190;154403190;154403190;154403381;154403381;154403381;154403381;154403381;154403381;154403381;154403381;154403622;154403622;154403596;154403622;154403622;154403622;154403622;154403622;154404914;154404914;154404914;154404914;154404914;154404914;154404914;154404914…	-;-;-;-;-;-;-;-;-;-;-;-;-;-;-;-;-;-;-;-;-;-;-;-;-;-;-;-;-;-;-;-;-;-;-;-;-;-;-;-;-;-;-;-;-;-;-;-;-;-;-;-;-;-;-;-;-;-;-;-;-;-;-;-;-;-;-;-;-;-;-;-;-;-;-;-	4130	273	159	328	469	403	253	386	350	-0.402661	0.135828	0.692836	1.34245	0.908662	1.54422	1.96779	1.92128	1.37034	1.79297	1.68869	no
ENSG00000013573	DDX11	protein_coding	chr12;chr12;chr12;chr12;chr12;chr12;chr12;chr12;chr12;chr12;chr12;chr12;chr12;chr12;chr12;chr12;chr12;chr12;chr12;chr12;chr12;chr12;chr12;chr12;chr12;chr12;chr12;chr12;chr12;chr12;chr12;chr12;chr12;chr12;chr12;chr12;chr12;chr12;chr12;chr12;chr12;chr12;chr12;chr12;chr12;chr12;chr12;chr12;chr12;chr12;chr12;chr12;chr12;chr12;chr12;chr12;chr12;chr12;chr12;chr12;chr12;chr12;chr12;chr12;chr12;chr12;chr…	31073845;31073860;31073860;31073868;31073876;31073879;31073882;31073891;31073892;31073894;31073898;31073902;31073909;31074220;31074264;31077945;31078390;31078390;31078390;31078390;31078390;31078390;31078390;31078390;31078390;31078390;31078390;31078390;31078463;31078463;31078463;31078520;31083813;31083813;31083813;31083813;31083813;31083813;31083813;31083813;31083813;31083813;31083813;31083813;310…	31074091;31073969;31074091;31074091;31074091;31073969;31074091;31074091;31074091;31073969;31074091;31074091;31074091;31074327;31074327;31078288;31078537;31078537;31078537;31078537;31078537;31078537;31078537;31078537;31078537;31078537;31078537;31078537;31078537;31078537;31078537;31078537;31084061;31084061;31084061;31084061;31084061;31084061;31084061;31084061;31084061;31084061;31084061;31084061;310…	+;+;+;+;+;+;+;+;+;+;+;+;+;+;+;+;+;+;+;+;+;+;+;+;+;+;+;+;+;+;+;+;+;+;+;+;+;+;+;+;+;+;+;+;+;+;+;+;+;+;+;+;+;+;+;+;+;+;+;+;+;+;+;+;+;+;+;+;+;+;+;+;+;+;+;+;+;+;+;+;+;+;+;+;+;+;+;+;+;+;+;+;+;+;+;+;+;+;+;+;+;+;+;+;+;+;+;+;+;+;+;+;+;+;+;+;+;+;+;+;+;+;+;+;+;+;+;+;+;+;+;+;+;+;+;+;+;+;+;+;+;+;+;+;+;+;+;+;+;+;+;+;+;+;+;+;+;+;+;+;+;+;+;+;+;+;+;+;+;+;+;+;+;+;+;+;+;+;+;+;+;+;+;+;+;+;+;+;+;+;+;+;+;+;+;+;+;+;+;+…	8374	266	355	836	845	322	540	261	735	-0.0345507	0.926661	0.993064	0.797454	0.975298	1.76938	1.84289	1.06935	1.41619	0.865621	1.72379	no
ENSG00000013583	HEBP1	protein_coding	chr12;chr12;chr12;chr12;chr12;chr12;chr12;chr12;chr12;chr12;chr12;chr12;chr12	12974864;12975315;12977423;12979464;12983461;12985645;12987152;12987152;12989277;12989277;12989277;13000037;13000037	12975479;12975479;12977577;12979795;12983735;12987332;12987332;12987332;12989415;12989280;12989415;13000265;13000273	-;-;-;-;-;-;-;-;-;-;-;-;-	3442	224	325	322	235	328	256	241	269	-0.138033	0.57298	0.944362	1.32886	1.65612	1.70375	1.45973	1.89619	1.54831	1.50937	1.60911	no
ENSG00000013725	CD6	protein_coding	chr11;chr11;chr11;chr11;chr11;chr11;chr11;chr11;chr11;chr11;chr11;chr11;chr11;chr11;chr11;chr11;chr11;chr11;chr11;chr11;chr11;chr11;chr11;chr11;chr11;chr11;chr11;chr11;chr11;chr11;chr11;chr11;chr11;chr11;chr11;chr11;chr11;chr11;chr11;chr11;chr11;chr11;chr11;chr11;chr11;chr11;chr11;chr11;chr11;chr11;chr11;chr11;chr11;chr11;chr11;chr11;chr11;chr11;chr11;chr11;chr11;chr11;chr11;chr11;chr11;chr11;chr…	60971680;60971736;60971738;60971746;60971750;60971866;60971866;60971866;60971866;60982625;60987908;60989272;61004411;61006574;61006574;61006574;61006574;61006574;61006574;61006574;61006574;61006574;61007560;61007560;61007560;61007560;61007560;61007560;61007560;61007560;61008351;61008534;61008534;61008534;61008534;61008534;61008534;61008534;61009572;61009572;61009572;61009572;61009572;61009847;610…	60971914;60971914;60971914;60971914;60971914;60971914;60971914;60971914;60971914;60982770;60988027;60989392;61004610;61006642;61006642;61006642;61006642;61006642;61006642;61006642;61006642;61006642;61007713;61007910;61007910;61007910;61007910;61007910;61007712;61007910;61008845;61008845;61008845;61008845;61008845;61008845;61008845;61008845;61009636;61009874;61009874;61009874;61009874;61009874;610…	+;+;+;+;+;+;+;+;+;+;+;+;+;+;+;+;+;+;+;+;+;+;+;+;+;+;+;+;+;+;+;+;+;+;+;+;+;+;+;+;+;+;+;+;+;+;+;+;+;+;+;+;+;+;+;+;+;+;+;+;+;+;+;+;+;+;+;+;+;+;+;+;+;+;+;+;+;+;+;+;+;+;+;+;+;+;+	5958	21565	20396	23057	18000	17981	18760	22635	19703	-0.0835209	0.686664	0.958456	6.41102	6.30395	6.56049	6.29394	6.44652	6.36605	6.6612	6.45568	no
ENSG00000013810	TACC3	protein_coding	chr4;chr4;chr4;chr4;chr4;chr4;chr4;chr4;chr4;chr4;chr4;chr4;chr4;chr4;chr4;chr4;chr4;chr4;chr4;chr4;chr4;chr4;chr4;chr4;chr4;chr4;chr4;chr4;chr4;chr4;chr4;chr4;chr4;chr4;chr4;chr4;chr4;chr4;chr4;chr4;chr4;chr4;chr4;chr4;chr4;chr4;chr4;chr4;chr4;chr4;chr4;chr4;chr4;chr4;chr4;chr4;chr4;chr4;chr4;chr4;chr4;chr4;chr4;chr4;chr4;chr4;chr4;chr4;chr4;chr4;chr4;chr4;chr4;chr4;chr4;chr4;chr4;chr4;chr4;chr4…	1721490;1721500;1721519;1721535;1721539;1721545;1721785;1723110;1723421;1723421;1723421;1723421;1723421;1723421;1723421;1723421;1723702;1723728;1723728;1723728;1723728;1723728;1723728;1723728;1727708;1727708;1727708;1727708;1727708;1728404;1730388;1730803;1730886;1730887;1730887;1730887;1730887;1730887;1731172;1731172;1731172;1731172;1731172;1731172;1731172;1735273;1735273;1735273;1735273;1735273…	1721643;1721643;1721643;1721643;1721643;1721643;1721916;1723222;1723583;1723583;1723583;1723583;1723583;1723583;1723583;1723583;1723870;1723870;1723870;1723870;1723870;1723870;1723870;1723870;1728094;1728066;1728232;1728787;1728787;1728787;1730388;1730962;1730962;1730962;1730962;1730962;1730962;1730962;1731301;1731231;1731301;1731301;1731301;1731301;1731301;1735325;1735325;1735325;1735325;1735325…	+;+;+;+;+;+;+;+;+;+;+;+;+;+;+;+;+;+;+;+;+;+;+;+;+;+;+;+;+;+;+;+;+;+;+;+;+;+;+;+;+;+;+;+;+;+;+;+;+;+;+;+;+;+;+;+;+;+;+;+;+;+;+;+;+;+;+;+;+;+;+;+;+;+;+;+;+;+;+;+;+;+;+;+;+;+;+;+;+;+;+;+;+	6528	2212	3413	2412	1809	1915	3008	1499	1359	0.197524	0.489887	0.918977	3.14939	3.69087	3.30976	3.01886	3.22964	3.69204	2.81904	2.69207	no
ENSG00000014123	UFL1	protein_coding	chr6;chr6;chr6;chr6;chr6;chr6;chr6;chr6;chr6;chr6;chr6;chr6;chr6;chr6;chr6;chr6;chr6;chr6;chr6;chr6;chr6	96521595;96521808;96522863;96523146;96524382;96525297;96526321;96528502;96534263;96536244;96537374;96538631;96540535;96542894;96548164;96549412;96549669;96551433;96551838;96552482;96553285	96521950;96521950;96522964;96523291;96524410;96525394;96526435;96528632;96534321;96536390;96537549;96538810;96540655;96543016;96548281;96549578;96549799;96551513;96551923;96552662;96555276	+;+;+;+;+;+;+;+;+;+;+;+;+;+;+;+;+;+;+;+;+	4539	2235	2313	1516	1530	1681	1738	1429	1521	0.0686243	0.650952	0.955176	3.63697	3.65676	3.17945	3.26945	3.53355	3.44745	3.21789	3.29168	no
ENSG00000014138	POLA2	protein_coding	chr11;chr11;chr11;chr11;chr11;chr11;chr11;chr11;chr11;chr11;chr11;chr11;chr11;chr11;chr11;chr11;chr11;chr11;chr11;chr11;chr11;chr11;chr11;chr11;chr11;chr11;chr11;chr11;chr11;chr11;chr11;chr11;chr11;chr11;chr11;chr11;chr11;chr11;chr11;chr11;chr11;chr11;chr11;chr11;chr11;chr11;chr11;chr11;chr11;chr11;chr11;chr11;chr11;chr11;chr11;chr11;chr11;chr11;chr11;chr11;chr11;chr11;chr11;chr11;chr11;chr11;chr…	65261762;65261920;65261932;65266481;65266582;65266582;65267477;65267477;65267477;65267477;65268672;65268672;65268672;65268672;65275892;65275892;65275892;65275892;65278730;65278730;65278730;65278730;65279538;65279538;65279538;65280468;65280992;65280992;65281670;65281670;65281670;65282479;65282479;65282479;65282507;65287602;65287716;65287716;65287716;65287716;65289050;65289050;65289050;65289050;652…	65262371;65262371;65262371;65266706;65266706;65266706;65267568;65267568;65267568;65267568;65268729;65268729;65268729;65268729;65275998;65275998;65275998;65275998;65278826;65278923;65278923;65278923;65280020;65279626;65279626;65281147;65281147;65281147;65281732;65281732;65281732;65282521;65282521;65282521;65282521;65287840;65287840;65287840;65287840;65287840;65289088;65289088;65289088;65289088;652…	+;+;+;+;+;+;+;+;+;+;+;+;+;+;+;+;+;+;+;+;+;+;+;+;+;+;+;+;+;+;+;+;+;+;+;+;+;+;+;+;+;+;+;+;+;+;+;+;+;+;+;+;+;+;+;+;+;+;+;+;+;+;+;+;+;+;+;+;+;+;+;+;+;+;+;+	5726	1015	1308	1286	669	1072	1382	569	510	0.22147	0.468523	0.91277	2.35572	2.63354	2.68248	1.99844	2.66637	2.85718	1.85644	1.73857	no
ENSG00000014164	ZC3H3	protein_coding	chr8;chr8;chr8;chr8;chr8;chr8;chr8;chr8;chr8;chr8;chr8;chr8;chr8;chr8	143437655;143440041;143440936;143465717;143468209;143468382;143468617;143475398;143484497;143507746;143507746;143536257;143538003;143541376	143438087;143440363;143441120;143465848;143468278;143468540;143468659;143475585;143484947;143507899;143507840;143536453;143539320;143541453	-;-;-;-;-;-;-;-;-;-;-;-;-;-	3731	470	462	839	796	434	310	769	604	0.119731	0.492089	0.919424	1.97337	1.93424	2.68401	2.69383	2.11205	1.65544	2.68631	2.3917	no
ENSG00000014216	CAPN1	protein_coding	chr11;chr11;chr11;chr11;chr11;chr11;chr11;chr11;chr11;chr11;chr11;chr11;chr11;chr11;chr11;chr11;chr11;chr11;chr11;chr11;chr11;chr11;chr11;chr11;chr11;chr11;chr11;chr11;chr11;chr11;chr11;chr11;chr11;chr11;chr11;chr11;chr11;chr11;chr11;chr11;chr11;chr11;chr11;chr11;chr11;chr11;chr11;chr11;chr11;chr11;chr11;chr11;chr11;chr11;chr11;chr11;chr11;chr11;chr11;chr11;chr11;chr11;chr11;chr11;chr11;chr11;chr…	65180566;65181037;65181194;65181687;65181723;65181733;65181745;65181800;65181872;65181919;65181931;65181931;65181934;65181938;65182000;65182384;65182435;65182435;65182453;65182462;65182701;65182701;65182701;65182701;65182701;65182701;65182701;65182701;65182701;65182701;65182701;65182701;65182701;65182701;65182701;65182701;65182701;65182902;65183128;65183128;65183128;65183128;65183128;65183128;651…	65180645;65181055;65181410;65181782;65181786;65181806;65181843;65181843;65182013;65182013;65182308;65182013;65182013;65182013;65182013;65182480;65182541;65182562;65182579;65182968;65182968;65182968;65182968;65182968;65182968;65182968;65182890;65182968;65182968;65182968;65182968;65182968;65182968;65182968;65182968;65182968;65182968;65182968;65183197;65183197;65183197;65183197;65183197;65183197;651…	+;+;+;+;+;+;+;+;+;+;+;+;+;+;+;+;+;+;+;+;+;+;+;+;+;+;+;+;+;+;+;+;+;+;+;+;+;+;+;+;+;+;+;+;+;+;+;+;+;+;+;+;+;+;+;+;+;+;+;+;+;+;+;+;+;+;+;+;+;+;+;+;+;+;+;+;+;+;+;+;+;+;+;+;+;+;+;+;+;+;+;+;+;+;+;+;+;+;+;+;+;+;+;+;+;+;+;+;+;+;+;+;+;+;+;+;+;+;+;+;+;+;+;+;+;+;+;+;+;+;+;+;+;+;+;+;+;+;+;+;+;+;+;+;+;+;+;+;+;+;+;+;+;+;+;+;+;+;+;+;+;+;+;+;+;+;+;+;+;+;+;+;+;+;+;+;+;+;+;+;+;+;+;+;+;+;+;+;+;+;+;+;+;+;+;+;+;+;+;+…	7553	3998	3767	4975	3004	2880	2721	3262	2690	0.279695	0.203726	0.775274	3.73318	3.62822	4.07849	3.48513	3.57204	3.36778	3.63132	3.37086	no
ENSG00000014257	ACPP	protein_coding	chr3;chr3;chr3;chr3;chr3;chr3;chr3;chr3;chr3;chr3;chr3;chr3;chr3;chr3;chr3;chr3;chr3;chr3;chr3;chr3;chr3;chr3;chr3;chr3;chr3;chr3;chr3;chr3;chr3;chr3;chr3;chr3;chr3;chr3;chr3;chr3;chr3;chr3;chr3;chr3;chr3;chr3;chr3;chr3;chr3;chr3;chr3;chr3;chr3;chr3;chr3;chr3;chr3;chr3;chr3;chr3	132317367;132317369;132317406;132317407;132317426;132317437;132328267;132328267;132328267;132328267;132328267;132328267;132328324;132331647;132331647;132331647;132331647;132331647;132331647;132332192;132332192;132332192;132332192;132332192;132332192;132332192;132333406;132337352;132337456;132337456;132337456;132337476;132342552;132342552;132342552;132342552;132342552;132344927;132344927;132344927…	132317576;132317576;132317576;132317576;132317576;132317576;132328362;132328362;132328362;132328362;132328362;132328362;132328362;132331733;132331733;132331733;132331733;132331733;132331733;132332626;132332344;132332344;132332344;132332344;132332344;132332344;132333492;132337554;132337554;132337554;132337554;132337543;132342644;132342644;132342644;132342579;132342644;132345059;132345059;132345059…	+;+;+;+;+;+;+;+;+;+;+;+;+;+;+;+;+;+;+;+;+;+;+;+;+;+;+;+;+;+;+;+;+;+;+;+;+;+;+;+;+;+;+;+;+;+;+;+;+;+;+;+;+;+;+;+	4193	9	0	0	0	255	142	0	1	-4.88911	0.0247502	0.311798	0.0702113	0	0	0	1.45278	0.907973	0	0.00899995	down
ENSG00000014641	MDH1	protein_coding	chr2;chr2;chr2;chr2;chr2;chr2;chr2;chr2;chr2;chr2;chr2;chr2;chr2;chr2;chr2;chr2;chr2;chr2;chr2;chr2;chr2;chr2;chr2;chr2;chr2;chr2;chr2;chr2;chr2;chr2;chr2;chr2;chr2;chr2;chr2;chr2;chr2;chr2;chr2;chr2;chr2;chr2;chr2;chr2;chr2;chr2;chr2;chr2;chr2;chr2;chr2;chr2;chr2;chr2;chr2;chr2;chr2;chr2;chr2;chr2;chr2;chr2;chr2;chr2;chr2;chr2;chr2;chr2;chr2;chr2;chr2;chr2;chr2;chr2;chr2;chr2;chr2;chr2	63588609;63588609;63588958;63588963;63588973;63588979;63588982;63588985;63588997;63588998;63589151;63589151;63589151;63589325;63589961;63590403;63593124;63593440;63594488;63594488;63594488;63594488;63594488;63594488;63594488;63594488;63594488;63594488;63594488;63595423;63595423;63595423;63595423;63595423;63595423;63595423;63597399;63597399;63597399;63597399;63597399;63597399;63597399;63597399;635…	63589046;63589046;63589046;63589046;63589046;63589046;63589046;63589046;63589046;63589046;63589384;63589384;63589384;63589384;63590084;63590974;63593628;63593628;63594586;63594586;63594586;63594586;63594586;63594586;63594586;63594990;63594586;63594586;63594586;63595519;63595519;63595519;63595519;63595519;63595519;63595519;63597574;63597574;63597574;63597574;63597538;63598186;63597574;63597574;635…	+;+;+;+;+;+;+;+;+;+;+;+;+;+;+;+;+;+;+;+;+;+;+;+;+;+;+;+;+;+;+;+;+;+;+;+;+;+;+;+;+;+;+;+;+;+;+;+;+;+;+;+;+;+;+;+;+;+;+;+;+;+;+;+;+;+;+;+;+;+;+;+;+;+;+;+;+;+	4990	13241	14284	8599	5327	8166	11881	6208	4511	0.255804	0.212009	0.780313	5.96928	6.04943	5.41223	4.82638	5.57743	5.96846	5.07962	4.62762	no
ENSG00000014824	SLC30A9	protein_coding	chr4;chr4;chr4;chr4;chr4;chr4;chr4;chr4;chr4;chr4;chr4;chr4;chr4;chr4;chr4;chr4;chr4;chr4;chr4;chr4;chr4;chr4;chr4;chr4;chr4;chr4;chr4;chr4;chr4;chr4;chr4;chr4;chr4;chr4;chr4;chr4;chr4;chr4;chr4;chr4;chr4;chr4;chr4;chr4;chr4;chr4;chr4;chr4;chr4;chr4;chr4;chr4	41990472;41990502;41990527;42001616;42001616;42001616;42018111;42018111;42018111;42018389;42020416;42020416;42020416;42022838;42022838;42023302;42023302;42035275;42035275;42038986;42038986;42049377;42049377;42060191;42060191;42062986;42062986;42063034;42065310;42065310;42065310;42066550;42066550;42066550;42067085;42067085;42067085;42070189;42070526;42070526;42070526;42075657;42075657;42075657;420…	41990760;41990760;41990760;42001780;42001780;42001780;42018170;42018170;42018170;42018505;42020775;42020515;42020515;42022930;42022930;42023384;42023384;42035333;42035333;42039053;42039053;42049479;42049479;42060246;42060246;42063121;42063121;42063121;42065349;42065349;42065349;42066621;42066621;42066621;42067192;42067192;42067192;42070292;42070691;42070691;42070691;42075786;42075786;42075786;420…	+;+;+;+;+;+;+;+;+;+;+;+;+;+;+;+;+;+;+;+;+;+;+;+;+;+;+;+;+;+;+;+;+;+;+;+;+;+;+;+;+;+;+;+;+;+;+;+;+;+;+;+	7225	2879	2940	2937	2524	2405	3832	2368	2190	-0.0888786	0.604941	0.948492	3.35871	3.36076	3.43421	3.31574	3.3936	3.88025	3.26981	3.16243	no
ENSG00000014914	MTMR11	protein_coding	chr1;chr1;chr1;chr1;chr1;chr1;chr1;chr1;chr1;chr1;chr1;chr1;chr1;chr1;chr1;chr1;chr1;chr1;chr1;chr1;chr1;chr1;chr1;chr1;chr1;chr1;chr1;chr1;chr1;chr1;chr1;chr1;chr1;chr1;chr1;chr1;chr1;chr1;chr1;chr1;chr1;chr1;chr1;chr1;chr1;chr1;chr1;chr1;chr1;chr1;chr1;chr1;chr1;chr1;chr1;chr1;chr1;chr1;chr1;chr1;chr1;chr1;chr1;chr1;chr1;chr1;chr1;chr1;chr1;chr1;chr1;chr1;chr1;chr1;chr1;chr1;chr1;chr1;chr1;chr1…	149928651;149928651;149928652;149928652;149928652;149928654;149929155;149929623;149929623;149929623;149929623;149929674;149930077;149930365;149930365;149930365;149930365;149930365;149930365;149930365;149930792;149930792;149930792;149930792;149930792;149930792;149931260;149931260;149931260;149931368;149931944;149931944;149931944;149931944;149931944;149932264;149932264;149932264;149932264;149932264…	149929317;149929317;149929916;149929916;149928901;149929317;149929317;149929916;149929916;149929916;149929916;149929916;149930547;149930547;149930547;149930965;149930965;149930547;149930547;149930547;149930965;149931387;149930965;149930965;149930965;149930965;149931592;149931426;149931426;149931426;149932014;149932014;149932014;149932014;149932014;149932330;149932330;149932330;149932330;149932330…	-;-;-;-;-;-;-;-;-;-;-;-;-;-;-;-;-;-;-;-;-;-;-;-;-;-;-;-;-;-;-;-;-;-;-;-;-;-;-;-;-;-;-;-;-;-;-;-;-;-;-;-;-;-;-;-;-;-;-;-;-;-;-;-;-;-;-;-;-;-;-;-;-;-;-;-;-;-;-;-;-;-;-;-;-;-;-;-;-;-;-;-;-;-;-;-	4591	37	36	54	103	322	150	110	134	-1.64322	0.00347467	0.0814136	0.247623	0.237183	0.360456	0.655574	1.58672	0.884032	0.706638	0.820362	down
ENSG00000014919	COX15	protein_coding	chr10;chr10;chr10;chr10;chr10;chr10;chr10;chr10;chr10;chr10;chr10;chr10;chr10;chr10;chr10;chr10;chr10;chr10;chr10;chr10	99711844;99713515;99714652;99716348;99716348;99716348;99718346;99718346;99720987;99720987;99723956;99723956;99726968;99726968;99727441;99727441;99729553;99729553;99731960;99731960	99713479;99714718;99714718;99716461;99716646;99716461;99718500;99718500;99721068;99721068;99724123;99724123;99727154;99727154;99727563;99727563;99729734;99729734;99732100;99732100	-;-;-;-;-;-;-;-;-;-;-;-;-;-;-;-;-;-;-;-	4177	1403	1441	1196	800	1014	1411	624	636	0.283352	0.139995	0.697951	3.13816	3.14754	2.98357	2.56334	2.98823	3.2842	2.30465	2.32054	no
ENSG00000015133	CCDC88C	protein_coding	chr14;chr14;chr14;chr14;chr14;chr14;chr14;chr14;chr14;chr14;chr14;chr14;chr14;chr14;chr14;chr14;chr14;chr14;chr14;chr14;chr14;chr14;chr14;chr14;chr14;chr14;chr14;chr14;chr14;chr14;chr14;chr14;chr14;chr14;chr14;chr14;chr14;chr14;chr14;chr14;chr14;chr14;chr14;chr14;chr14;chr14;chr14;chr14;chr14;chr14;chr14;chr14;chr14;chr14;chr14;chr14;chr14;chr14;chr14;chr14;chr14;chr14;chr14;chr14;chr14;chr14;chr…	91271323;91271325;91271325;91273360;91273469;91277922;91277922;91277922;91277922;91278141;91279238;91279238;91279238;91279238;91279238;91281162;91281457;91281457;91281457;91281457;91283329;91283329;91283329;91283329;91285395;91285395;91288732;91289105;91289105;91290995;91290995;91294173;91297305;91299927;91303701;91305765;91307038;91308351;91309859;91313080;91313943;91315650;91315650;91321120;913…	91273653;91273653;91273221;91273653;91273653;91278211;91278211;91278211;91278211;91278211;91279977;91279306;91279306;91279306;91279306;91281308;91281525;91281525;91281525;91281525;91283623;91283517;91283517;91283517;91285690;91285836;91289343;91289343;91289331;91291071;91291084;91294318;91297491;91300070;91303978;91305926;91307226;91308492;91309986;91314150;91314150;91315870;91315787;91321304;913…	-;-;-;-;-;-;-;-;-;-;-;-;-;-;-;-;-;-;-;-;-;-;-;-;-;-;-;-;-;-;-;-;-;-;-;-;-;-;-;-;-;-;-;-;-;-;-;-;-;-;-;-;-;-;-;-;-;-;-;-;-;-;-;-;-;-;-;-;-;-;-;-;-;-;-;-;-;-;-;-;-;-;-	12426	3147	2808	3197	3463	2241	2010	2399	3423	0.177341	0.268445	0.82492	2.7833	2.62048	2.8497	3.02603	2.62108	2.37464	2.60703	3.04055	no
ENSG00000015153	YAF2	protein_coding	chr12;chr12;chr12;chr12;chr12;chr12;chr12;chr12;chr12;chr12;chr12;chr12;chr12;chr12;chr12;chr12;chr12;chr12;chr12;chr12;chr12;chr12;chr12;chr12;chr12;chr12;chr12;chr12;chr12;chr12;chr12;chr12;chr12;chr12;chr12;chr12;chr12;chr12;chr12;chr12;chr12;chr12;chr12;chr12;chr12;chr12;chr12;chr12;chr12;chr12;chr12;chr12;chr12;chr12;chr12;chr12;chr12;chr12;chr12;chr12;chr12;chr12;chr12;chr12;chr12;chr12;chr…	42157104;42159124;42159902;42160042;42160266;42160496;42160608;42161613;42161613;42161613;42161613;42161613;42161613;42161613;42161628;42161653;42161671;42161671;42161672;42161690;42161699;42161749;42172140;42199136;42199136;42199136;42199136;42199136;42210355;42210355;42210355;42210355;42210355;42210355;42210548;42210548;42210548;42210548;42210548;42210548;42210548;42210548;42212444;42231224;422…	42160826;42160826;42160826;42161628;42160826;42160826;42160826;42161765;42161765;42161765;42161765;42161765;42161765;42161765;42161765;42161765;42161765;42161765;42161765;42161765;42161765;42161765;42172209;42199235;42199235;42199544;42199235;42199235;42210454;42210454;42210454;42210454;42210454;42210454;42210680;42210680;42210680;42210619;42210619;42210836;42210619;42210619;42212484;42235997;422…	-;-;-;-;-;-;-;-;-;-;-;-;-;-;-;-;-;-;-;-;-;-;-;-;-;-;-;-;-;-;-;-;-;-;-;-;-;-;-;-;-;-;-;-;-;-;-;-;-;-;-;-;-;-;-;-;-;-;-;-;-;-;-;-;-;-;-;-;-;-;-;-;-	10839	1142	1213	1192	960	1065	836	994	1092	0.00981242	0.94741	0.99554	1.78574	1.8279	1.86938	1.7097	1.92863	1.58304	1.77355	1.86533	no
ENSG00000015171	ZMYND11	protein_coding	chr10;chr10;chr10;chr10;chr10;chr10;chr10;chr10;chr10;chr10;chr10;chr10;chr10;chr10;chr10;chr10;chr10;chr10;chr10;chr10;chr10;chr10;chr10;chr10;chr10;chr10;chr10;chr10;chr10;chr10;chr10;chr10;chr10;chr10;chr10;chr10;chr10;chr10;chr10;chr10;chr10;chr10;chr10;chr10;chr10;chr10;chr10;chr10;chr10;chr10;chr10;chr10;chr10;chr10;chr10;chr10;chr10;chr10;chr10;chr10;chr10;chr10;chr10;chr10;chr10;chr10;chr…	134465;134465;134465;134484;134484;134703;135069;135484;135484;135509;179990;179994;179994;179994;179994;179994;179994;179994;179994;179994;179994;179994;179994;180013;197911;209889;209889;209889;209889;209889;209889;209889;209889;209889;209889;209889;209889;209889;209889;218455;221195;221195;221195;221195;221195;221195;221195;236838;236838;236838;236838;236838;236838;236838;236838;236838;236838;…	134786;134786;134786;134892;134892;134892;135302;135559;135559;135559;180128;180128;180128;180128;180128;180128;180128;180128;180128;180128;180128;180128;180128;180128;198005;210048;210048;210048;210048;210048;210048;210048;210048;210048;210048;210048;210048;210048;210048;218499;221356;221356;221356;221356;221356;221356;221356;236915;236915;236915;236915;236915;236915;236915;236915;236915;236915;…	+;+;+;+;+;+;+;+;+;+;+;+;+;+;+;+;+;+;+;+;+;+;+;+;+;+;+;+;+;+;+;+;+;+;+;+;+;+;+;+;+;+;+;+;+;+;+;+;+;+;+;+;+;+;+;+;+;+;+;+;+;+;+;+;+;+;+;+;+;+;+;+;+;+;+;+;+;+;+;+;+;+;+;+;+;+;+;+;+;+;+;+;+;+;+;+;+;+;+;+;+;+;+;+;+;+;+;+;+;+;+;+;+;+;+;+;+;+;+;+;+;+;+;+;+;+;+;+;+;+;+;+;+;+;+;+;+;+;+;+;+;+;+;+;+;+;+;+;+;+;+;+;+;+;+;+;+;+;+;+;+;+;+;+;+;+;+;+;+;+;+;+;+;+;+;+;+;+;+;+;+;+;+;+	5300	1738	1961	1813	2565	2363	2522	1682	1882	-0.246778	0.29871	0.846541	3.10753	3.23749	3.21017	3.74512	3.77998	3.73491	3.22821	3.36699	no
ENSG00000015285	WAS	protein_coding	chrX;chrX;chrX;chrX;chrX;chrX;chrX;chrX;chrX;chrX;chrX;chrX;chrX;chrX;chrX;chrX;chrX;chrX;chrX;chrX;chrX;chrX;chrX;chrX;chrX;chrX;chrX;chrX;chrX;chrX;chrX;chrX;chrX;chrX;chrX;chrX;chrX;chrX;chrX;chrX;chrX;chrX;chrX	48676596;48683268;48683779;48683819;48683820;48683828;48684283;48684283;48684283;48684283;48685547;48685547;48685547;48685547;48685734;48685734;48685734;48685734;48685779;48685946;48685946;48685946;48685946;48686081;48686081;48686081;48686081;48686781;48686781;48686781;48686820;48688054;48688054;48688054;48688054;48688279;48688300;48688660;48688660;48689020;48689320;48689320;48691107	48676748;48683363;48683985;48683985;48683985;48683985;48684423;48684423;48684423;48684423;48685633;48685633;48685633;48685633;48685836;48685836;48685836;48685836;48685836;48685987;48685987;48685987;48685987;48686134;48686134;48686134;48686134;48686955;48686871;48686955;48686955;48688198;48688146;48688137;48688096;48688453;48688453;48688999;48689066;48689066;48689594;48689434;48691427	+;+;+;+;+;+;+;+;+;+;+;+;+;+;+;+;+;+;+;+;+;+;+;+;+;+;+;+;+;+;+;+;+;+;+;+;+;+;+;+;+;+;+	2381	161	151	204	221	200	181	194	135	-0.0932321	0.7416	0.965299	1.36236	1.28994	1.61706	1.75697	1.76538	1.56913	1.65497	1.31482	no
ENSG00000015475	BID	protein_coding	chr22;chr22;chr22;chr22;chr22;chr22;chr22;chr22;chr22;chr22;chr22;chr22;chr22;chr22;chr22;chr22;chr22;chr22;chr22;chr22;chr22;chr22;chr22;chr22;chr22;chr22;chr22;chr22;chr22;chr22;chr22;chr22;chr22;chr22;chr22;chr22;chr22;chr22;chr22;chr22;chr22;chr22;chr22;chr22;chr22;chr22;chr22;chr22;chr22;chr22;chr22;chr22;chr22;chr22;chr22;chr22;chr22;chr22;chr22;chr22;chr22;chr22;chr22;chr22;chr22;chr22;chr…	17734138;17734142;17734142;17734142;17734142;17734171;17734175;17735222;17735499;17735552;17735552;17735552;17738017;17738017;17738017;17738017;17738017;17738017;17738017;17738017;17738017;17738017;17738017;17738017;17738058;17739349;17739349;17739349;17739349;17739349;17739349;17739349;17739349;17739349;17739349;17739349;17739349;17739349;17739448;17740031;17740082;17743803;17743803;17743803;177…	17735591;17735591;17735591;17735591;17735591;17735591;17735591;17735591;17735591;17735591;17735591;17735591;17738229;17738229;17738229;17738229;17738229;17738229;17738229;17738229;17738229;17738229;17738229;17738229;17738229;17739488;17739488;17739488;17740176;17739488;17739488;17741194;17739488;17739488;17739488;17739488;17739488;17739488;17739488;17740176;17740176;17744013;17744013;17744013;177…	-;-;-;-;-;-;-;-;-;-;-;-;-;-;-;-;-;-;-;-;-;-;-;-;-;-;-;-;-;-;-;-;-;-;-;-;-;-;-;-;-;-;-;-;-;-;-;-;-;-;-;-;-;-;-;-;-;-;-;-;-;-;-;-;-;-;-;-;-;-;-;-;-	4446	4115	4679	3025	2268	5280	6078	2189	2204	-0.199306	0.387967	0.885274	4.49213	4.64282	4.12254	3.81553	5.12625	5.185	3.806	3.80811	no
ENSG00000015479	MATR3	protein_coding	chr5;chr5;chr5;chr5;chr5;chr5;chr5;chr5;chr5;chr5;chr5;chr5;chr5;chr5;chr5;chr5;chr5;chr5;chr5;chr5;chr5;chr5;chr5;chr5;chr5;chr5;chr5;chr5;chr5;chr5;chr5;chr5;chr5;chr5;chr5;chr5;chr5;chr5;chr5;chr5;chr5;chr5;chr5;chr5;chr5;chr5;chr5;chr5;chr5;chr5;chr5;chr5;chr5;chr5;chr5;chr5;chr5;chr5;chr5;chr5;chr5;chr5;chr5;chr5;chr5;chr5;chr5;chr5;chr5;chr5;chr5;chr5;chr5;chr5;chr5;chr5;chr5;chr5;chr5;chr5…	139273752;139273752;139273789;139273838;139274102;139274103;139274103;139274104;139274104;139274104;139274104;139274104;139274118;139274124;139274131;139274131;139274131;139274131;139274364;139274364;139276109;139276121;139276121;139276121;139276121;139276121;139276121;139276121;139276121;139276121;139276121;139276121;139276121;139276121;139276121;139276121;139276121;139276121;139276121;139278327…	139274161;139274161;139274161;139274165;139274161;139274161;139274161;139274161;139274161;139274161;139274161;139274165;139274161;139274161;139274161;139274161;139274161;139274161;139274429;139274429;139276150;139276150;139276150;139276150;139276150;139276150;139276150;139276150;139276150;139276150;139276150;139276150;139276150;139276150;139276150;139276150;139276150;139276150;139276150;139278408…	+;+;+;+;+;+;+;+;+;+;+;+;+;+;+;+;+;+;+;+;+;+;+;+;+;+;+;+;+;+;+;+;+;+;+;+;+;+;+;+;+;+;+;+;+;+;+;+;+;+;+;+;+;+;+;+;+;+;+;+;+;+;+;+;+;+;+;+;+;+;+;+;+;+;+;+;+;+;+;+;+;+;+;+;+;+;+;+;+;+;+;+;+;+;+;+;+;+;+;+;+;+;+;+;+;+;+;+;+;+;+;+;+;+;+;+;+;+;+;+;+;+;+;+;+;+;+;+;+;+;+;+;+;+;+;+;+;+;+;+;+;+;+;+;+;+;+;+;+;+;+;+;+;+;+;+;+;+;+;+;+;+;+;+;+;+;+;+;+;+;+;+;+;+;+;+;+;+;+;+;+;+;+;+;+;+;+;+;+;+;+;+;+;+;+;+;+;+;+;+…	14675	9107	13160	25859	24435	11860	15270	20390	20378	-0.173453	0.470252	0.91277	3.9466	4.42192	5.44366	5.44933	4.59022	4.80364	5.23456	5.22635	no
ENSG00000015532	XYLT2	protein_coding	chr17;chr17;chr17;chr17;chr17;chr17;chr17;chr17;chr17;chr17;chr17;chr17;chr17;chr17;chr17;chr17;chr17;chr17;chr17;chr17;chr17;chr17;chr17;chr17;chr17;chr17;chr17;chr17;chr17;chr17;chr17;chr17;chr17;chr17;chr17;chr17;chr17;chr17;chr17	50346092;50346131;50346135;50346136;50353630;50353630;50353630;50353630;50354408;50354408;50354408;50354854;50354854;50354854;50355501;50355501;50355501;50355781;50355781;50355781;50356085;50356085;50356085;50356184;50356511;50356511;50356511;50356511;50357057;50357057;50357118;50357166;50358207;50358207;50358207;50358978;50359969;50359969;50362979	50346275;50346230;50346275;50346275;50354122;50353674;50354122;50354122;50354583;50354583;50354583;50355056;50355056;50355056;50355581;50355581;50355581;50355997;50355997;50355997;50356261;50356261;50356261;50356261;50356773;50356773;50356773;50356773;50357252;50357252;50357252;50358066;50358540;50358317;50358540;50361151;50361151;50361151;50363138	+;+;+;+;+;+;+;+;+;+;+;+;+;+;+;+;+;+;+;+;+;+;+;+;+;+;+;+;+;+;+;+;+;+;+;+;+;+;+	5472	627	1384	530	684	463	645	612	700	0.21228	0.524197	0.931393	1.87273	2.75779	1.73866	2.07211	1.7728	2.01806	1.98188	2.1232	no
ENSG00000015676	NUDCD3	protein_coding	chr7;chr7;chr7;chr7;chr7;chr7;chr7;chr7;chr7;chr7;chr7;chr7;chr7;chr7;chr7;chr7;chr7;chr7;chr7;chr7;chr7;chr7;chr7;chr7;chr7;chr7;chr7;chr7;chr7;chr7;chr7;chr7;chr7;chr7;chr7;chr7;chr7;chr7;chr7	44379121;44383591;44383591;44385351;44385814;44385893;44392297;44392297;44392297;44392297;44392297;44392385;44402642;44402642;44404440;44404440;44404440;44404440;44404513;44413191;44425900;44425900;44425910;44427571;44427571;44427571;44427571;44427571;44471769;44481292;44484444;44484968;44484968;44484968;44485069;44485531;44489823;44490409;44490409	44386121;44386121;44383756;44386121;44386121;44386121;44392485;44392485;44392485;44392508;44392485;44392485;44402923;44402789;44404583;44404583;44404583;44404583;44404583;44413283;44425950;44426279;44426153;44427703;44427641;44427703;44427703;44427703;44471960;44481462;44484624;44485284;44485274;44485284;44485284;44485622;44490265;44490606;44490880	-;-;-;-;-;-;-;-;-;-;-;-;-;-;-;-;-;-;-;-;-;-;-;-;-;-;-;-;-;-;-;-;-;-;-;-;-;-;-	10113	2922	2993	2288	2163	3325	2199	2123	1997	-0.063991	0.715375	0.959192	2.94732	2.95311	2.69142	2.69688	3.37748	2.72839	2.7087	2.62792	no
ENSG00000016864	GLT8D1	protein_coding	chr3;chr3;chr3;chr3;chr3;chr3;chr3;chr3;chr3;chr3;chr3;chr3;chr3;chr3;chr3;chr3;chr3;chr3;chr3;chr3;chr3;chr3;chr3;chr3;chr3;chr3;chr3;chr3;chr3;chr3;chr3;chr3;chr3;chr3;chr3;chr3;chr3;chr3;chr3;chr3;chr3;chr3;chr3;chr3;chr3;chr3;chr3;chr3;chr3;chr3;chr3;chr3;chr3;chr3;chr3;chr3;chr3;chr3;chr3;chr3;chr3;chr3;chr3;chr3;chr3;chr3;chr3;chr3;chr3;chr3;chr3;chr3;chr3;chr3;chr3;chr3;chr3;chr3;chr3;chr3…	52694485;52694489;52694492;52694503;52694672;52694768;52694802;52694899;52694932;52694981;52695190;52695190;52695190;52695190;52695190;52695190;52695190;52695190;52695203;52695240;52695421;52695421;52695421;52695421;52695421;52695421;52695421;52695928;52695928;52695928;52695928;52695928;52695928;52695928;52696197;52696234;52696234;52696234;52696234;52696234;52696234;52696234;52696243;52696542;526…	52695035;52695035;52695035;52695035;52695035;52694929;52695035;52695035;52694979;52695035;52695302;52696040;52695200;52695302;52695302;52695302;52695302;52695302;52695302;52696040;52695587;52695587;52695587;52695587;52695587;52695587;52695587;52696040;52696040;52696040;52696040;52696040;52696040;52696040;52696659;52696318;52696318;52696318;52696318;52696318;52696318;52696318;52696318;52696659;526…	-;-;-;-;-;-;-;-;-;-;-;-;-;-;-;-;-;-;-;-;-;-;-;-;-;-;-;-;-;-;-;-;-;-;-;-;-;-;-;-;-;-;-;-;-;-;-;-;-;-;-;-;-;-;-;-;-;-;-;-;-;-;-;-;-;-;-;-;-;-;-;-;-;-;-;-;-;-;-;-;-;-;-;-;-;-;-;-;-;-;-;-;-;-;-;-;-;-;-;-;-;-;-;-;-;-;-;-;-;-;-;-	3916	3754	4768	1907	1770	2724	3399	1768	1726	0.126987	0.605453	0.948492	4.54058	4.84528	3.67256	3.65411	4.38348	4.55226	3.69029	3.65133	no
ENSG00000017260	ATP2C1	protein_coding	chr3;chr3;chr3;chr3;chr3;chr3;chr3;chr3;chr3;chr3;chr3;chr3;chr3;chr3;chr3;chr3;chr3;chr3;chr3;chr3;chr3;chr3;chr3;chr3;chr3;chr3;chr3;chr3;chr3;chr3;chr3;chr3;chr3;chr3;chr3;chr3;chr3;chr3;chr3;chr3;chr3;chr3;chr3;chr3;chr3;chr3;chr3;chr3;chr3;chr3;chr3;chr3;chr3;chr3;chr3;chr3;chr3;chr3;chr3;chr3;chr3;chr3;chr3;chr3;chr3;chr3;chr3;chr3;chr3;chr3;chr3;chr3;chr3;chr3;chr3;chr3;chr3;chr3;chr3;chr3…	130850595;130850595;130850601;130850783;130854186;130855881;130893968;130893991;130894015;130894178;130894178;130894182;130894382;130894448;130894535;130894590;130894590;130894590;130894641;130894641;130894708;130894731;130929998;130930416;130930416;130930416;130930416;130930416;130930416;130930416;130930416;130930416;130930416;130930416;130930416;130930416;130930416;130930416;130932022;130932022…	130850928;130850928;130850928;130850928;130854269;130856223;130894337;130894337;130894337;130894337;130894337;130894337;130894453;130894775;130894775;130894775;130894775;130894775;130894775;130894775;130894775;130894775;130930249;130930526;130930526;130930526;130930526;130930526;130930526;130930526;130930526;130930526;130930526;130930526;130930526;130930526;130930526;130930526;130932138;130932138…	+;+;+;+;+;+;+;+;+;+;+;+;+;+;+;+;+;+;+;+;+;+;+;+;+;+;+;+;+;+;+;+;+;+;+;+;+;+;+;+;+;+;+;+;+;+;+;+;+;+;+;+;+;+;+;+;+;+;+;+;+;+;+;+;+;+;+;+;+;+;+;+;+;+;+;+;+;+;+;+;+;+;+;+;+;+;+;+;+;+;+;+;+;+;+;+;+;+;+;+;+;+;+;+;+;+;+;+;+;+;+;+;+;+;+;+;+;+;+;+;+;+;+;+;+;+;+;+;+;+;+;+;+;+;+;+;+;+;+;+;+;+;+;+;+;+;+;+;+;+;+;+;+;+;+;+;+;+;+;+;+;+;+;+;+;+;+;+;+;+;+;+;+;+;+;+;+;+;+;+;+;+;+;+;+;+;+;+;+;+;+;+;+;+;+;+;+;+;+;+…	8533	893	1176	1602	1707	963	1544	1181	1103	-0.0734173	0.789644	0.97397	1.77884	2.04983	2.46738	2.61571	2.07862	2.50655	2.21745	2.13479	no
ENSG00000017483	SLC38A5	protein_coding	chrX;chrX;chrX;chrX;chrX;chrX;chrX;chrX;chrX;chrX;chrX;chrX;chrX;chrX;chrX;chrX;chrX;chrX;chrX;chrX;chrX;chrX;chrX;chrX;chrX;chrX;chrX;chrX;chrX;chrX;chrX;chrX;chrX;chrX;chrX;chrX;chrX;chrX;chrX;chrX;chrX;chrX;chrX;chrX;chrX;chrX;chrX;chrX;chrX;chrX;chrX;chrX;chrX;chrX;chrX;chrX;chrX;chrX;chrX;chrX;chrX;chrX;chrX;chrX;chrX;chrX;chrX;chrX;chrX;chrX;chrX;chrX;chrX;chrX;chrX;chrX;chrX;chrX;chrX;chrX…	48458537;48458537;48458539;48458539;48458545;48458693;48458957;48459220;48459536;48459536;48459536;48459536;48459536;48459732;48459732;48459732;48459732;48459732;48459732;48460649;48460649;48460649;48460649;48460649;48460649;48460986;48460986;48460986;48460986;48460986;48461718;48461718;48461718;48461718;48461718;48461731;48461752;48462007;48462007;48462007;48462007;48462007;48462007;48462007;484…	48459034;48459034;48458955;48459034;48458692;48459034;48459034;48459639;48459639;48459639;48459639;48459639;48459639;48459876;48459876;48459876;48459876;48459876;48459876;48460854;48460977;48460764;48460764;48460764;48460764;48461076;48461086;48461086;48461086;48461086;48461797;48461797;48461797;48461797;48461797;48461797;48461797;48462144;48462144;48462144;48462144;48462144;48462144;48462144;484…	-;-;-;-;-;-;-;-;-;-;-;-;-;-;-;-;-;-;-;-;-;-;-;-;-;-;-;-;-;-;-;-;-;-;-;-;-;-;-;-;-;-;-;-;-;-;-;-;-;-;-;-;-;-;-;-;-;-;-;-;-;-;-;-;-;-;-;-;-;-;-;-;-;-;-;-;-;-;-;-;-;-;-;-;-;-;-;-;-;-;-;-;-;-;-;-;-;-;-;-;-;-;-;-;-;-;-;-;-;-;-;-;-;-;-;-;-;-;-;-;-;-;-;-;-;-;-;-;-;-;-;-;-;-	4014	745	775	1090	822	638	876	861	635	0.0237107	0.930519	0.993158	2.40933	2.43289	2.917	2.64401	2.47005	2.73285	2.73507	2.36482	no
ENSG00000017797	RALBP1	protein_coding	chr18;chr18;chr18;chr18;chr18;chr18;chr18;chr18;chr18;chr18;chr18;chr18;chr18;chr18;chr18;chr18;chr18;chr18;chr18;chr18;chr18;chr18;chr18;chr18;chr18;chr18;chr18;chr18;chr18;chr18	9475009;9475622;9475670;9476127;9476135;9476969;9479344;9512991;9512991;9512991;9512991;9512991;9516845;9516845;9516845;9516845;9522160;9522160;9524594;9524594;9525720;9525720;9530834;9530834;9533335;9533335;9533703;9533703;9535671;9535671	9475176;9475691;9475691;9476286;9476286;9477253;9479437;9513056;9513289;9513289;9513289;9513289;9517221;9517158;9517303;9517303;9522509;9522509;9524755;9524755;9525851;9525851;9530941;9530941;9533456;9533456;9533826;9533826;9538116;9538114	+;+;+;+;+;+;+;+;+;+;+;+;+;+;+;+;+;+;+;+;+;+;+;+;+;+;+;+;+;+	4979	3239	2905	2270	2237	2053	2127	1616	1963	0.275727	0.235279	0.800897	4.01029	3.8375	3.58516	3.64614	3.67574	3.59159	3.25717	3.50397	no
ENSG00000018189	RUFY3	protein_coding	chr4;chr4;chr4;chr4;chr4;chr4;chr4;chr4;chr4;chr4;chr4;chr4;chr4;chr4;chr4;chr4;chr4;chr4;chr4;chr4;chr4;chr4;chr4;chr4;chr4;chr4;chr4;chr4;chr4;chr4;chr4;chr4;chr4;chr4;chr4;chr4;chr4;chr4;chr4;chr4;chr4;chr4;chr4;chr4;chr4;chr4;chr4;chr4;chr4;chr4;chr4;chr4;chr4;chr4;chr4;chr4;chr4;chr4;chr4;chr4;chr4;chr4;chr4;chr4;chr4;chr4;chr4;chr4;chr4;chr4;chr4;chr4;chr4;chr4;chr4;chr4;chr4;chr4;chr4;chr4…	70704204;70704424;70704801;70704894;70721995;70722011;70734346;70734434;70741627;70762519;70762519;70762519;70762519;70762519;70762519;70763552;70763552;70763552;70763552;70763552;70763552;70764475;70764475;70764475;70764475;70764475;70764475;70768538;70768538;70768538;70768538;70768538;70768538;70773511;70773511;70773511;70773511;70773511;70775168;70775168;70775168;70775168;70775168;70778369;707…	70704348;70704475;70705294;70705230;70722751;70722751;70734593;70734593;70741680;70762692;70762692;70762692;70762692;70762692;70762692;70763669;70763669;70763669;70763669;70763669;70763669;70764576;70764576;70764576;70764576;70764576;70764576;70768661;70768661;70768661;70768661;70768622;70768661;70773572;70773572;70773572;70773572;70773572;70775233;70775206;70775233;70775233;70775233;70778438;707…	+;+;+;+;+;+;+;+;+;+;+;+;+;+;+;+;+;+;+;+;+;+;+;+;+;+;+;+;+;+;+;+;+;+;+;+;+;+;+;+;+;+;+;+;+;+;+;+;+;+;+;+;+;+;+;+;+;+;+;+;+;+;+;+;+;+;+;+;+;+;+;+;+;+;+;+;+;+;+;+;+;+;+;+;+;+;+;+;+;+;+;+;+;+;+;+;+;+;+;+;+;+;+;+;+;+;+;+;+;+	8070	382	361	153	219	394	258	142	219	-0.0433099	0.859446	0.985405	1.07026	1.01391	0.543498	0.761976	1.25987	0.869752	0.550048	0.775733	no
ENSG00000018280	SLC11A1	protein_coding	chr2;chr2;chr2;chr2;chr2;chr2;chr2;chr2;chr2;chr2;chr2;chr2;chr2;chr2;chr2;chr2;chr2;chr2;chr2;chr2;chr2;chr2;chr2;chr2;chr2;chr2;chr2;chr2;chr2;chr2;chr2;chr2;chr2;chr2;chr2;chr2;chr2;chr2;chr2;chr2;chr2;chr2;chr2;chr2;chr2;chr2;chr2;chr2;chr2;chr2;chr2;chr2;chr2;chr2;chr2;chr2;chr2;chr2;chr2;chr2;chr2;chr2;chr2;chr2;chr2;chr2;chr2;chr2;chr2;chr2;chr2;chr2;chr2;chr2;chr2;chr2;chr2;chr2;chr2;chr2…	218382029;218382029;218382169;218382188;218382203;218382248;218382273;218382273;218382279;218382279;218382287;218382302;218382960;218382960;218382960;218382960;218382960;218382960;218382960;218382960;218383687;218384167;218384243;218384243;218384243;218384243;218384243;218384243;218384319;218384319;218384907;218385147;218385147;218385147;218385147;218385147;218385147;218385147;218385147;218385147…	218382375;218382375;218382375;218382375;218382375;218382375;218382375;218382375;218382375;218382375;218382375;218382375;218383070;218383102;218383102;218383102;218383102;218383102;218383102;218385266;218384365;218384365;218384365;218384365;218384365;218384365;218384365;218384365;218384365;218384365;218385001;218385266;218385266;218385485;218385266;218385266;218385266;218385266;218385266;218385266…	+;+;+;+;+;+;+;+;+;+;+;+;+;+;+;+;+;+;+;+;+;+;+;+;+;+;+;+;+;+;+;+;+;+;+;+;+;+;+;+;+;+;+;+;+;+;+;+;+;+;+;+;+;+;+;+;+;+;+;+;+;+;+;+;+;+;+;+;+;+;+;+;+;+;+;+;+;+;+;+;+;+;+;+;+;+;+;+;+;+;+;+;+;+;+;+;+;+;+;+;+;+;+;+;+;+;+;+;+;+;+;+;+;+;+;+;+;+;+;+;+;+;+;+;+;+;+;+	8676	105	141	92	189	2125	2028	216	246	-2.35968	0.000930637	0.029379	0.357481	0.454536	0.328703	0.640206	2.99946	2.81744	0.728308	0.802384	down
ENSG00000018510	AGPS	protein_coding	chr2;chr2;chr2;chr2;chr2;chr2;chr2;chr2;chr2;chr2;chr2;chr2;chr2;chr2;chr2;chr2;chr2;chr2;chr2;chr2;chr2;chr2;chr2;chr2;chr2;chr2;chr2	177392644;177392768;177420269;177420269;177434327;177436764;177436980;177436984;177440965;177440965;177442407;177445546;177461893;177468416;177482059;177493148;177497689;177499618;177505506;177507970;177513819;177521269;177521329;177523748;177523748;177538074;177538074	177393049;177393049;177420358;177420358;177434417;177436884;177437054;177437054;177441469;177441036;177442486;177445626;177462018;177468524;177482186;177493199;177497765;177499730;177505575;177508031;177513908;177521368;177521368;177523805;177523805;177543836;177538418	+;+;+;+;+;+;+;+;+;+;+;+;+;+;+;+;+;+;+;+;+;+;+;+;+;+;+	8197	1455	1973	2035	1608	1857	1865	1378	1313	-0.0259962	0.897948	0.990053	2.35731	2.6971	2.80546	2.59211	2.90147	2.78408	2.44209	2.37933	no
ENSG00000018610	CXorf56	protein_coding	chrX;chrX;chrX;chrX;chrX;chrX;chrX;chrX;chrX;chrX;chrX;chrX;chrX;chrX;chrX;chrX	119538149;119538149;119539570;119541328;119541328;119541328;119542505;119542505;119542505;119544353;119544353;119545463;119560268;119560268;119565125;119565232	119539789;119539789;119539789;119541420;119541420;119541420;119542767;119542594;119542594;119544491;119544491;119545504;119560385;119560385;119565373;119565434	-;-;-;-;-;-;-;-;-;-;-;-;-;-;-;-	2606	579	463	762	569	429	224	823	680	0.020657	0.940043	0.993866	2.62343	2.3359	3.01005	2.7221	2.51167	1.68904	3.22191	2.97208	no
ENSG00000018699	TTC27	protein_coding	chr2;chr2;chr2;chr2;chr2;chr2;chr2;chr2;chr2;chr2;chr2;chr2;chr2;chr2;chr2;chr2;chr2;chr2;chr2;chr2;chr2;chr2;chr2;chr2;chr2;chr2;chr2;chr2;chr2;chr2;chr2;chr2;chr2;chr2;chr2;chr2;chr2;chr2;chr2;chr2;chr2;chr2;chr2	32628032;32628062;32628156;32630523;32630523;32633876;32633876;32640270;32640270;32650131;32664303;32666635;32672272;32678856;32678856;32678878;32702807;32702807;32702807;32704861;32733828;32733828;32736694;32736785;32758292;32758292;32766468;32777882;32777882;32777882;32780054;32782626;32782626;32782626;32786984;32786984;32786984;32811024;32811024;32812504;32812504;32817457;32820816	32628133;32628380;32628380;32630700;32630700;32634005;32634005;32640368;32640410;32650233;32664467;32666768;32672384;32678922;32678922;32678922;32702920;32702920;32702920;32704998;32733921;32733923;32736816;32736816;32758519;32758519;32766549;32777980;32777980;32777980;32780112;32782678;32782678;32782678;32787149;32787149;32787149;32811221;32811221;32812615;32812615;32817557;32821051	+;+;+;+;+;+;+;+;+;+;+;+;+;+;+;+;+;+;+;+;+;+;+;+;+;+;+;+;+;+;+;+;+;+;+;+;+;+;+;+;+;+;+	3185	956	1398	1033	945	790	2291	829	771	-0.226809	0.470793	0.91277	2.99528	3.45974	3.14184	3.1056	3.0154	4.29387	2.97555	2.87808	no
ENSG00000018869	ZNF582	protein_coding	chr19;chr19;chr19;chr19;chr19;chr19;chr19;chr19;chr19;chr19;chr19;chr19;chr19;chr19;chr19;chr19;chr19;chr19;chr19;chr19;chr19;chr19;chr19;chr19;chr19;chr19;chr19;chr19;chr19;chr19;chr19;chr19;chr19;chr19	56375846;56382752;56383279;56383770;56384873;56384882;56389998;56390001;56390001;56390001;56390001;56390001;56390001;56390375;56390375;56390375;56390375;56390375;56390375;56390375;56391744;56391744;56391744;56391744;56391744;56391744;56391744;56393220;56393220;56393237;56393442;56393442;56393442;56393442	56376121;56385184;56385184;56385184;56385184;56385184;56390096;56390096;56390096;56390096;56390096;56390096;56390096;56390501;56390501;56390501;56390501;56390501;56390501;56390501;56391832;56391832;56391832;56391832;56391832;56391832;56391832;56393328;56393545;56393430;56393538;56393520;56393520;56393478	-;-;-;-;-;-;-;-;-;-;-;-;-;-;-;-;-;-;-;-;-;-;-;-;-;-;-;-;-;-;-;-;-;-	3350	246	162	80	119	207	164	90	116	-0.110151	0.711256	0.958913	1.43624	1.07175	0.656508	0.934177	1.46739	1.18072	0.77285	0.932493	no
ENSG00000019102	VSIG2	protein_coding	chr11;chr11;chr11;chr11;chr11;chr11;chr11;chr11;chr11;chr11;chr11;chr11;chr11	124747472;124748106;124748390;124748644;124748644;124749708;124749708;124750714;124750714;124751423;124751423;124752077;124752077	124747667;124748534;124748534;124748763;124748763;124749866;124749866;124750921;124750921;124751580;124751580;124752193;124752238	-;-;-;-;-;-;-;-;-;-;-;-;-	1432	1	1	10	2	15	1	34	8	-2.28455	0.0674524	0.524587	0.0232198	0.0227773	0.224673	0.0507598	0.377669	0.0258392	0.701571	0.197345	no
ENSG00000019169	MARCO	protein_coding	chr2;chr2;chr2;chr2;chr2;chr2;chr2;chr2;chr2;chr2;chr2;chr2;chr2;chr2;chr2;chr2;chr2;chr2;chr2;chr2;chr2;chr2;chr2	118942166;118942290;118944793;118969160;118969160;118970114;118970114;118971499;118974333;118974521;118977471;118977828;118981409;118981621;118982156;118982348;118990589;118991777;118992432;118993017;118993124;118994387;118994387	118942397;118942397;118944925;118969261;118969261;118970339;118970338;118971534;118974440;118974565;118977515;118977935;118981507;118981656;118982254;118982410;118990633;118991875;118992476;118993300;118993300;118994658;118994660	+;+;+;+;+;+;+;+;+;+;+;+;+;+;+;+;+;+;+;+;+;+;+	2079	0	0	7	1	72	75	36	6	-4.32663	0.000209927	0.00838794	0	0	0.112699	0.0176838	0.992299	0.951271	0.542752	0.10531	down
ENSG00000019582	CD74	protein_coding	chr5;chr5;chr5;chr5;chr5;chr5;chr5;chr5;chr5;chr5;chr5;chr5;chr5;chr5;chr5;chr5;chr5;chr5;chr5;chr5;chr5;chr5;chr5;chr5;chr5;chr5;chr5;chr5;chr5;chr5;chr5;chr5;chr5;chr5;chr5;chr5;chr5;chr5;chr5;chr5;chr5;chr5;chr5;chr5;chr5;chr5;chr5;chr5;chr5;chr5;chr5;chr5;chr5;chr5;chr5;chr5;chr5;chr5;chr5;chr5;chr5;chr5;chr5;chr5;chr5;chr5;chr5	150401637;150401670;150401699;150401864;150402152;150402170;150402563;150402563;150402563;150402563;150403121;150403121;150403121;150404486;150404664;150404680;150404680;150404680;150405085;150405085;150405085;150405085;150405085;150405316;150405978;150406039;150406259;150406259;150406259;150406259;150406259;150406259;150406259;150406259;150406259;150406705;150406881;150406881;150406881;150406881…	150402250;150402250;150402625;150402004;150402250;150402250;150402625;150402625;150402625;150402625;150403312;150403312;150403312;150404767;150404767;150404767;150404767;150404767;150405180;150405180;150405180;150405180;150405180;150405671;150406321;150406321;150406321;150406321;150406321;150406321;150406321;150406321;150406321;150406321;150406321;150406960;150406960;150407324;150406960;150406960…	-;-;-;-;-;-;-;-;-;-;-;-;-;-;-;-;-;-;-;-;-;-;-;-;-;-;-;-;-;-;-;-;-;-;-;-;-;-;-;-;-;-;-;-;-;-;-;-;-;-;-;-;-;-;-;-;-;-;-;-;-;-;-;-;-;-;-	3184	141904	91155	134857	117399	171244	178844	96889	59899	-0.0742595	0.848224	0.984268	10.0175	9.35181	9.99867	9.88629	10.5863	10.5064	9.65044	8.95018	no
ENSG00000019991	HGF	protein_coding	chr7;chr7;chr7;chr7;chr7;chr7;chr7;chr7;chr7;chr7;chr7;chr7;chr7;chr7;chr7;chr7;chr7;chr7;chr7;chr7;chr7;chr7;chr7;chr7;chr7;chr7;chr7;chr7;chr7;chr7;chr7;chr7;chr7;chr7;chr7;chr7;chr7;chr7;chr7;chr7;chr7;chr7;chr7;chr7;chr7;chr7;chr7;chr7;chr7;chr7;chr7;chr7;chr7;chr7;chr7;chr7;chr7;chr7;chr7;chr7;chr7;chr7;chr7;chr7;chr7;chr7;chr7;chr7;chr7;chr7;chr7;chr7;chr7;chr7;chr7;chr7;chr7;chr7;chr7	81699006;81702581;81705390;81705390;81705647;81705647;81706287;81706287;81707290;81707290;81710147;81710147;81711481;81711481;81717232;81717232;81720745;81720745;81725890;81725890;81729605;81729605;81742691;81742732;81743353;81743353;81743353;81743353;81745000;81745000;81745000;81745000;81750889;81751916;81752120;81752120;81752120;81752120;81755121;81756986;81757189;81757189;81757189;81757189;817…	81702757;81702757;81705535;81705535;81705753;81705753;81706427;81706427;81707364;81707364;81710243;81710243;81711519;81711519;81717365;81717365;81720847;81720847;81726017;81726017;81729779;81729779;81742949;81742949;81743471;81743471;81743471;81743471;81745120;81745120;81745120;81745120;81752262;81752247;81752247;81752262;81752247;81752262;81756063;81757303;81757303;81757303;81757303;81757303;817…	-;-;-;-;-;-;-;-;-;-;-;-;-;-;-;-;-;-;-;-;-;-;-;-;-;-;-;-;-;-;-;-;-;-;-;-;-;-;-;-;-;-;-;-;-;-;-;-;-;-;-;-;-;-;-;-;-;-;-;-;-;-;-;-;-;-;-;-;-;-;-;-;-;-;-;-;-;-;-	8897	0	0	2	0	31	2	0	0	-2.07894	0.318463	0.857217	0	0	0.00780478	0	0.136898	0.00836842	0	0	no
ENSG00000019995	ZRANB1	protein_coding	chr10;chr10;chr10;chr10;chr10;chr10;chr10;chr10;chr10;chr10;chr10;chr10	124942123;124966594;124971965;124973645;124974200;124981411;124981709;124983175;124983175;124983459;124983459;124984774	124943307;124966781;124972118;124973716;124974398;124981829;124981829;124983304;124983304;124983496;124983688;124988189	+;+;+;+;+;+;+;+;+;+;+;+	5993	314	410	699	840	319	328	723	837	-0.0919248	0.617216	0.95054	1.14883	1.35557	1.93151	2.19969	1.33378	1.27283	2.06425	2.22175	no
ENSG00000020129	NCDN	protein_coding	chr1;chr1;chr1;chr1;chr1;chr1;chr1;chr1;chr1;chr1;chr1;chr1;chr1;chr1;chr1;chr1;chr1;chr1;chr1;chr1;chr1;chr1;chr1;chr1;chr1;chr1;chr1;chr1;chr1;chr1;chr1;chr1;chr1	35557473;35557792;35557808;35557831;35558156;35558156;35558506;35559107;35559107;35559107;35559107;35559107;35560326;35560326;35560326;35560326;35560326;35562392;35562392;35562392;35562468;35563202;35563202;35563202;35563202;35563767;35563767;35563767;35563767;35565227;35565227;35565227;35566823	35557883;35557883;35558223;35557883;35558484;35558223;35558685;35559247;35559247;35559247;35559247;35559247;35560934;35560843;35561294;35561294;35561294;35562633;35562633;35562633;35562633;35563426;35563426;35563426;35563426;35563909;35563909;35563909;35563909;35566773;35566779;35566772;35567274	+;+;+;+;+;+;+;+;+;+;+;+;+;+;+;+;+;+;+;+;+;+;+;+;+;+;+;+;+;+;+;+;+	4917	443	411	405	509	338	237	405	343	0.262745	0.217947	0.786216	1.62914	1.53843	1.57899	1.86957	1.56743	1.16823	1.66568	1.50099	no
ENSG00000020256	ZFP64	protein_coding	chr20;chr20;chr20;chr20;chr20;chr20;chr20;chr20;chr20;chr20;chr20;chr20;chr20;chr20;chr20;chr20;chr20;chr20;chr20;chr20;chr20;chr20;chr20;chr20;chr20;chr20;chr20;chr20;chr20;chr20;chr20;chr20;chr20;chr20;chr20;chr20;chr20;chr20;chr20;chr20;chr20;chr20;chr20;chr20;chr20;chr20;chr20;chr20;chr20;chr20;chr20;chr20;chr20;chr20;chr20;chr20;chr20;chr20;chr20;chr20;chr20;chr20;chr20;chr20;chr20;chr20;chr…	52051663;52084011;52084011;52084969;52085241;52088265;52088392;52088392;52088392;52088392;52088392;52088960;52096808;52097373;52097373;52097373;52097373;52097373;52097373;52097373;52097373;52098438;52098438;52098438;52098438;52098438;52098438;52098438;52098438;52104653;52104653;52105132;52151278;52151278;52151278;52160123;52160123;52160123;52160123;52160123;52160123;52160261;52164695;52164695;521…	52052132;52085266;52085266;52085069;52085266;52088643;52088643;52088643;52088643;52088643;52088643;52089067;52097106;52097435;52097435;52097435;52097435;52097435;52097435;52097435;52097435;52098587;52098587;52098587;52098587;52098466;52098587;52098587;52098587;52104850;52104923;52105644;52153428;52153428;52153428;52160374;52160374;52160374;52160374;52160374;52160374;52160374;52164757;52164757;521…	-;-;-;-;-;-;-;-;-;-;-;-;-;-;-;-;-;-;-;-;-;-;-;-;-;-;-;-;-;-;-;-;-;-;-;-;-;-;-;-;-;-;-;-;-;-;-;-;-;-;-;-;-;-;-;-;-;-;-;-;-;-;-;-;-;-;-;-	6997	424	722	418	341	295	248	276	261	0.613596	0.0277472	0.331164	1.26779	1.74477	1.28782	1.16965	1.14041	0.93903	1.0289	0.984594	no
ENSG00000020426	MNAT1	protein_coding	chr14;chr14;chr14;chr14;chr14;chr14;chr14;chr14;chr14;chr14;chr14;chr14;chr14;chr14;chr14;chr14;chr14;chr14;chr14;chr14;chr14;chr14;chr14;chr14;chr14;chr14;chr14;chr14;chr14;chr14;chr14;chr14;chr14;chr14;chr14;chr14;chr14;chr14;chr14;chr14;chr14	60734742;60734762;60734773;60734776;60734779;60753553;60796217;60796217;60796217;60796320;60798087;60798087;60798087;60798087;60808324;60808325;60808325;60808325;60808325;60808325;60811986;60811987;60811987;60811987;60811987;60811987;60818722;60818722;60818722;60818722;60818761;60879714;60879714;60879714;60879714;60879714;60968229;60968229;60968229;60968559;60968559	60734951;60734951;60734951;60734951;60734951;60753954;60796369;60796369;60796369;60796369;60798160;60798160;60798160;60798160;60808428;60808428;60808428;60808428;60808428;60809015;60812127;60812127;60812127;60812127;60812127;60812127;60818847;60818847;60818847;60818847;60818860;60879835;60880041;60879835;60879835;60879835;60968397;60968678;60969953;60968680;60968680	+;+;+;+;+;+;+;+;+;+;+;+;+;+;+;+;+;+;+;+;+;+;+;+;+;+;+;+;+;+;+;+;+;+;+;+;+;+;+;+;+	3865	1571	1536	1178	1362	1080	1081	1144	1382	0.103635	0.479945	0.914061	3.38459	3.33001	3.0626	3.32703	3.16714	3.04229	3.13871	3.37604	no
ENSG00000020633	RUNX3	protein_coding	chr1;chr1;chr1;chr1;chr1;chr1;chr1;chr1;chr1;chr1;chr1;chr1;chr1;chr1;chr1;chr1;chr1;chr1;chr1;chr1;chr1;chr1;chr1;chr1;chr1;chr1	24899511;24899518;24901029;24902572;24907259;24907259;24907259;24907259;24919240;24919240;24919240;24919240;24927574;24927574;24927574;24927574;24928743;24929587;24929587;24929587;24929737;24964514;24964514;24964514;24964836;24965020	24902666;24902666;24902666;24902666;24907417;24907417;24907417;24907417;24919344;24919344;24919344;24919344;24927730;24927730;24927730;24927730;24928798;24929852;24929877;24929852;24929852;24964579;24964668;24965010;24964984;24965121	-;-;-;-;-;-;-;-;-;-;-;-;-;-;-;-;-;-;-;-;-;-;-;-;-;-	4523	5471	4405	7652	10565	3062	2794	7874	9098	0.226158	0.377573	0.88267	4.86314	4.53564	5.38628	5.92816	4.34623	4.08628	5.55212	5.74898	no
ENSG00000020922	MRE11A	protein_coding	chr11;chr11;chr11;chr11;chr11;chr11;chr11;chr11;chr11;chr11;chr11;chr11;chr11;chr11;chr11;chr11;chr11;chr11;chr11;chr11;chr11;chr11;chr11;chr11;chr11;chr11;chr11;chr11;chr11;chr11;chr11;chr11;chr11;chr11;chr11;chr11;chr11;chr11;chr11;chr11;chr11;chr11;chr11;chr11;chr11;chr11;chr11;chr11;chr11;chr11;chr11;chr11;chr11;chr11;chr11;chr11;chr11;chr11;chr11;chr11;chr11;chr11;chr11;chr11;chr11;chr11;chr…	94415578;94419866;94419876;94419878;94429911;94429911;94429911;94429911;94435832;94435832;94435832;94435832;94437177;94437177;94437177;94437177;94445739;94445810;94445810;94445810;94447219;94447219;94447219;94447219;94447219;94456276;94456276;94456276;94456276;94459408;94459408;94459408;94459408;94460936;94460936;94460936;94460936;94464113;94464113;94464113;94464113;94467813;94467813;94467813;944…	94420181;94420181;94420181;94420181;94429986;94429986;94429986;94429986;94435899;94435899;94435899;94435899;94437235;94437235;94437235;94437235;94445890;94445890;94445893;94445893;94447300;94447438;94447438;94447438;94447438;94456338;94456338;94456338;94456338;94459581;94459581;94459581;94459581;94461036;94461036;94461036;94461036;94464239;94464239;94464239;94464239;94467893;94467893;94467893;944…	-;-;-;-;-;-;-;-;-;-;-;-;-;-;-;-;-;-;-;-;-;-;-;-;-;-;-;-;-;-;-;-;-;-;-;-;-;-;-;-;-;-;-;-;-;-;-;-;-;-;-;-;-;-;-;-;-;-;-;-;-;-;-;-;-;-;-;-;-;-;-;-;-;-;-;-;-;-;-;-;-;-;-;-;-;-;-;-;-;-;-;-;-;-;-;-;-;-;-;-;-;-;-;-;-;-;-;-;-	7689	1227	1667	1639	1179	1167	1365	1030	885	0.202486	0.329502	0.860716	2.23501	2.57058	2.61913	2.30204	2.41572	2.48392	2.1806	2.00723	no
ENSG00000021300	PLEKHB1	protein_coding	chr11;chr11;chr11;chr11;chr11;chr11;chr11;chr11;chr11;chr11;chr11;chr11;chr11;chr11;chr11;chr11;chr11;chr11;chr11;chr11;chr11;chr11;chr11;chr11;chr11;chr11;chr11;chr11;chr11;chr11;chr11;chr11;chr11;chr11;chr11;chr11;chr11;chr11;chr11;chr11;chr11;chr11;chr11;chr11;chr11;chr11;chr11;chr11;chr11;chr11;chr11;chr11;chr11;chr11;chr11;chr11;chr11;chr11;chr11;chr11;chr11;chr11;chr11;chr11;chr11;chr11;chr…	73646178;73646178;73646579;73647389;73647549;73647609;73647626;73647653;73647655;73647655;73647655;73647655;73647655;73647689;73647714;73647932;73648186;73648690;73648914;73649012;73649012;73649012;73649012;73649012;73649012;73649012;73649012;73649012;73649012;73649012;73649012;73649012;73649012;73649012;73649012;73650532;73650532;73650553;73650553;73650553;73650553;73650553;73650553;73650553;736…	73646626;73646626;73646626;73647529;73647738;73647738;73647738;73647738;73647738;73647738;73647738;73647738;73647895;73647738;73647866;73648087;73648278;73649087;73649087;73649087;73649087;73649087;73649087;73649087;73649087;73649087;73649087;73649087;73649087;73649087;73649087;73649087;73649087;73649087;73649087;73650705;73650705;73650705;73650705;73650705;73650705;73650705;73650705;73650705;736…	+;+;+;+;+;+;+;+;+;+;+;+;+;+;+;+;+;+;+;+;+;+;+;+;+;+;+;+;+;+;+;+;+;+;+;+;+;+;+;+;+;+;+;+;+;+;+;+;+;+;+;+;+;+;+;+;+;+;+;+;+;+;+;+;+;+;+;+;+;+;+;+;+;+;+;+;+;+;+;+;+;+;+;+;+;+;+;+;+;+;+;+;+;+;+;+;+;+;+;+;+;+;+;+;+;+;+;+;+;+;+;+;+;+;+;+;+;+;+;+;+;+	4933	2158	3097	1190	1858	2290	2400	2451	2067	-0.354184	0.104745	0.62832	3.48079	3.93607	2.77002	3.41377	3.83407	3.76453	3.81821	3.5843	no
ENSG00000021355	SERPINB1	protein_coding	chr6;chr6;chr6;chr6;chr6;chr6;chr6;chr6;chr6;chr6;chr6;chr6;chr6;chr6;chr6;chr6;chr6;chr6;chr6;chr6;chr6;chr6;chr6;chr6;chr6	2832332;2833512;2835856;2835856;2836108;2836108;2836108;2836108;2837882;2837882;2837882;2837882;2838549;2838549;2838549;2838549;2840419;2840419;2840419;2840419;2841216;2841597;2841812;2841812;2841812	2834012;2833699;2836023;2836023;2836250;2836250;2836250;2836250;2837999;2837999;2837999;2837999;2838686;2838686;2838686;2838686;2840594;2840594;2840485;2840594;2841475;2841862;2841848;2841959;2842006	-;-;-;-;-;-;-;-;-;-;-;-;-;-;-;-;-;-;-;-;-;-;-;-;-	3094	5805	6319	5751	3756	4906	5786	4663	3230	0.0574462	0.750197	0.966595	5.47872	5.57109	5.51897	5.00568	5.53288	5.62629	5.34885	4.82743	no
ENSG00000021574	SPAST	protein_coding	chr2;chr2;chr2;chr2;chr2;chr2;chr2;chr2;chr2;chr2;chr2;chr2;chr2;chr2;chr2;chr2;chr2;chr2;chr2;chr2;chr2;chr2;chr2;chr2;chr2;chr2;chr2;chr2;chr2;chr2;chr2;chr2;chr2;chr2;chr2;chr2;chr2;chr2;chr2;chr2;chr2;chr2;chr2;chr2;chr2;chr2;chr2;chr2;chr2;chr2;chr2;chr2;chr2;chr2;chr2;chr2;chr2;chr2;chr2;chr2;chr2;chr2;chr2;chr2;chr2;chr2;chr2	32063611;32063611;32063707;32063968;32087492;32087492;32087492;32087492;32089522;32089522;32089522;32089522;32098796;32098796;32098796;32114638;32114638;32114638;32114638;32115702;32115702;32115702;32115702;32116119;32116119;32116119;32116119;32126948;32126948;32126948;32126948;32128408;32128408;32128408;32128408;32136563;32136563;32136563;32136563;32136877;32136877;32136877;32136877;32137109;321…	32064246;32064246;32064246;32064246;32087578;32087578;32087578;32087578;32089605;32089605;32089605;32089605;32098891;32098891;32098891;32114825;32114825;32114825;32114825;32115835;32115835;32115835;32115835;32116212;32116212;32116212;32116212;32127022;32127022;32127022;32127022;32128479;32128479;32128479;32128479;32136638;32136638;32136638;32136638;32136968;32136968;32136968;32136968;32137188;321…	+;+;+;+;+;+;+;+;+;+;+;+;+;+;+;+;+;+;+;+;+;+;+;+;+;+;+;+;+;+;+;+;+;+;+;+;+;+;+;+;+;+;+;+;+;+;+;+;+;+;+;+;+;+;+;+;+;+;+;+;+;+;+;+;+;+;+	5213	364	419	448	469	247	575	511	435	-0.210998	0.33947	0.866726	1.39085	1.50161	1.62002	1.72543	1.23485	1.94653	1.84222	1.67334	no
ENSG00000021762	OSBPL5	protein_coding	chr11;chr11;chr11;chr11;chr11;chr11;chr11;chr11;chr11;chr11;chr11;chr11;chr11;chr11;chr11;chr11;chr11;chr11;chr11;chr11;chr11;chr11;chr11;chr11;chr11;chr11;chr11;chr11;chr11;chr11;chr11;chr11;chr11;chr11;chr11;chr11;chr11;chr11;chr11;chr11;chr11;chr11;chr11;chr11;chr11;chr11;chr11;chr11;chr11;chr11;chr11;chr11;chr11;chr11;chr11;chr11;chr11;chr11;chr11;chr11;chr11;chr11;chr11;chr11;chr11;chr11;chr…	3087116;3087116;3087121;3087379;3087580;3087906;3087916;3088001;3088178;3089846;3089846;3089846;3089846;3089846;3089846;3089846;3089846;3090558;3090558;3090558;3090558;3090558;3090558;3090558;3090558;3092432;3092432;3092432;3092432;3092432;3092432;3092432;3092867;3092867;3092867;3092867;3092867;3092867;3092867;3093385;3093527;3093527;3093527;3093527;3093527;3093527;3093527;3093746;3093746;3093746…	3088343;3088343;3088343;3087783;3088343;3088343;3088343;3088343;3088343;3089948;3089948;3089948;3089948;3089948;3089948;3089948;3089948;3090696;3090696;3090696;3090722;3090696;3090696;3090696;3090696;3092558;3092558;3092558;3092558;3092558;3092558;3092558;3093052;3093052;3093052;3093052;3093052;3093052;3093052;3093663;3093663;3093663;3093663;3093663;3093663;3093663;3093663;3093835;3093835;3093835…	-;-;-;-;-;-;-;-;-;-;-;-;-;-;-;-;-;-;-;-;-;-;-;-;-;-;-;-;-;-;-;-;-;-;-;-;-;-;-;-;-;-;-;-;-;-;-;-;-;-;-;-;-;-;-;-;-;-;-;-;-;-;-;-;-;-;-;-;-;-;-;-;-;-;-;-;-;-;-;-;-;-;-;-;-;-;-;-;-;-;-;-;-;-;-;-;-;-;-;-;-;-;-;-;-;-;-;-;-;-;-;-;-;-;-;-;-;-;-;-;-;-;-;-;-;-;-;-;-;-;-;-;-;-;-;-;-;-;-;-;-;-;-;-;-;-;-;-;-;-;-;-;-;-;-;-;-;-;-;-;-;-;-;-;-;-;-;-;-;-;-;-;-;-;-;-;-;-;-	7466	886	397	1033	900	472	600	772	769	0.137725	0.565207	0.942221	1.90967	1.14517	2.11729	2.03239	1.48854	1.6228	1.89819	1.88854	no
ENSG00000021776	AQR	protein_coding	chr15;chr15;chr15;chr15;chr15;chr15;chr15;chr15;chr15;chr15;chr15;chr15;chr15;chr15;chr15;chr15;chr15;chr15;chr15;chr15;chr15;chr15;chr15;chr15;chr15;chr15;chr15;chr15;chr15;chr15;chr15;chr15;chr15;chr15;chr15;chr15;chr15;chr15;chr15;chr15;chr15;chr15;chr15;chr15;chr15;chr15;chr15;chr15;chr15;chr15;chr15;chr15;chr15;chr15;chr15;chr15;chr15;chr15;chr15;chr15;chr15;chr15;chr15;chr15;chr15;chr15;chr…	34851782;34856351;34856500;34856827;34860042;34860042;34860042;34860042;34862867;34862867;34862867;34862867;34867524;34867524;34867524;34870752;34870752;34873828;34873828;34874677;34875935;34875935;34882502;34882502;34884525;34884525;34886526;34886526;34890215;34890215;34893663;34893663;34896897;34896897;34897559;34897559;34900622;34900622;34904336;34904336;34906519;34906545;34910135;34910135;349…	34857106;34857106;34857106;34857106;34860155;34860155;34860155;34860155;34863224;34863041;34863041;34863041;34870264;34867609;34867609;34870922;34870922;34874864;34873999;34874864;34876006;34876006;34882639;34882639;34884734;34884734;34886661;34886661;34890324;34890324;34893773;34893773;34896966;34896966;34897705;34897705;34900863;34900863;34904505;34904505;34906712;34906712;34910313;34910313;349…	-;-;-;-;-;-;-;-;-;-;-;-;-;-;-;-;-;-;-;-;-;-;-;-;-;-;-;-;-;-;-;-;-;-;-;-;-;-;-;-;-;-;-;-;-;-;-;-;-;-;-;-;-;-;-;-;-;-;-;-;-;-;-;-;-;-;-;-;-;-;-;-;-;-;-;-;-;-;-;-;-;-;-;-;-	13528	1040	1270	2453	2419	1437	1495	1846	1950	-0.173218	0.4054	0.892484	1.47829	1.65045	2.42643	2.48151	2.01241	1.94856	2.20144	2.25768	no
ENSG00000022267	FHL1	protein_coding	chrX;chrX;chrX;chrX;chrX;chrX;chrX;chrX;chrX;chrX;chrX;chrX;chrX;chrX;chrX;chrX;chrX;chrX;chrX;chrX;chrX;chrX;chrX;chrX;chrX;chrX;chrX;chrX;chrX;chrX;chrX;chrX;chrX;chrX;chrX;chrX;chrX;chrX;chrX;chrX;chrX;chrX;chrX;chrX;chrX;chrX;chrX;chrX;chrX;chrX;chrX;chrX;chrX;chrX;chrX;chrX;chrX;chrX;chrX;chrX;chrX;chrX;chrX;chrX;chrX;chrX;chrX;chrX;chrX;chrX;chrX;chrX;chrX;chrX;chrX;chrX;chrX;chrX;chrX;chrX…	136147400;136147400;136147465;136147666;136148111;136148578;136167004;136168194;136169296;136169637;136169676;136169891;136169907;136169907;136169907;136169907;136169907;136169907;136169907;136169907;136169907;136169907;136169926;136196754;136196773;136197026;136197063;136204721;136204909;136206407;136206407;136206407;136206407;136206407;136206407;136206407;136206407;136206407;136206407;136206407…	136147628;136147628;136147628;136147878;136148146;136148737;136167077;136168267;136169980;136169733;136169733;136169980;136169980;136169980;136169980;136169980;136169980;136169980;136169980;136169980;136169980;136169980;136169980;136196863;136197134;136197134;136197134;136204939;136204939;136206588;136206588;136206588;136206588;136206588;136206588;136206588;136206588;136206588;136206588;136206588…	+;+;+;+;+;+;+;+;+;+;+;+;+;+;+;+;+;+;+;+;+;+;+;+;+;+;+;+;+;+;+;+;+;+;+;+;+;+;+;+;+;+;+;+;+;+;+;+;+;+;+;+;+;+;+;+;+;+;+;+;+;+;+;+;+;+;+;+;+;+;+;+;+;+;+;+;+;+;+;+;+;+;+;+;+;+;+;+;+;+;+;+;+;+;+;+;+;+;+;+;+;+;+;+;+;+;+;+;+;+	4945	836	627	582	770	1414	654	1120	1601	-0.937904	0.00553224	0.11425	2.30099	1.95954	1.94114	2.31976	3.19673	2.14489	2.80203	3.24719	no
ENSG00000022277	RTFDC1	protein_coding	chr20;chr20;chr20;chr20;chr20;chr20;chr20;chr20;chr20;chr20;chr20;chr20;chr20;chr20;chr20;chr20;chr20;chr20;chr20;chr20;chr20;chr20;chr20;chr20;chr20;chr20;chr20;chr20;chr20;chr20;chr20;chr20;chr20;chr20;chr20;chr20;chr20;chr20;chr20;chr20;chr20;chr20;chr20;chr20;chr20;chr20;chr20;chr20;chr20;chr20;chr20;chr20;chr20;chr20;chr20;chr20;chr20;chr20;chr20	56468585;56468591;56468614;56468658;56468678;56468679;56468686;56470600;56470600;56471614;56471614;56471614;56472326;56472326;56472326;56472326;56472326;56473301;56473301;56473301;56473301;56473301;56473301;56473301;56474678;56474678;56474678;56474678;56474678;56474678;56476985;56476985;56476985;56476985;56476985;56484111;56484111;56484111;56484111;56513315;56513315;56513315;56513315;56513391;565…	56468766;56468766;56468766;56468766;56468766;56468766;56468766;56470751;56470941;56471669;56471669;56471669;56472415;56472415;56472415;56472415;56472415;56473395;56473395;56473395;56473360;56473395;56473395;56473395;56474771;56474759;56474771;56474771;56474771;56474771;56477032;56477124;56477124;56477124;56477124;56484189;56484189;56484189;56484189;56513428;56513428;56513428;56513428;56513428;565…	+;+;+;+;+;+;+;+;+;+;+;+;+;+;+;+;+;+;+;+;+;+;+;+;+;+;+;+;+;+;+;+;+;+;+;+;+;+;+;+;+;+;+;+;+;+;+;+;+;+;+;+;+;+;+;+;+;+;+	4063	5960	5589	4247	2389	4187	5587	3291	2513	0.0532376	0.76368	0.970118	5.13266	5.01554	4.7128	4.00685	4.92787	5.1932	4.48319	4.10677	no
ENSG00000022556	NLRP2	protein_coding	chr19;chr19;chr19;chr19;chr19;chr19;chr19;chr19;chr19;chr19;chr19;chr19;chr19;chr19;chr19;chr19;chr19;chr19;chr19;chr19;chr19;chr19;chr19;chr19;chr19;chr19;chr19;chr19;chr19;chr19;chr19;chr19;chr19;chr19;chr19;chr19;chr19;chr19;chr19;chr19;chr19;chr19;chr19;chr19;chr19;chr19;chr19;chr19;chr19;chr19;chr19;chr19;chr19;chr19;chr19;chr19;chr19;chr19;chr19;chr19;chr19;chr19;chr19;chr19;chr19;chr19;chr…	54953130;54953168;54965070;54965252;54965285;54965329;54965336;54965344;54966343;54966343;54966374;54966374;54966406;54969999;54969999;54969999;54969999;54969999;54969999;54969999;54969999;54969999;54969999;54969999;54969999;54970151;54970223;54973994;54974500;54974500;54974500;54974500;54974500;54974500;54974500;54974500;54974500;54974500;54974500;54974500;54974500;54974500;54976860;54977752;549…	54953285;54953369;54965129;54965377;54965377;54965377;54965377;54965377;54966467;54966467;54966467;54966471;54966467;54970295;54970153;54970295;54970295;54970295;54970295;54970295;54970295;54970295;54970295;54970295;54970295;54970295;54970295;54974124;54974544;54974544;54974544;54974544;54974544;54974544;54974544;54974544;54974544;54974544;54974544;54974544;54974544;54974544;54976958;54977823;549…	+;+;+;+;+;+;+;+;+;+;+;+;+;+;+;+;+;+;+;+;+;+;+;+;+;+;+;+;+;+;+;+;+;+;+;+;+;+;+;+;+;+;+;+;+;+;+;+;+;+;+;+;+;+;+;+;+;+;+;+;+;+;+;+;+;+;+;+;+;+;+;+;+;+;+;+;+;+;+;+;+;+;+;+;+;+;+;+;+;+;+;+;+;+;+;+;+;+;+;+;+;+;+;+;+;+;+;+;+;+;+;+;+;+;+;+;+;+;+;+;+;+;+;+;+;+;+;+;+;+;+;+;+;+;+;+;+;+;+;+;+;+;+;+;+;+;+;+;+	6313	153	282	316	225	151	32	199	152	0.735026	0.0598004	0.49975	0.644405	1.01287	1.14267	0.936466	0.751296	0.177824	0.873002	0.706431	no
ENSG00000022840	RNF10	protein_coding	chr12;chr12;chr12;chr12;chr12;chr12;chr12;chr12;chr12;chr12;chr12;chr12;chr12;chr12;chr12;chr12;chr12;chr12;chr12;chr12;chr12;chr12;chr12;chr12;chr12;chr12;chr12;chr12;chr12;chr12;chr12;chr12;chr12;chr12;chr12;chr12;chr12;chr12;chr12;chr12;chr12;chr12;chr12;chr12;chr12;chr12;chr12;chr12;chr12;chr12;chr12;chr12;chr12;chr12;chr12;chr12;chr12;chr12;chr12;chr12;chr12;chr12;chr12;chr12;chr12;chr12;chr…	120533480;120534351;120534356;120534588;120534658;120534658;120534812;120534854;120534872;120535426;120539368;120539368;120539368;120546405;120546405;120546405;120546405;120546405;120546405;120546457;120552499;120552499;120552499;120552499;120552499;120552499;120553930;120554350;120554718;120554718;120554718;120554718;120554718;120554771;120557282;120557282;120557282;120557282;120557282;120557282…	120533621;120534968;120534407;120534968;120534968;120534836;120534968;120534968;120534968;120535542;120539468;120539468;120539441;120546601;120546601;120546601;120546601;120546601;120546601;120546601;120552666;120552698;120552698;120552698;120552698;120552698;120554000;120554808;120554808;120554808;120554808;120554808;120554808;120554808;120557466;120557368;120557466;120557466;120557466;120557466…	+;+;+;+;+;+;+;+;+;+;+;+;+;+;+;+;+;+;+;+;+;+;+;+;+;+;+;+;+;+;+;+;+;+;+;+;+;+;+;+;+;+;+;+;+;+;+;+;+;+;+;+;+;+;+;+;+;+;+;+;+;+;+;+;+;+;+;+;+;+;+;+;+;+;+;+;+;+;+;+;+;+;+;+;+;+;+;+;+;+;+;+;+;+;+;+;+;+;+;+;+;+;+;+;+;+;+;+;+;+;+;+;+;+;+;+;+;+;+;+;+;+;+;+;+;+;+;+;+;+;+;+;+;+	5911	4369	5264	8326	7726	4786	5609	7038	6757	-0.113358	0.608962	0.948936	4.18373	4.41234	5.12887	5.10907	4.59279	4.67562	5.01821	4.95393	no
ENSG00000022976	ZNF839	protein_coding	chr14;chr14;chr14;chr14;chr14;chr14;chr14;chr14;chr14;chr14;chr14;chr14;chr14;chr14;chr14;chr14;chr14;chr14;chr14;chr14;chr14;chr14;chr14;chr14;chr14;chr14;chr14;chr14;chr14;chr14;chr14;chr14;chr14;chr14;chr14;chr14;chr14;chr14;chr14;chr14;chr14;chr14;chr14;chr14;chr14;chr14;chr14;chr14;chr14;chr14;chr14;chr14;chr14;chr14;chr14;chr14;chr14;chr14;chr14;chr14;chr14;chr14;chr14;chr14;chr14;chr14;chr…	102317377;102319298;102319751;102319958;102325985;102325985;102325985;102325985;102326828;102331522;102331622;102331622;102331622;102331622;102331639;102331692;102331714;102334554;102334554;102334554;102334554;102334554;102334554;102334554;102334554;102334554;102334933;102335688;102335689;102335689;102335689;102335689;102335689;102335689;102335689;102335689;102336635;102336917;102338816;102338816…	102317666;102319518;102320053;102320053;102326887;102326887;102326887;102326887;102326887;102331846;102331846;102331846;102331846;102331846;102331846;102331846;102331846;102334646;102334646;102334646;102334646;102334646;102334646;102334646;102334646;102334646;102335838;102335838;102335838;102335838;102335838;102335838;102335838;102335838;102335838;102335838;102336719;102337726;102338953;102338953…	+;+;+;+;+;+;+;+;+;+;+;+;+;+;+;+;+;+;+;+;+;+;+;+;+;+;+;+;+;+;+;+;+;+;+;+;+;+;+;+;+;+;+;+;+;+;+;+;+;+;+;+;+;+;+;+;+;+;+;+;+;+;+;+;+;+;+;+;+;+;+;+	5590	171	196	355	289	214	278	298	320	-0.334937	0.349102	0.869636	0.77462	0.847196	1.34054	1.21759	1.06601	1.19345	1.26673	1.32311	no
ENSG00000023041	ZDHHC6	protein_coding	chr10;chr10;chr10;chr10;chr10;chr10;chr10;chr10;chr10;chr10;chr10;chr10;chr10;chr10;chr10;chr10;chr10;chr10;chr10;chr10;chr10;chr10;chr10;chr10;chr10;chr10;chr10;chr10;chr10;chr10;chr10	112430300;112430724;112430809;112430824;112432240;112432240;112432240;112432240;112432376;112432376;112432376;112432376;112433240;112433240;112433240;112433240;112433541;112434297;112434297;112438336;112438336;112440534;112440534;112442192;112442192;112443515;112443515;112445170;112445170;112446705;112446705	112430907;112430907;112430907;112430907;112432286;112432286;112432286;112432286;112432521;112432521;112432521;112432521;112433281;112433485;112433281;112433281;112433570;112434464;112434464;112438389;112438389;112440695;112440695;112442351;112442351;112443594;112443606;112445650;112445650;112446901;112446914	-;-;-;-;-;-;-;-;-;-;-;-;-;-;-;-;-;-;-;-;-;-;-;-;-;-;-;-;-;-;-	2404	5928	9632	4369	4447	5720	6828	4107	4266	0.0362901	0.86893	0.986465	5.86524	6.52831	5.48721	5.59783	6.10795	6.21922	5.52553	5.57174	no
ENSG00000023191	RNH1	protein_coding	chr11;chr11;chr11;chr11;chr11;chr11;chr11;chr11;chr11;chr11;chr11;chr11;chr11;chr11;chr11;chr11;chr11;chr11;chr11;chr11;chr11;chr11;chr11;chr11;chr11;chr11;chr11;chr11;chr11;chr11;chr11;chr11;chr11;chr11;chr11;chr11;chr11;chr11;chr11;chr11;chr11;chr11;chr11;chr11;chr11;chr11;chr11;chr11;chr11;chr11;chr11;chr11;chr11;chr11;chr11;chr11;chr11;chr11;chr11;chr11;chr11;chr11;chr11;chr11;chr11;chr11;chr…	494512;494513;494515;494515;494516;494523;494544;494546;494548;494552;494561;494883;494883;494883;494883;494883;494883;494883;494883;494883;494883;495008;497971;497971;497971;497971;497971;497971;497971;497971;497971;497971;497971;497971;498457;498457;498457;498457;498457;498457;498457;498457;498457;498457;498457;498457;498763;498763;498763;498763;498763;498763;498763;498763;498763;498763;498763;…	494778;494778;494778;494778;494778;494778;495053;494778;494778;494778;494778;495053;495053;495053;495053;495053;495053;495053;495053;495053;495053;495053;498141;498141;498141;498141;498141;498141;498141;498141;498141;498141;498141;498141;498515;498627;498627;498627;498627;498627;498627;498627;498627;498627;498627;498627;498933;498933;498933;498933;498929;498933;498933;498933;498933;498933;498933;…	-;-;-;-;-;-;-;-;-;-;-;-;-;-;-;-;-;-;-;-;-;-;-;-;-;-;-;-;-;-;-;-;-;-;-;-;-;-;-;-;-;-;-;-;-;-;-;-;-;-;-;-;-;-;-;-;-;-;-;-;-;-;-;-;-;-;-;-;-;-;-;-;-;-;-;-;-;-;-;-;-;-;-;-;-;-;-;-;-;-;-;-;-;-;-;-;-;-;-;-;-;-;-;-;-;-;-;-;-;-;-;-;-;-;-;-;-;-;-;-;-;-;-;-;-;-;-;-;-;-;-;-;-;-;-;-;-;-;-;-;-;-;-;-;-;-;-;-;-;-;-;-;-;-;-;-;-;-;-;-;-	7374	8033	7885	5550	5346	7480	9344	5739	4993	-0.186308	0.234289	0.800085	4.71757	4.66488	4.26018	4.29194	4.90584	5.07862	4.42819	4.2301	no
ENSG00000023228	NDUFS1	protein_coding	chr2;chr2;chr2;chr2;chr2;chr2;chr2;chr2;chr2;chr2;chr2;chr2;chr2;chr2;chr2;chr2;chr2;chr2;chr2;chr2;chr2;chr2;chr2;chr2;chr2;chr2;chr2;chr2;chr2;chr2;chr2;chr2;chr2;chr2;chr2;chr2;chr2;chr2;chr2;chr2;chr2;chr2;chr2;chr2;chr2;chr2;chr2;chr2;chr2;chr2;chr2;chr2;chr2;chr2;chr2;chr2;chr2;chr2;chr2;chr2;chr2;chr2;chr2;chr2;chr2;chr2;chr2;chr2;chr2;chr2;chr2;chr2;chr2;chr2;chr2;chr2;chr2;chr2;chr2;chr2…	206114817;206123111;206123819;206123945;206123956;206124101;206124101;206126539;206126539;206126539;206126539;206126539;206126539;206126539;206126710;206126710;206126710;206126710;206126710;206126710;206126710;206127560;206127797;206127797;206127797;206127797;206127797;206127797;206127797;206130088;206130088;206130088;206130088;206130088;206130088;206130088;206130088;206132945;206132945;206132945…	206124276;206124276;206124276;206124276;206124276;206124276;206124276;206126611;206126611;206126611;206126611;206126611;206126611;206126611;206126844;206126844;206126844;206126844;206126844;206126844;206126844;206127972;206127972;206127972;206127972;206127972;206127972;206127972;206127972;206130242;206130242;206130242;206130242;206130242;206130242;206130242;206130242;206133105;206132969;206133105…	-;-;-;-;-;-;-;-;-;-;-;-;-;-;-;-;-;-;-;-;-;-;-;-;-;-;-;-;-;-;-;-;-;-;-;-;-;-;-;-;-;-;-;-;-;-;-;-;-;-;-;-;-;-;-;-;-;-;-;-;-;-;-;-;-;-;-;-;-;-;-;-;-;-;-;-;-;-;-;-;-;-;-;-;-;-;-;-;-;-;-;-;-;-;-;-;-;-;-;-;-;-;-;-;-;-;-;-;-;-;-;-;-;-;-;-;-;-;-;-;-;-;-;-;-;-;-;-;-;-;-;-;-;-;-;-;-;-;-;-	12268	2096	3400	3578	2417	3197	2835	2323	2029	-0.0253551	0.928793	0.993158	2.31312	2.87096	3.00681	2.5973	3.07803	2.80329	2.58367	2.41674	no
ENSG00000023287	RB1CC1	protein_coding	chr8;chr8;chr8;chr8;chr8;chr8;chr8;chr8;chr8;chr8;chr8;chr8;chr8;chr8;chr8;chr8;chr8;chr8;chr8;chr8;chr8;chr8;chr8;chr8;chr8;chr8;chr8;chr8;chr8;chr8;chr8;chr8;chr8;chr8;chr8;chr8;chr8;chr8;chr8;chr8;chr8;chr8;chr8;chr8;chr8;chr8;chr8;chr8;chr8;chr8;chr8;chr8;chr8;chr8;chr8;chr8;chr8;chr8;chr8;chr8;chr8;chr8;chr8;chr8;chr8;chr8;chr8;chr8;chr8;chr8;chr8;chr8;chr8;chr8;chr8;chr8;chr8;chr8;chr8;chr8…	52622456;52622459;52623329;52623584;52623714;52624717;52624717;52624717;52624717;52628032;52628032;52628041;52628041;52630470;52630470;52630470;52630470;52634921;52634921;52634921;52634921;52636015;52636015;52636015;52636015;52642351;52642351;52642351;52642704;52642704;52642704;52645702;52645702;52656008;52656008;52657885;52657998;52657998;52657998;52658873;52658873;52658873;52660596;52660596;526…	52623859;52623859;52623471;52623727;52623859;52624787;52624787;52624787;52624787;52628168;52628168;52628168;52628168;52630528;52630528;52630528;52630528;52634968;52634968;52634968;52634968;52636069;52636034;52636069;52636069;52642591;52642591;52642591;52643243;52642812;52642812;52645867;52645867;52657908;52657908;52657908;52658124;52658124;52658124;52658976;52658976;52658976;52660657;52660657;526…	-;-;-;-;-;-;-;-;-;-;-;-;-;-;-;-;-;-;-;-;-;-;-;-;-;-;-;-;-;-;-;-;-;-;-;-;-;-;-;-;-;-;-;-;-;-;-;-;-;-;-;-;-;-;-;-;-;-;-;-;-;-;-;-;-;-;-;-;-;-;-;-;-;-;-;-;-;-;-;-;-;-;-;-;-;-	7615	3047	3732	3491	3715	4075	4565	3167	3630	-0.314972	0.132361	0.68578	3.36411	3.60502	3.59246	3.75581	4.02568	4.04559	3.58135	3.75573	no
ENSG00000023318	ERP44	protein_coding	chr9;chr9;chr9;chr9;chr9;chr9;chr9;chr9;chr9;chr9;chr9;chr9	99979179;99984967;100006506;100007578;100016322;100018256;100020616;100022042;100052417;100057820;100060100;100098784	99982713;99985069;100006647;100007689;100016438;100018313;100020731;100022226;100052532;100057859;100060172;100099040	-;-;-;-;-;-;-;-;-;-;-;-	4854	7667	9011	5797	3731	6683	10132	5397	3945	-0.154128	0.532421	0.931662	5.23645	5.43641	4.89816	4.37213	5.33385	5.78183	4.92258	4.4806	no
ENSG00000023330	ALAS1	protein_coding	chr3;chr3;chr3;chr3;chr3;chr3;chr3;chr3;chr3;chr3;chr3;chr3;chr3;chr3;chr3;chr3;chr3;chr3;chr3;chr3;chr3;chr3;chr3;chr3;chr3;chr3;chr3;chr3;chr3;chr3;chr3;chr3;chr3;chr3;chr3;chr3;chr3;chr3;chr3;chr3;chr3;chr3;chr3;chr3;chr3;chr3;chr3;chr3;chr3;chr3;chr3;chr3	52198086;52198094;52198132;52198144;52198672;52198672;52199210;52199210;52199221;52199221;52202507;52202507;52202507;52202507;52203863;52203863;52203863;52203863;52204693;52204693;52204693;52204693;52205839;52205839;52205839;52205839;52206572;52206572;52206572;52206572;52206632;52208083;52208083;52208083;52208083;52211283;52211283;52211283;52211283;52211283;52211452;52212258;52212258;52212258;522…	52198255;52198255;52198255;52198255;52198848;52198848;52199440;52199440;52199440;52199440;52202734;52202734;52202734;52202734;52204012;52204012;52204012;52204012;52204915;52204915;52204915;52204915;52206023;52206023;52206023;52206023;52206751;52206751;52206751;52206751;52206751;52208247;52208247;52208247;52208247;52211551;52211551;52211551;52211551;52211551;52211551;52212420;52212420;52212507;522…	+;+;+;+;+;+;+;+;+;+;+;+;+;+;+;+;+;+;+;+;+;+;+;+;+;+;+;+;+;+;+;+;+;+;+;+;+;+;+;+;+;+;+;+;+;+;+;+;+;+;+;+	2536	1557	1666	1195	993	1071	1681	845	652	0.237591	0.417184	0.896633	3.93214	3.99731	3.62887	3.46463	3.70759	4.1822	3.29115	2.95345	no
ENSG00000023445	BIRC3	protein_coding	chr11;chr11;chr11;chr11;chr11;chr11;chr11;chr11;chr11;chr11;chr11;chr11;chr11;chr11;chr11;chr11;chr11;chr11;chr11;chr11;chr11;chr11;chr11;chr11;chr11;chr11;chr11;chr11;chr11;chr11;chr11;chr11;chr11;chr11;chr11;chr11;chr11;chr11;chr11;chr11;chr11;chr11;chr11;chr11	102317450;102317484;102317495;102317502;102317563;102319877;102319877;102320286;102321837;102321837;102321837;102321837;102321837;102324456;102324461;102325221;102325466;102325466;102325466;102325466;102326729;102328052;102328052;102328052;102328052;102328897;102328897;102328897;102328897;102330999;102330999;102330999;102330999;102335966;102335966;102335966;102336521;102336760;102336760;102336760…	102317571;102317571;102317571;102317571;102317571;102320006;102320006;102320400;102321900;102322128;102322242;102325362;102321895;102325362;102325362;102325362;102325565;102325565;102325565;102325565;102326851;102328130;102328130;102328130;102328130;102328945;102328945;102328945;102328945;102331054;102331241;102331241;102331241;102336220;102336220;102336220;102336801;102336801;102336801;102336801…	+;+;+;+;+;+;+;+;+;+;+;+;+;+;+;+;+;+;+;+;+;+;+;+;+;+;+;+;+;+;+;+;+;+;+;+;+;+;+;+;+;+;+;+	7518	3968	3074	2881	3944	5259	3291	3683	4565	-0.439206	0.0809084	0.568849	3.72933	3.36704	3.35717	3.8531	4.39119	3.62391	3.79929	4.08172	no
ENSG00000023516	AKAP11	protein_coding	chr13;chr13;chr13;chr13;chr13;chr13;chr13;chr13;chr13;chr13;chr13;chr13;chr13	42272153;42285986;42286300;42292385;42295695;42297048;42298533;42299363;42308454;42313047;42313894;42317528;42319088	42272228;42286035;42286399;42292501;42295742;42297182;42298797;42303863;42308609;42313130;42313940;42317688;42323267	+;+;+;+;+;+;+;+;+;+;+;+;+	9920	638	711	432	558	663	681	454	645	-0.229404	0.317596	0.857043	1.31863	1.39686	1.03623	1.28822	1.54067	1.47329	1.14221	1.43619	no
ENSG00000023572	GLRX2	protein_coding	chr1;chr1;chr1;chr1;chr1;chr1;chr1;chr1;chr1;chr1;chr1;chr1	193096468;193096468;193096667;193097584;193097584;193097584;193101141;193101141;193101141;193105264;193105517;193105618	193096759;193096759;193096759;193097760;193097760;193097760;193101204;193101204;193101204;193105431;193106114;193106057	-;-;-;-;-;-;-;-;-;-;-;-	1299	257	359	224	149	241	276	180	120	0.118164	0.660036	0.955663	2.48459	2.86746	2.36769	1.97857	2.65537	2.7001	2.2188	1.77565	no
ENSG00000023608	SNAPC1	protein_coding	chr14;chr14;chr14;chr14;chr14;chr14;chr14;chr14;chr14;chr14	61762357;61766876;61767212;61768636;61776095;61778072;61778848;61782247;61792807;61794949	61762588;61767035;61767352;61768740;61776253;61778140;61778910;61782397;61792902;61796428	+;+;+;+;+;+;+;+;+;+	2656	272	166	108	123	133	196	167	154	-0.15844	0.577082	0.944362	1.75677	1.27753	0.986396	1.12922	1.28127	1.54088	1.41062	1.33422	no
[truncated: 16,569 more rows]

## Sheet: DEG_p0.05log2FC1
geneid	symbol	biotype	Chr	Start	End	Strand	Length	T+P+1	T+P+2	T+P+3	T+P+4	T-P+1	T-P+2	T-P+3	T-P+4	log2FoldChange	pvalue	padj	T+P+1	T+P+2	T+P+3	T+P+4	T-P+1	T-P+2	T-P+3	T-P+4	sig
[truncated: 983 more rows]
