# Supplementary material for: TIGIT blockade improves anti-Mycobacterium tuberculosis immunity
Source: PLoS Pathog. 2025 Jun 17;21(6):e1013228. doi: 10.1371/journal.ppat.1013228 (PMC12173411; doi:10.1371/journal.ppat.1013228)
Supplement: S2 Data — (XLSX) [file ppat.1013228.s002.xlsx]

## Sheet: gene_info
geneid	symbol	biotype	Chr	Start	End	Strand	Length	T+P-1	T+P-2	T+P-3	T+P-4	T-P-1	T-P-2	T-P-3	T-P-4	log2FoldChange	pvalue	padj	T+P-1	T+P-2	T+P-3	T+P-4	T-P-1	T-P-2	T-P-3	T-P-4	sig
ENSG00000000003	TSPAN6	protein_coding	chrX;chrX;chrX;chrX;chrX;chrX;chrX;chrX;chrX;chrX;chrX;chrX;chrX;chrX;chrX;chrX;chrX;chrX;chrX;chrX;chrX;chrX;chrX;chrX;chrX;chrX;chrX;chrX;chrX;chrX;chrX;chrX;chrX;chrX	100627109;100628670;100630759;100630759;100632063;100632485;100632485;100632541;100633405;100633405;100633405;100633405;100633442;100633931;100633931;100633931;100633931;100633931;100635178;100635178;100635178;100635178;100635178;100635558;100635558;100635558;100635558;100635558;100636191;100636608;100636793;100636793;100636793;100639945	100629986;100629986;100630866;100630866;100632068;100632568;100632568;100632568;100633539;100633539;100633539;100633539;100633539;100634029;100634029;100634029;100634029;100634029;100635252;100635252;100635252;100635252;100635252;100635746;100635746;100635746;100635746;100635746;100636689;100636806;100637104;100637104;100637104;100639991	-;-;-;-;-;-;-;-;-;-;-;-;-;-;-;-;-;-;-;-;-;-;-;-;-;-;-;-;-;-;-;-;-;-	4535	0	35	0	0	19	11	86	308	-2.09845	0.263381	0.551986	0	0.174495	0	0	0.211	0.0801514	0.506359	1.41754	no
ENSG00000000419	DPM1	protein_coding	chr20;chr20;chr20;chr20;chr20;chr20;chr20;chr20;chr20;chr20;chr20;chr20;chr20;chr20;chr20;chr20;chr20;chr20;chr20;chr20;chr20;chr20;chr20;chr20;chr20;chr20;chr20;chr20;chr20;chr20;chr20;chr20;chr20;chr20;chr20;chr20;chr20;chr20;chr20;chr20;chr20;chr20;chr20;chr20;chr20;chr20;chr20;chr20;chr20;chr20;chr20;chr20;chr20	50934867;50934867;50934867;50934896;50934945;50936148;50936148;50936148;50936148;50936148;50936148;50940865;50940865;50940865;50940865;50940865;50940865;50941105;50941105;50941129;50941129;50942031;50942031;50942031;50942031;50942031;50945737;50945737;50945737;50945737;50945737;50945737;50945847;50945847;50945847;50945847;50945847;50945847;50948629;50948629;50948629;50948629;50948629;50955186;509…	50935236;50935236;50935236;50935236;50935236;50936262;50936262;50936262;50936262;50936262;50936262;50940933;50940933;50940955;50940933;50940955;50940933;50941209;50941209;50941209;50941209;50942126;50942126;50942126;50942126;50942126;50945762;50945762;50945762;50945762;50945762;50945762;50945923;50945923;50945861;50945923;50945923;50945923;50948662;50948662;50948662;50948662;50948662;50955285;509…	-;-;-;-;-;-;-;-;-;-;-;-;-;-;-;-;-;-;-;-;-;-;-;-;-;-;-;-;-;-;-;-;-;-;-;-;-;-;-;-;-;-;-;-;-;-;-;-;-;-;-;-;-	1207	1437	3595	3629	3991	1268	2350	5669	5485	0.00303602	0.986623	0.995401	5.49989	5.66158	6.21288	6.71132	5.3395	5.55018	6.71612	6.81797	no
ENSG00000000457	SCYL3	protein_coding	chr1;chr1;chr1;chr1;chr1;chr1;chr1;chr1;chr1;chr1;chr1;chr1;chr1;chr1;chr1;chr1;chr1;chr1;chr1;chr1;chr1;chr1;chr1;chr1;chr1;chr1;chr1;chr1;chr1;chr1;chr1;chr1;chr1;chr1;chr1;chr1;chr1;chr1;chr1;chr1;chr1;chr1;chr1;chr1;chr1;chr1;chr1;chr1;chr1;chr1;chr1;chr1;chr1;chr1;chr1;chr1;chr1;chr1;chr1;chr1;chr1;chr1;chr1	169849631;169853074;169853074;169854270;169854270;169854270;169854511;169855796;169855796;169859041;169859041;169859041;169859041;169859119;169862613;169862613;169862613;169862613;169862613;169864369;169864369;169864369;169864369;169864369;169866896;169866896;169866896;169866896;169866896;169868928;169868928;169868928;169868928;169868928;169870255;169870255;169870255;169870255;169870255;169873696…	169853772;169853772;169853772;169854964;169854964;169854964;169854964;169855957;169855957;169859212;169859212;169859212;169859212;169859212;169862797;169862797;169862797;169862797;169862797;169864508;169864508;169864508;169864508;169864508;169866973;169866973;169866973;169866973;169866973;169869128;169869039;169869039;169869039;169869039;169870357;169870357;169870357;169870357;169870357;169873752…	-;-;-;-;-;-;-;-;-;-;-;-;-;-;-;-;-;-;-;-;-;-;-;-;-;-;-;-;-;-;-;-;-;-;-;-;-;-;-;-;-;-;-;-;-;-;-;-;-;-;-;-;-;-;-;-;-;-;-;-;-;-;-	6883	269	1408	453	268	254	871	573	505	-0.0502539	0.859391	0.94482	1.29432	2.14005	1.37951	1.15196	1.25531	1.99293	1.50883	1.48825	no
ENSG00000000460	C1orf112	protein_coding	chr1;chr1;chr1;chr1;chr1;chr1;chr1;chr1;chr1;chr1;chr1;chr1;chr1;chr1;chr1;chr1;chr1;chr1;chr1;chr1;chr1;chr1;chr1;chr1;chr1;chr1;chr1;chr1;chr1;chr1;chr1;chr1;chr1;chr1;chr1;chr1;chr1;chr1;chr1;chr1;chr1;chr1;chr1;chr1;chr1;chr1;chr1;chr1;chr1;chr1;chr1;chr1;chr1;chr1;chr1;chr1;chr1;chr1;chr1;chr1;chr1;chr1;chr1;chr1;chr1;chr1;chr1;chr1;chr1;chr1;chr1;chr1;chr1;chr1;chr1;chr1;chr1;chr1;chr1;chr1…	169662007;169683469;169683756;169783811;169784877;169794730;169795043;169795043;169795049;169795079;169795079;169795409;169795829;169795921;169798857;169798857;169798857;169798857;169798857;169798919;169798919;169798919;169798919;169800883;169800883;169800883;169800883;169800883;169800883;169802621;169802621;169802621;169802621;169802621;169802621;169802621;169802621;169802621;169803169;169803169…	169662523;169683625;169683932;169783928;169784913;169794905;169795213;169795213;169795115;169795213;169795213;169795983;169795983;169795983;169798958;169798958;169798958;169798958;169798958;169798958;169798958;169798958;169798958;169800971;169800971;169800971;169800971;169800971;169800971;169802725;169802725;169802725;169802725;169802725;169802725;169802725;169802725;169802725;169803309;169803309…	+;+;+;+;+;+;+;+;+;+;+;+;+;+;+;+;+;+;+;+;+;+;+;+;+;+;+;+;+;+;+;+;+;+;+;+;+;+;+;+;+;+;+;+;+;+;+;+;+;+;+;+;+;+;+;+;+;+;+;+;+;+;+;+;+;+;+;+;+;+;+;+;+;+;+;+;+;+;+;+;+;+;+;+;+;+;+;+;+;+;+;+;+;+;+;+;+;+;+;+;+;+;+;+;+;+;+;+;+;+;+;+;+;+;+;+;+;+;+;+;+;+;+;+;+;+;+;+;+;+;+;+;+;+;+;+;+;+;+;+;+;+;+;+;+;+;+;+;+;+;+	5967	135	467	293	170	126	317	306	299	0.0107686	0.974978	0.991985	0.880426	1.20401	1.13428	0.921631	0.84299	1.17073	1.0956	1.15904	no
ENSG00000000938	FGR	protein_coding	chr1;chr1;chr1;chr1;chr1;chr1;chr1;chr1;chr1;chr1;chr1;chr1;chr1;chr1;chr1;chr1;chr1;chr1;chr1;chr1;chr1;chr1;chr1;chr1;chr1;chr1;chr1;chr1;chr1;chr1;chr1;chr1;chr1;chr1;chr1;chr1;chr1;chr1;chr1;chr1;chr1;chr1;chr1;chr1;chr1;chr1;chr1;chr1;chr1;chr1;chr1;chr1;chr1;chr1;chr1;chr1;chr1;chr1;chr1;chr1;chr1;chr1;chr1;chr1;chr1	27612064;27612292;27612300;27612669;27613219;27613219;27613219;27613219;27614430;27614430;27614430;27614430;27614850;27614850;27614850;27614850;27615434;27615434;27615434;27615434;27615514;27615689;27615689;27615689;27615689;27615689;27616857;27616857;27616857;27616857;27616857;27617193;27617193;27617193;27617193;27617193;27621559;27621559;27621559;27621559;27621559;27623042;27623042;27623042;276…	27613122;27613122;27613122;27613122;27613350;27613350;27613350;27613350;27614583;27614583;27614583;27614583;27614926;27614926;27614926;27614926;27615613;27615613;27615613;27615613;27615613;27615844;27615844;27615844;27615844;27615844;27617006;27617006;27617006;27617006;27617006;27617296;27617296;27617296;27617296;27617296;27621657;27621657;27621657;27621657;27621657;27623144;27623144;27623144;276…	-;-;-;-;-;-;-;-;-;-;-;-;-;-;-;-;-;-;-;-;-;-;-;-;-;-;-;-;-;-;-;-;-;-;-;-;-;-;-;-;-;-;-;-;-;-;-;-;-;-;-;-;-;-;-;-;-;-;-;-;-;-;-;-;-	3474	11574	34667	11978	8340	6266	13879	4282	2993	1.36528	6.15487e-11	4.59913e-09	6.96384	7.38577	6.40796	6.25463	6.10436	6.57131	4.8242	4.47255	up
ENSG00000000971	CFH	protein_coding	chr1;chr1;chr1;chr1;chr1;chr1;chr1;chr1;chr1;chr1;chr1;chr1;chr1;chr1;chr1;chr1;chr1;chr1;chr1;chr1;chr1;chr1;chr1;chr1;chr1;chr1;chr1;chr1;chr1;chr1;chr1;chr1;chr1;chr1;chr1;chr1;chr1;chr1;chr1;chr1;chr1;chr1;chr1;chr1;chr1;chr1;chr1;chr1;chr1;chr1;chr1;chr1	196651878;196652056;196652056;196672978;196672978;196672978;196673857;196673857;196675989;196675989;196676988;196677476;196679623;196679623;196685064;196685064;196685064;196689420;196689420;196689420;196690063;196690063;196690063;196701318;196713735;196713735;196715593;196715593;196725121;196725121;196726470;196726470;196726761;196726761;196728346;196728346;196736824;196736824;196736908;196737475…	196652175;196652175;196652175;196673163;196673407;196673163;196673962;196673962;196676065;196676065;196679793;196677667;196679793;196679793;196685237;196685237;196685237;196689614;196689614;196689614;196690239;196690239;196690239;196701565;196713917;196713917;196715769;196715769;196725297;196725297;196726652;196726652;196726940;196726940;196728522;196728522;196737006;196737006;196737006;196737660…	+;+;+;+;+;+;+;+;+;+;+;+;+;+;+;+;+;+;+;+;+;+;+;+;+;+;+;+;+;+;+;+;+;+;+;+;+;+;+;+;+;+;+;+;+;+;+;+;+;+;+;+	8144	237	574	654	707	144	137	363	269	1.34074	0.000215736	0.00292574	1.05773	1.12045	1.5629	1.8972	0.73523	0.481514	0.991509	0.858235	up
ENSG00000001036	FUCA2	protein_coding	chr6;chr6;chr6;chr6;chr6;chr6;chr6;chr6;chr6;chr6;chr6;chr6	143494811;143496952;143497389;143501932;143501932;143501945;143502355;143503913;143507237;143507237;143511411;143511411	143495847;143497497;143497497;143502122;143502122;143502122;143502565;143504252;143507424;143507424;143511690;143511690	-;-;-;-;-;-;-;-;-;-;-;-	2793	949	2780	1565	1395	1051	2711	922	638	0.482991	0.0915656	0.2979	3.76862	4.13598	3.87159	4.05982	3.92079	4.5766	3.05645	2.72709	no
ENSG00000001084	GCLC	protein_coding	chr6;chr6;chr6;chr6;chr6;chr6;chr6;chr6;chr6;chr6;chr6;chr6;chr6;chr6;chr6;chr6;chr6;chr6;chr6;chr6;chr6;chr6;chr6;chr6;chr6;chr6;chr6;chr6;chr6;chr6;chr6;chr6;chr6;chr6;chr6;chr6;chr6;chr6;chr6;chr6;chr6;chr6;chr6;chr6;chr6;chr6;chr6;chr6;chr6;chr6;chr6;chr6;chr6;chr6;chr6;chr6;chr6;chr6;chr6;chr6;chr6;chr6;chr6;chr6;chr6;chr6;chr6;chr6;chr6;chr6;chr6;chr6;chr6;chr6;chr6;chr6;chr6;chr6;chr6;chr6…	53497341;53497341;53497346;53498142;53498772;53500045;53500045;53500045;53500045;53500045;53500200;53500247;53500247;53500247;53500247;53500432;53500432;53500432;53500432;53500432;53505261;53505392;53505392;53505392;53505392;53505392;53505803;53505803;53505803;53505803;53505803;53506913;53506913;53506913;53506913;53507480;53507480;53507480;53508595;53508595;53508595;53508597;53509176;53509176;535…	53498967;53498967;53498967;53498967;53498967;53500165;53501350;53500165;53500165;53500165;53500350;53500350;53500350;53500350;53500350;53500513;53500513;53500513;53500513;53500513;53505496;53505496;53505664;53505496;53505496;53505496;53505895;53505895;53505895;53505895;53505895;53507078;53507025;53507025;53507025;53507618;53507618;53507618;53508711;53508711;53508711;53508711;53509250;53509250;535…	-;-;-;-;-;-;-;-;-;-;-;-;-;-;-;-;-;-;-;-;-;-;-;-;-;-;-;-;-;-;-;-;-;-;-;-;-;-;-;-;-;-;-;-;-;-;-;-;-;-;-;-;-;-;-;-;-;-;-;-;-;-;-;-;-;-;-;-;-;-;-;-;-;-;-;-;-;-;-;-;-;-;-;-;-;-	8463	187	1086	720	534	151	400	697	672	0.450669	0.109798	0.333524	0.864957	1.64972	1.61852	1.57558	0.740454	1.07943	1.49879	1.56267	no
ENSG00000001167	NFYA	protein_coding	chr6;chr6;chr6;chr6;chr6;chr6;chr6;chr6;chr6;chr6;chr6;chr6;chr6;chr6;chr6;chr6;chr6;chr6;chr6	41072945;41072983;41079029;41079029;41080811;41084046;41084046;41089579;41089579;41090204;41090204;41091528;41091528;41092912;41092912;41094396;41094396;41097357;41097357	41073084;41073084;41079164;41079164;41080897;41084192;41084192;41089710;41089710;41090309;41090309;41091694;41091694;41093085;41093085;41094497;41094497;41097950;41099976	+;+;+;+;+;+;+;+;+;+;+;+;+;+;+;+;+;+;+	3811	345	1058	1737	1685	444	818	1953	1892	0.0057904	0.970499	0.989726	2.12591	2.4918	3.5961	3.89512	2.42746	2.59822	3.62788	3.72431	no
ENSG00000001460	STPG1	protein_coding	chr1;chr1;chr1;chr1;chr1;chr1;chr1;chr1;chr1;chr1;chr1;chr1;chr1;chr1;chr1;chr1;chr1;chr1;chr1;chr1;chr1;chr1;chr1;chr1;chr1;chr1;chr1;chr1;chr1;chr1;chr1;chr1;chr1;chr1;chr1;chr1;chr1;chr1;chr1;chr1;chr1;chr1;chr1;chr1;chr1;chr1;chr1;chr1;chr1;chr1;chr1;chr1;chr1;chr1;chr1;chr1;chr1;chr1;chr1;chr1;chr1;chr1	24356999;24357000;24357005;24357005;24360851;24360851;24360851;24360851;24368704;24369043;24369674;24369674;24369674;24369674;24369674;24373702;24373702;24373702;24373702;24373702;24373702;24379273;24379653;24379653;24379653;24379653;24379653;24379653;24383867;24383902;24383902;24383902;24383902;24383902;24391203;24391258;24391561;24391561;24391561;24391561;24391561;24391562;24391924;24391924;244…	24358619;24358619;24358619;24358619;24361041;24361041;24361041;24361041;24369839;24369407;24369839;24369839;24369839;24369839;24369839;24373810;24373810;24373810;24373810;24373810;24373810;24379823;24379823;24379823;24379823;24379823;24379823;24379823;24384003;24384003;24384003;24384003;24384003;24384003;24391679;24391679;24391679;24391679;24391679;24391679;24391679;24391679;24392071;24392067;244…	-;-;-;-;-;-;-;-;-;-;-;-;-;-;-;-;-;-;-;-;-;-;-;-;-;-;-;-;-;-;-;-;-;-;-;-;-;-;-;-;-;-;-;-;-;-;-;-;-;-;-;-;-;-;-;-;-;-;-;-;-;-	8511	131	850	238	88	176	468	343	389	-0.391274	0.236668	0.521228	0.652687	1.41345	0.748966	0.405493	0.829716	1.19856	0.921092	1.08728	no
ENSG00000001461	NIPAL3	protein_coding	chr1;chr1;chr1;chr1;chr1;chr1;chr1;chr1;chr1;chr1;chr1;chr1;chr1;chr1;chr1;chr1;chr1;chr1;chr1;chr1;chr1;chr1;chr1;chr1;chr1;chr1;chr1;chr1;chr1;chr1;chr1;chr1;chr1;chr1;chr1;chr1;chr1;chr1;chr1;chr1;chr1;chr1;chr1;chr1;chr1;chr1;chr1;chr1;chr1;chr1;chr1;chr1;chr1;chr1;chr1	24415794;24415803;24415812;24415813;24415814;24415858;24419291;24419291;24419291;24419291;24419291;24419291;24421814;24433104;24440172;24440172;24440172;24440172;24442055;24442055;24442055;24442055;24445185;24445185;24445185;24445185;24449481;24449481;24449481;24449481;24453408;24453408;24453408;24453408;24454054;24456138;24456138;24456138;24456166;24457734;24458888;24458888;24458888;24458888;244…	24415904;24415904;24415904;24415904;24415904;24415904;24419640;24419640;24419640;24420128;24419640;24419640;24422110;24433213;24440240;24440240;24440240;24440240;24442226;24442226;24442226;24442226;24445244;24445244;24445244;24445244;24449626;24449626;24449626;24449626;24453504;24453504;24453504;24453504;24454824;24456273;24456273;24456273;24456273;24457833;24458976;24458976;24458976;24458976;244…	+;+;+;+;+;+;+;+;+;+;+;+;+;+;+;+;+;+;+;+;+;+;+;+;+;+;+;+;+;+;+;+;+;+;+;+;+;+;+;+;+;+;+;+;+;+;+;+;+;+;+;+;+;+;+	9404	1468	3142	1910	1097	1682	2225	3347	3010	-0.423334	0.0203065	0.104958	2.76599	2.71501	2.57124	2.2208	2.94924	2.71646	3.15239	3.14999	no
ENSG00000001497	LAS1L	protein_coding	chrX;chrX;chrX;chrX;chrX;chrX;chrX;chrX;chrX;chrX;chrX;chrX;chrX;chrX;chrX;chrX;chrX;chrX;chrX;chrX;chrX;chrX;chrX;chrX;chrX;chrX;chrX;chrX;chrX;chrX;chrX;chrX;chrX;chrX;chrX;chrX;chrX;chrX;chrX;chrX;chrX;chrX;chrX;chrX;chrX;chrX;chrX;chrX;chrX;chrX;chrX;chrX;chrX;chrX	65512582;65512582;65512583;65512583;65514823;65514823;65514823;65514823;65517987;65517987;65517987;65517987;65520429;65520702;65523560;65523560;65523560;65523560;65524056;65524056;65524056;65524056;65524564;65524564;65524965;65524965;65524965;65524965;65528260;65528260;65528260;65529212;65529212;65529212;65529212;65529594;65529594;65529594;65529594;65531357;65531357;65531357;65531357;65532561;655…	65512901;65512901;65512901;65512901;65514973;65514973;65514973;65514973;65518465;65518465;65518465;65518465;65520817;65523707;65523617;65523707;65523707;65523707;65524262;65524262;65524262;65524262;65524614;65524614;65525050;65525050;65525050;65525050;65528369;65528369;65528369;65529258;65529258;65529258;65529258;65529878;65529878;65529878;65529878;65531438;65531438;65531438;65531438;65532630;655…	-;-;-;-;-;-;-;-;-;-;-;-;-;-;-;-;-;-;-;-;-;-;-;-;-;-;-;-;-;-;-;-;-;-;-;-;-;-;-;-;-;-;-;-;-;-;-;-;-;-;-;-;-;-	5589	977	4683	2327	1777	1391	3319	3037	2672	-0.153264	0.424362	0.703294	2.90638	3.90289	3.47681	3.45678	3.37233	3.90561	3.70576	3.67409	no
ENSG00000001561	ENPP4	protein_coding	chr6;chr6;chr6;chr6	46129993;46139551;46141052;46143276	46130189;46140409;46141222;46146699	+;+;+;+	4651	780	2635	1978	1768	397	1074	1245	754	1.09471	1.214e-06	3.20083e-05	2.85467	3.38378	3.5047	3.69285	2.07335	2.68678	2.79391	2.31886	up
ENSG00000001629	ANKIB1	protein_coding	chr7;chr7;chr7;chr7;chr7;chr7;chr7;chr7;chr7;chr7;chr7;chr7;chr7;chr7;chr7;chr7;chr7;chr7;chr7;chr7;chr7;chr7;chr7;chr7;chr7;chr7;chr7;chr7;chr7;chr7;chr7;chr7;chr7;chr7;chr7;chr7;chr7;chr7;chr7;chr7;chr7;chr7;chr7;chr7;chr7;chr7;chr7	92246234;92294462;92294889;92294889;92307359;92307359;92307359;92319330;92319330;92319422;92319620;92325928;92327783;92327783;92343024;92343024;92343138;92344978;92344978;92347947;92350950;92350950;92352476;92352476;92362185;92362185;92371477;92371572;92386509;92386509;92387798;92387798;92387975;92387975;92389971;92389971;92391166;92391166;92392241;92395869;92396365;92396365;92397723;92397723;923…	92246519;92294516;92295166;92295166;92307572;92307656;92307656;92319512;92319512;92319512;92319966;92326008;92327900;92327900;92343117;92343232;92343232;92345066;92345066;92348016;92351094;92351094;92352642;92352642;92362260;92362273;92371607;92371607;92386643;92386643;92387884;92387884;92388041;92388041;92390116;92390116;92391344;92391344;92392292;92396476;92396476;92396476;92397837;92397859;923…	+;+;+;+;+;+;+;+;+;+;+;+;+;+;+;+;+;+;+;+;+;+;+;+;+;+;+;+;+;+;+;+;+;+;+;+;+;+;+;+;+;+;+;+;+;+;+	7130	435	1360	548	569	368	688	797	644	0.196167	0.318905	0.611799	1.70825	2.06267	1.52135	1.80938	1.55589	1.71048	1.79843	1.68826	no
ENSG00000001630	CYP51A1	protein_coding	chr7;chr7;chr7;chr7;chr7;chr7;chr7;chr7;chr7;chr7;chr7;chr7;chr7;chr7;chr7;chr7;chr7;chr7;chr7;chr7;chr7;chr7;chr7;chr7;chr7;chr7;chr7;chr7;chr7;chr7	92112151;92113412;92113585;92113694;92117044;92117044;92117044;92117044;92117177;92118520;92118520;92118520;92123120;92123120;92123120;92123734;92123734;92123734;92126253;92126253;92127505;92127505;92128880;92128880;92131774;92131774;92131807;92134173;92134666;92142463	92113843;92113843;92113843;92113843;92117092;92117448;92117212;92117212;92117212;92118615;92118615;92118615;92123315;92123315;92123315;92123853;92123844;92123853;92126427;92126427;92127631;92127631;92129056;92129056;92131872;92131872;92131872;92134530;92134803;92142952	-;-;-;-;-;-;-;-;-;-;-;-;-;-;-;-;-;-;-;-;-;-;-;-;-;-;-;-;-;-	4074	91	241	256	141	153	148	120	123	0.228652	0.551859	0.793086	0.872023	0.98948	1.33877	1.06098	1.27006	0.891902	0.725154	0.801537	no
ENSG00000001631	KRIT1	protein_coding	chr7;chr7;chr7;chr7;chr7;chr7;chr7;chr7;chr7;chr7;chr7;chr7;chr7;chr7;chr7;chr7;chr7;chr7;chr7;chr7;chr7;chr7;chr7;chr7;chr7;chr7;chr7;chr7;chr7;chr7;chr7;chr7;chr7;chr7;chr7;chr7;chr7;chr7;chr7;chr7;chr7;chr7;chr7;chr7;chr7;chr7;chr7;chr7;chr7;chr7;chr7;chr7;chr7;chr7;chr7;chr7;chr7;chr7;chr7;chr7;chr7;chr7;chr7;chr7;chr7;chr7;chr7;chr7;chr7;chr7;chr7;chr7;chr7;chr7;chr7;chr7;chr7;chr7;chr7;chr7…	92198969;92199413;92199413;92200178;92200358;92200358;92200373;92200373;92200454;92201307;92201307;92201307;92201307;92201307;92201307;92201307;92201307;92201307;92213195;92213195;92213195;92213195;92213195;92213195;92213195;92213195;92213892;92213892;92213892;92213892;92213892;92213892;92213892;92213892;92214611;92214611;92214611;92214611;92214611;92214611;92214611;92214611;92214661;92221902;922…	92200804;92200804;92200804;92200804;92200804;92200804;92200804;92200804;92200804;92201423;92201555;92201423;92201423;92201423;92201423;92201423;92201423;92201423;92213401;92213401;92213401;92213401;92213401;92213401;92213401;92213401;92213979;92213979;92213979;92213979;92213979;92213979;92213979;92213979;92214658;92214777;92214777;92214777;92214777;92214777;92214777;92214777;92214777;92222053;922…	-;-;-;-;-;-;-;-;-;-;-;-;-;-;-;-;-;-;-;-;-;-;-;-;-;-;-;-;-;-;-;-;-;-;-;-;-;-;-;-;-;-;-;-;-;-;-;-;-;-;-;-;-;-;-;-;-;-;-;-;-;-;-;-;-;-;-;-;-;-;-;-;-;-;-;-;-;-;-;-;-;-;-;-;-;-;-;-;-;-;-;-;-;-;-;-;-;-;-;-;-;-;-;-;-;-;-;-;-;-;-;-;-;-;-;-;-;-;-;-;-;-;-;-;-;-;-;-;-;-;-;-;-;-;-;-;-;-;-;-;-;-;-;-;-;-;-;-;-;-;-;-;-;-;-;-;-;-;-;-;-;-;-;-;-;-;-;-;-;-;-;-;-;-;-;-;-;-;-;-;-;-;-;-;-;-;-;-;-;-;-;-;-;-;-;-;-;-;-;-…	6204	952	2627	1017	1197	851	1232	1226	1298	0.290354	0.0978383	0.310459	2.74492	3.0097	2.31894	2.81886	2.62205	2.50516	2.42801	2.62024	no
ENSG00000002016	RAD52	protein_coding	chr12;chr12;chr12;chr12;chr12;chr12;chr12;chr12;chr12;chr12;chr12;chr12;chr12;chr12;chr12;chr12;chr12;chr12;chr12;chr12;chr12;chr12;chr12;chr12;chr12;chr12;chr12;chr12;chr12;chr12;chr12;chr12;chr12;chr12;chr12;chr12;chr12;chr12;chr12;chr12;chr12;chr12;chr12;chr12;chr12;chr12;chr12;chr12;chr12;chr12;chr12;chr12;chr12;chr12;chr12;chr12;chr12;chr12;chr12;chr12;chr12;chr12;chr12;chr12;chr12;chr12;chr…	912077;912155;912489;912495;912545;912758;913234;913359;913892;913893;913894;913894;913894;913894;913894;913894;913894;913894;913894;913894;914411;914411;914431;914431;914431;914431;914431;914431;914431;914431;914431;916206;916344;916344;916344;916344;916344;916344;916344;916344;916344;916344;916344;916639;916639;916639;916639;916639;916639;916639;916639;916639;916639;916705;925450;925450;925450;…	913452;913452;913452;913452;913452;913452;913452;913452;914121;914121;914121;914121;914198;914121;914121;914121;914121;914121;914121;914121;914532;914532;914532;914532;914532;914532;914532;914532;914532;914532;914532;916535;916820;916535;916535;916483;916483;916582;916483;916532;916483;916483;916483;916820;916820;916820;916820;916820;916820;916820;916820;916820;916820;916820;925525;925525;925525;…	-;-;-;-;-;-;-;-;-;-;-;-;-;-;-;-;-;-;-;-;-;-;-;-;-;-;-;-;-;-;-;-;-;-;-;-;-;-;-;-;-;-;-;-;-;-;-;-;-;-;-;-;-;-;-;-;-;-;-;-;-;-;-;-;-;-;-;-;-;-;-;-;-;-;-;-;-;-;-;-;-;-;-;-;-;-;-;-;-;-;-;-;-;-;-;-;-;-;-;-;-;-;-;-;-;-;-;-;-;-;-;-;-;-;-;-;-;-;-;-;-;-;-;-;-;-;-;-;-;-;-;-;-;-;-;-;-;-;-;-;-;-;-;-;-;-;-;-;-;-;-;-;-;-;-;-;-;-;-;-;-;-;-;-;-;-;-;-;-;-;-	4190	252	950	248	279	319	395	514	499	-0.162002	0.512348	0.768167	1.69396	2.25613	1.2872	1.62763	1.94931	1.68722	1.89526	1.97477	no
ENSG00000002330	BAD	protein_coding	chr11;chr11;chr11;chr11;chr11;chr11;chr11;chr11;chr11;chr11;chr11;chr11;chr11;chr11;chr11;chr11;chr11;chr11;chr11;chr11;chr11;chr11	64269830;64269834;64270001;64270256;64270269;64270308;64271613;64271613;64271613;64271613;64271613;64272719;64276761;64276904;64284182;64284182;64284182;64284182;64284182;64284631;64284631;64284631	64270337;64270337;64270337;64270337;64270337;64270337;64271868;64271803;64271803;64271803;64271803;64272856;64277043;64277043;64284376;64284369;64284376;64284376;64284639;64284704;64284653;64284669	-;-;-;-;-;-;-;-;-;-;-;-;-;-;-;-;-;-;-;-;-;-	1708	956	1536	1922	1255	992	1257	1743	1541	0.095696	0.622569	0.833561	4.44652	3.99831	4.82719	4.58877	4.51301	4.19642	4.56232	4.53618	no
ENSG00000002549	LAP3	protein_coding	chr4;chr4;chr4;chr4;chr4;chr4;chr4;chr4;chr4;chr4;chr4;chr4;chr4;chr4;chr4;chr4;chr4;chr4;chr4;chr4;chr4;chr4;chr4;chr4;chr4;chr4;chr4;chr4;chr4;chr4;chr4;chr4;chr4;chr4;chr4;chr4;chr4;chr4;chr4;chr4;chr4;chr4;chr4;chr4;chr4;chr4;chr4;chr4;chr4;chr4;chr4;chr4;chr4;chr4;chr4;chr4;chr4;chr4;chr4;chr4;chr4;chr4;chr4;chr4;chr4;chr4;chr4;chr4;chr4;chr4;chr4;chr4;chr4;chr4;chr4;chr4;chr4;chr4	17577192;17577304;17577426;17577452;17577495;17577497;17579824;17579824;17579824;17579824;17579824;17579824;17581760;17581760;17581760;17581760;17581760;17581760;17582288;17582288;17582288;17582288;17582380;17583431;17583483;17583483;17583483;17583483;17583483;17583602;17584801;17584972;17584972;17584972;17584972;17584972;17584972;17584972;17584972;17585769;17585951;17588819;17588819;17588819;175…	17577567;17577567;17577567;17577567;17577567;17577567;17579939;17579939;17579939;17579939;17579939;17579939;17581814;17581814;17581814;17582152;17581814;17581814;17582689;17582393;17582393;17582393;17582574;17583642;17583642;17583642;17583642;17583642;17583642;17583642;17584892;17585136;17585136;17585051;17585136;17585456;17585136;17585136;17585136;17586238;17586067;17588977;17588977;17588977;175…	+;+;+;+;+;+;+;+;+;+;+;+;+;+;+;+;+;+;+;+;+;+;+;+;+;+;+;+;+;+;+;+;+;+;+;+;+;+;+;+;+;+;+;+;+;+;+;+;+;+;+;+;+;+;+;+;+;+;+;+;+;+;+;+;+;+;+;+;+;+;+;+;+;+;+;+;+;+	3785	1798	7368	3200	2648	2898	9010	3295	2436	-0.211047	0.462925	0.736253	4.22159	5.06302	4.43139	4.52101	4.89633	5.83456	4.34352	4.07362	no
ENSG00000002822	MAD1L1	protein_coding	chr7;chr7;chr7;chr7;chr7;chr7;chr7;chr7;chr7;chr7;chr7;chr7;chr7;chr7;chr7;chr7;chr7;chr7;chr7;chr7;chr7;chr7;chr7;chr7;chr7;chr7;chr7;chr7;chr7;chr7;chr7;chr7;chr7;chr7;chr7;chr7;chr7;chr7;chr7;chr7;chr7;chr7;chr7;chr7;chr7;chr7;chr7;chr7;chr7;chr7;chr7;chr7;chr7;chr7;chr7;chr7;chr7;chr7;chr7;chr7;chr7;chr7;chr7;chr7;chr7;chr7;chr7;chr7;chr7;chr7;chr7;chr7;chr7;chr7;chr7;chr7;chr7;chr7;chr7;chr7…	1815793;1815794;1815794;1815794;1815794;1815795;1815795;1815816;1816082;1816987;1817459;1829460;1872645;1898200;1898200;1898200;1898200;1898200;1898200;1936687;1936687;1936687;1936687;1936687;1936687;1940088;1957629;1957629;1957629;1957629;1957629;1957629;1980453;1980453;1980453;1980453;1980453;1980453;1980486;1980671;2002065;2002065;2002065;2002065;2002065;2002065;2014502;2014502;2014502;2014502…	1816228;1816228;1816228;1816228;1816228;1816228;1816228;1816228;1816228;1817085;1817499;1829664;1872756;1898390;1898390;1898390;1898390;1898390;1898390;1936897;1936897;1936897;1936897;1936897;1936897;1940549;1957719;1957719;1957719;1957719;1957719;1957719;1980541;1980541;1980541;1980541;1980541;1980541;1980541;1980791;2002121;2002121;2002121;2002121;2002121;2002121;2014642;2014642;2014642;2014642…	-;-;-;-;-;-;-;-;-;-;-;-;-;-;-;-;-;-;-;-;-;-;-;-;-;-;-;-;-;-;-;-;-;-;-;-;-;-;-;-;-;-;-;-;-;-;-;-;-;-;-;-;-;-;-;-;-;-;-;-;-;-;-;-;-;-;-;-;-;-;-;-;-;-;-;-;-;-;-;-;-;-;-;-;-;-;-;-;-;-;-;-;-;-;-;-;-;-;-;-;-;-;-;-;-;-;-;-;-;-;-;-;-;-;-;-;-;-;-;-;-;-;-;-;-;-;-;-;-;-;-;-;-;-;-;-;-;-;-;-;-;-;-;-	7230	2411	6548	3607	2011	1958	3484	3372	2774	0.291745	0.0768032	0.264672	3.74359	4.00787	3.71613	3.28252	3.48286	3.62639	3.50345	3.38428	no
ENSG00000002834	LASP1	protein_coding	chr17;chr17;chr17;chr17;chr17;chr17;chr17;chr17;chr17;chr17;chr17;chr17;chr17;chr17;chr17;chr17;chr17;chr17;chr17;chr17;chr17;chr17;chr17;chr17;chr17;chr17;chr17;chr17;chr17;chr17;chr17;chr17;chr17;chr17;chr17;chr17;chr17;chr17;chr17;chr17;chr17;chr17;chr17;chr17;chr17;chr17;chr17;chr17;chr17;chr17;chr17	38869859;38869859;38870031;38870061;38870061;38870143;38873890;38878086;38878086;38878086;38878086;38878086;38878086;38878086;38890234;38890420;38890420;38890420;38890420;38890420;38896902;38898412;38898412;38898412;38898412;38898412;38898412;38898412;38898412;38914325;38914325;38914325;38914325;38914325;38914325;38914325;38914397;38915043;38915043;38915043;38915043;38915043;38915043;38915043;389…	38870258;38870258;38870258;38870258;38870258;38870258;38874113;38878180;38878180;38878180;38878180;38878180;38878180;38878180;38890504;38890504;38890504;38890504;38890504;38890504;38897071;38898519;38898519;38898519;38898519;38899200;38898519;38898519;38898519;38914475;38914475;38914475;38914475;38914475;38914475;38914475;38914475;38916837;38915129;38915146;38915141;38915146;38915146;38915146;389…	+;+;+;+;+;+;+;+;+;+;+;+;+;+;+;+;+;+;+;+;+;+;+;+;+;+;+;+;+;+;+;+;+;+;+;+;+;+;+;+;+;+;+;+;+;+;+;+;+;+;+	7061	957	2698	1889	1773	759	1670	1786	1117	0.485173	0.0230795	0.115078	2.59397	2.88075	2.90902	3.15081	2.33361	2.71599	2.72425	2.29067	no
ENSG00000002919	SNX11	protein_coding	chr17;chr17;chr17;chr17;chr17;chr17;chr17;chr17;chr17;chr17;chr17;chr17;chr17;chr17;chr17;chr17;chr17;chr17;chr17;chr17;chr17;chr17;chr17;chr17;chr17;chr17;chr17;chr17;chr17;chr17;chr17;chr17;chr17;chr17;chr17;chr17;chr17;chr17;chr17;chr17;chr17;chr17;chr17;chr17;chr17;chr17;chr17;chr17;chr17;chr17;chr17;chr17;chr17;chr17;chr17;chr17;chr17;chr17;chr17;chr17;chr17;chr17;chr17;chr17;chr17;chr17;chr…	48103357;48107549;48107549;48107549;48107558;48107560;48107576;48107585;48107603;48107788;48107894;48110708;48110708;48110708;48111949;48112031;48112031;48112031;48112031;48112031;48112031;48112031;48112031;48112031;48112031;48112566;48112574;48112574;48112574;48112574;48112574;48112574;48112574;48112574;48112574;48112574;48112751;48112751;48113301;48113301;48113301;48113301;48113301;48113301;481…	48103389;48107838;48107596;48107596;48107838;48107838;48107838;48107838;48107838;48107838;48107979;48110767;48110767;48110767;48112085;48112085;48112085;48112111;48112085;48112455;48112085;48112085;48112111;48112111;48112085;48112660;48112660;48112660;48112660;48112660;48112660;48112660;48112660;48112660;48112660;48112660;48112873;48112873;48113563;48113401;48113401;48113401;48113401;48113401;481…	+;+;+;+;+;+;+;+;+;+;+;+;+;+;+;+;+;+;+;+;+;+;+;+;+;+;+;+;+;+;+;+;+;+;+;+;+;+;+;+;+;+;+;+;+;+;+;+;+;+;+;+;+;+;+;+;+;+;+;+;+;+;+;+;+;+;+;+;+;+;+;+;+;+;+;+;+;+;+	3606	985	3604	1748	1242	741	2354	1044	954	0.580585	0.0078962	0.0521436	3.47934	4.14157	3.67783	3.56205	3.12507	4.03344	2.89126	2.90887	no
ENSG00000002933	TMEM176A	protein_coding	chr7;chr7;chr7;chr7;chr7;chr7;chr7;chr7;chr7;chr7;chr7;chr7;chr7;chr7;chr7;chr7;chr7;chr7;chr7;chr7;chr7;chr7;chr7;chr7;chr7;chr7;chr7;chr7;chr7;chr7;chr7;chr7;chr7;chr7;chr7;chr7;chr7;chr7;chr7;chr7;chr7;chr7;chr7;chr7;chr7;chr7;chr7;chr7;chr7	150800403;150800543;150800788;150800798;150801534;150801536;150801536;150801536;150801536;150801695;150801758;150802056;150802215;150802215;150802215;150802215;150802215;150803219;150803304;150803400;150803400;150803400;150803400;150803400;150803400;150803619;150803620;150803620;150803620;150803620;150803620;150803620;150803620;150803620;150804362;150804362;150804362;150804362;150804362;150804362…	150800968;150800828;150800828;150800968;150801566;150802289;150802325;150801724;150801724;150801724;150801869;150803832;150802325;150802325;150802325;150802325;150802325;150803456;150803456;150803456;150803456;150803456;150803456;150803456;150803456;150803832;150803832;150803832;150803808;150803832;150803832;150803832;150803832;150803832;150804681;150804485;150804485;150804472;150804472;150804472…	+;+;+;+;+;+;+;+;+;+;+;+;+;+;+;+;+;+;+;+;+;+;+;+;+;+;+;+;+;+;+;+;+;+;+;+;+;+;+;+;+;+;+;+;+;+;+;+;+	3479	7	0	0	0	144	17	27	66	-5.24676	1.62014e-05	0.000312745	0.104049	0	0	0	1.35384	0.157159	0.229063	0.552712	down
ENSG00000003056	M6PR	protein_coding	chr12;chr12;chr12;chr12;chr12;chr12;chr12;chr12;chr12;chr12;chr12;chr12;chr12;chr12;chr12;chr12;chr12;chr12;chr12;chr12;chr12;chr12;chr12;chr12;chr12;chr12;chr12;chr12;chr12;chr12;chr12;chr12;chr12;chr12;chr12;chr12;chr12;chr12;chr12;chr12;chr12;chr12;chr12;chr12;chr12;chr12;chr12;chr12;chr12;chr12	8940363;8940363;8940364;8940365;8940751;8941649;8942179;8942416;8942416;8942416;8942416;8942416;8942451;8943296;8943405;8943405;8943405;8943405;8943405;8943801;8943801;8943801;8943801;8943801;8943825;8945237;8945418;8945418;8945418;8945418;8945418;8945418;8945433;8945485;8946229;8946229;8946229;8946229;8946229;8946229;8946229;8946229;8946303;8946716;8949488;8949488;8949488;8949488;8949488;8949488	8941940;8940869;8941940;8941940;8940903;8941940;8942542;8942542;8942542;8942517;8942542;8942542;8942542;8943535;8943584;8943535;8943535;8943535;8943420;8943910;8943910;8943886;8943910;8943910;8943910;8945584;8945584;8945584;8945479;8945584;8945584;8945584;8945584;8945584;8946848;8946405;8946387;8946405;8946240;8946405;8946405;8946405;8946368;8946824;8949645;8949610;8949735;8949955;8949761;8949636	-;-;-;-;-;-;-;-;-;-;-;-;-;-;-;-;-;-;-;-;-;-;-;-;-;-;-;-;-;-;-;-;-;-;-;-;-;-;-;-;-;-;-;-;-;-;-;-;-;-	3777	5433	19268	5391	4810	4027	10976	4226	3518	0.568982	0.000944988	0.0097973	5.76726	6.42599	5.1594	5.3566	5.36031	6.11779	4.68973	4.58019	no
ENSG00000003147	ICA1	protein_coding	chr7;chr7;chr7;chr7;chr7;chr7;chr7;chr7;chr7;chr7;chr7;chr7;chr7;chr7;chr7;chr7;chr7;chr7;chr7;chr7;chr7;chr7;chr7;chr7;chr7;chr7;chr7;chr7;chr7;chr7;chr7;chr7;chr7;chr7;chr7;chr7;chr7;chr7;chr7;chr7;chr7;chr7;chr7;chr7;chr7;chr7;chr7;chr7;chr7;chr7;chr7;chr7;chr7;chr7;chr7;chr7;chr7;chr7;chr7;chr7;chr7;chr7;chr7;chr7;chr7;chr7;chr7;chr7;chr7;chr7;chr7;chr7;chr7;chr7;chr7;chr7;chr7;chr7;chr7;chr7…	8113184;8113187;8113255;8113309;8113772;8113772;8113779;8113923;8127873;8127873;8127873;8127873;8127873;8127873;8127873;8127873;8127873;8138840;8138840;8138840;8138840;8138840;8138840;8138840;8138985;8138985;8138985;8138985;8138985;8138985;8138985;8141765;8141765;8141765;8141765;8141765;8141765;8141765;8141765;8141969;8143875;8143875;8143875;8143875;8143875;8143875;8143875;8143875;8156557;8157116…	8114044;8114044;8114044;8114044;8114044;8114044;8114044;8114044;8128142;8128142;8128142;8128142;8128142;8128142;8128142;8128142;8128142;8138881;8138881;8138881;8138881;8138881;8138881;8138881;8139047;8139047;8139047;8139047;8139047;8139047;8139047;8141817;8141817;8141817;8141817;8141817;8141817;8141817;8141817;8142055;8143972;8143972;8143972;8143972;8143972;8143972;8143972;8143972;8157214;8157214…	-;-;-;-;-;-;-;-;-;-;-;-;-;-;-;-;-;-;-;-;-;-;-;-;-;-;-;-;-;-;-;-;-;-;-;-;-;-;-;-;-;-;-;-;-;-;-;-;-;-;-;-;-;-;-;-;-;-;-;-;-;-;-;-;-;-;-;-;-;-;-;-;-;-;-;-;-;-;-;-;-;-;-;-;-;-;-;-;-;-;-;-;-;-;-;-;-;-;-;-;-;-;-;-;-;-;-;-;-;-;-;-;-;-;-;-;-;-;-;-;-;-;-;-;-;-;-;-;-;-;-;-;-;-;-;-;-;-;-;-;-;-;-;-;-;-;-;-;-;-;-;-;-;-;-	4891	144	165	74	100	76	290	69	93	0.0845268	0.845552	0.939406	1.06648	0.643391	0.452313	0.715241	0.66367	1.26093	0.392638	0.553766	no
ENSG00000003249	DBNDD1	protein_coding	chr16;chr16;chr16;chr16;chr16;chr16;chr16;chr16;chr16;chr16;chr16;chr16;chr16;chr16;chr16;chr16;chr16;chr16;chr16;chr16;chr16;chr16	90004865;90004865;90004873;90006189;90006219;90006480;90008784;90008784;90008784;90008784;90008784;90008784;90009284;90009284;90009284;90009284;90009284;90009957;90011584;90019311;90019728;90019728	90006492;90006492;90006492;90006492;90006492;90006492;90008924;90008924;90009072;90008924;90008924;90008924;90009430;90009430;90010211;90009430;90009430;90010121;90011696;90019473;90020128;90019880	-;-;-;-;-;-;-;-;-;-;-;-;-;-;-;-;-;-;-;-;-;-	3522	67	0	13	6	227	50	45	53	-1.93129	0.0351588	0.155425	0.771522	0	0.124109	0.0751526	1.77517	0.416154	0.359844	0.454503	down
ENSG00000003393	ALS2	protein_coding	chr2;chr2;chr2;chr2;chr2;chr2;chr2;chr2;chr2;chr2;chr2;chr2;chr2;chr2;chr2;chr2;chr2;chr2;chr2;chr2;chr2;chr2;chr2;chr2;chr2;chr2;chr2;chr2;chr2;chr2;chr2;chr2;chr2;chr2;chr2;chr2;chr2;chr2;chr2;chr2;chr2;chr2;chr2;chr2;chr2;chr2;chr2;chr2;chr2;chr2;chr2;chr2;chr2;chr2;chr2;chr2;chr2;chr2;chr2;chr2;chr2;chr2;chr2;chr2;chr2;chr2;chr2;chr2;chr2;chr2;chr2;chr2;chr2;chr2;chr2;chr2;chr2;chr2;chr2;chr2…	201700554;201701687;201704122;201704122;201704454;201704454;201705139;201705139;201705416;201705416;201706846;201706846;201707869;201707869;201709881;201709881;201710991;201710991;201715672;201715672;201716642;201718077;201718077;201718077;201719986;201721990;201723043;201723043;201723043;201723330;201723330;201723330;201723330;201724295;201724295;201724295;201724295;201725356;201725356;201725356…	201701889;201701889;201704218;201704218;201704603;201704603;201705200;201705200;201705461;201705461;201707022;201707022;201707991;201707991;201710038;201710038;201711108;201711108;201715839;201715839;201716711;201718210;201718210;201718210;201720128;201723120;201723120;201723120;201723120;201723441;201723441;201723441;201723441;201724459;201724459;201724459;201724459;201725454;201725454;201725454…	-;-;-;-;-;-;-;-;-;-;-;-;-;-;-;-;-;-;-;-;-;-;-;-;-;-;-;-;-;-;-;-;-;-;-;-;-;-;-;-;-;-;-;-;-;-;-;-;-;-;-;-;-;-;-;-;-;-;-;-;-;-;-;-;-;-;-;-;-;-;-;-;-;-;-;-;-;-;-;-;-;-;-;-;-;-;-;-;-;-;-;-;-;-;-;-;-;-;-;-;-;-;-;-;-;-;-;-;-;-;-;-;-;-;-;-;-;-;-;-;-;-;-;-;-;-;-;-;-;-;-;-;-	10384	193	494	618	563	198	296	721	631	0.151045	0.576114	0.807476	0.757729	0.841987	1.29188	1.43393	0.779693	0.741039	1.34453	1.31924	no
ENSG00000003400	CASP10	protein_coding	chr2;chr2;chr2;chr2;chr2;chr2;chr2;chr2;chr2;chr2;chr2;chr2;chr2;chr2;chr2;chr2;chr2;chr2;chr2;chr2;chr2;chr2;chr2;chr2;chr2;chr2;chr2;chr2;chr2;chr2;chr2;chr2;chr2;chr2;chr2;chr2;chr2;chr2;chr2;chr2;chr2;chr2;chr2;chr2;chr2;chr2;chr2;chr2;chr2;chr2;chr2;chr2;chr2;chr2;chr2;chr2;chr2;chr2;chr2;chr2;chr2;chr2;chr2;chr2;chr2;chr2;chr2;chr2;chr2;chr2;chr2;chr2;chr2;chr2;chr2;chr2;chr2;chr2;chr2;chr2…	201182881;201182898;201183112;201183132;201183141;201183160;201183169;201183192;201183195;201183216;201185771;201185771;201185771;201185771;201185771;201185771;201185771;201185771;201185771;201185771;201185778;201187680;201187706;201187706;201187706;201187706;201187706;201187706;201187706;201187706;201187706;201187746;201192984;201192984;201192984;201192984;201192984;201192984;201192984;201192984…	201183308;201183308;201183308;201183308;201183308;201183308;201183308;201183308;201183308;201183308;201186380;201186124;201186124;201186124;201186124;201186124;201186124;201186124;201186124;201186124;201186124;201187799;201187799;201187799;201187799;201187799;201187799;201187799;201187799;201187799;201187799;201187799;201193119;201193403;201193119;201193119;201193119;201193119;201193119;201193119…	+;+;+;+;+;+;+;+;+;+;+;+;+;+;+;+;+;+;+;+;+;+;+;+;+;+;+;+;+;+;+;+;+;+;+;+;+;+;+;+;+;+;+;+;+;+;+;+;+;+;+;+;+;+;+;+;+;+;+;+;+;+;+;+;+;+;+;+;+;+;+;+;+;+;+;+;+;+;+;+;+;+;+;+;+;+;+	7598	668	572	312	413	650	708	876	830	-0.525556	0.118635	0.348552	2.09349	1.17257	0.999573	1.43625	2.07581	1.67568	1.83037	1.88291	no
ENSG00000003402	CFLAR	protein_coding	chr2;chr2;chr2;chr2;chr2;chr2;chr2;chr2;chr2;chr2;chr2;chr2;chr2;chr2;chr2;chr2;chr2;chr2;chr2;chr2;chr2;chr2;chr2;chr2;chr2;chr2;chr2;chr2;chr2;chr2;chr2;chr2;chr2;chr2;chr2;chr2;chr2;chr2;chr2;chr2;chr2;chr2;chr2;chr2;chr2;chr2;chr2;chr2;chr2;chr2;chr2;chr2;chr2;chr2;chr2;chr2;chr2;chr2;chr2;chr2;chr2;chr2;chr2;chr2;chr2;chr2;chr2;chr2;chr2;chr2;chr2;chr2;chr2;chr2;chr2;chr2;chr2;chr2;chr2;chr2…	201116104;201116154;201116167;201116207;201116239;201116407;201116837;201117039;201118491;201118523;201118664;201119028;201122477;201129329;201129503;201129643;201129729;201129729;201129729;201129729;201129729;201129729;201129729;201129729;201129729;201129729;201129729;201129866;201129977;201132779;201132872;201132953;201132984;201133029;201133029;201133029;201133029;201133029;201133029;201133029…	201116481;201116481;201116481;201116481;201116481;201116481;201116967;201117142;201118901;201118901;201118901;201119177;201122747;201129520;201130146;201130146;201130053;201130146;201130146;201130059;201130146;201130146;201130146;201130146;201130146;201130146;201130146;201130146;201130146;201132850;201133134;201133134;201133134;201133134;201133134;201133134;201133134;201133102;201133134;201133134…	+;+;+;+;+;+;+;+;+;+;+;+;+;+;+;+;+;+;+;+;+;+;+;+;+;+;+;+;+;+;+;+;+;+;+;+;+;+;+;+;+;+;+;+;+;+;+;+;+;+;+;+;+;+;+;+;+;+;+;+;+;+;+;+;+;+;+;+;+;+;+;+;+;+;+;+;+;+;+;+;+;+;+;+;+;+;+;+;+;+;+;+;+;+;+;+;+;+;+;+;+;+;+;+;+;+;+;+;+;+;+;+;+;+;+;+;+;+;+;+;+;+;+;+;+;+;+;+;+;+;+;+;+;+;+;+;+;+;+	22529	8548	19448	15102	13752	5826	9191	11296	9358	0.717119	1.88951e-09	9.92613e-08	3.91672	3.94305	4.11393	4.33341	3.42235	3.40717	3.59896	3.48821	no
ENSG00000003509	NDUFAF7	protein_coding	chr2;chr2;chr2;chr2;chr2;chr2;chr2;chr2;chr2;chr2;chr2;chr2;chr2;chr2;chr2;chr2;chr2;chr2;chr2;chr2;chr2;chr2;chr2;chr2;chr2;chr2;chr2;chr2;chr2;chr2;chr2;chr2;chr2;chr2;chr2;chr2;chr2;chr2;chr2;chr2;chr2;chr2;chr2;chr2;chr2;chr2;chr2;chr2;chr2;chr2;chr2;chr2;chr2;chr2;chr2;chr2;chr2;chr2;chr2;chr2;chr2;chr2;chr2;chr2;chr2;chr2;chr2;chr2;chr2;chr2;chr2;chr2;chr2;chr2;chr2;chr2;chr2;chr2;chr2;chr2…	37231631;37231663;37231666;37231679;37231689;37231767;37231767;37231776;37231820;37231842;37232106;37232106;37232106;37232106;37232106;37232106;37232106;37232106;37236096;37236096;37236096;37236096;37236096;37236096;37236096;37236096;37237757;37237757;37237757;37237757;37237757;37237757;37237757;37237757;37237757;37237757;37241578;37241578;37241578;37241578;37241578;37241578;37241578;37241578;372…	37231760;37231760;37231760;37231760;37231760;37231879;37231835;37231879;37231879;37231989;37232266;37232266;37232266;37232266;37232266;37232266;37232266;37232266;37236176;37236176;37236176;37236176;37236176;37236176;37236176;37236176;37237867;37237867;37237867;37237835;37237867;37237867;37237867;37237867;37237867;37237835;37241739;37241791;37241956;37241791;37241791;37241628;37241637;37241791;372…	+;+;+;+;+;+;+;+;+;+;+;+;+;+;+;+;+;+;+;+;+;+;+;+;+;+;+;+;+;+;+;+;+;+;+;+;+;+;+;+;+;+;+;+;+;+;+;+;+;+;+;+;+;+;+;+;+;+;+;+;+;+;+;+;+;+;+;+;+;+;+;+;+;+;+;+;+;+;+;+;+;+;+;+;+	3651	432	1997	622	540	301	645	870	655	0.420277	0.0630089	0.231204	2.43241	3.33799	2.36355	2.49633	2.0353	2.36763	2.65154	2.4369	no
ENSG00000003756	RBM5	protein_coding	chr3;chr3;chr3;chr3;chr3;chr3;chr3;chr3;chr3;chr3;chr3;chr3;chr3;chr3;chr3;chr3;chr3;chr3;chr3;chr3;chr3;chr3;chr3;chr3;chr3;chr3;chr3;chr3;chr3;chr3;chr3;chr3;chr3;chr3;chr3;chr3;chr3;chr3;chr3;chr3;chr3;chr3;chr3;chr3;chr3;chr3;chr3;chr3;chr3;chr3;chr3;chr3;chr3;chr3;chr3;chr3;chr3;chr3;chr3;chr3;chr3;chr3;chr3;chr3;chr3;chr3;chr3;chr3;chr3;chr3;chr3;chr3;chr3;chr3;chr3;chr3;chr3;chr3;chr3;chr3…	50088908;50088919;50088919;50088954;50088954;50088955;50088963;50088975;50089881;50090370;50090382;50090382;50090382;50090382;50090382;50090382;50090382;50090382;50090382;50092043;50092043;50092043;50092043;50092043;50092043;50092043;50092043;50092043;50092043;50092979;50093718;50093720;50093720;50093720;50093720;50093720;50093720;50093720;50093720;50093720;50093720;50099982;50099982;50099982;500…	50089029;50089029;50089029;50089029;50089057;50089029;50089029;50089029;50090094;50090451;50090451;50090451;50090451;50090451;50090451;50090451;50090451;50090451;50090451;50092208;50092208;50092208;50092208;50092208;50092208;50092208;50092208;50092208;50092208;50093042;50093875;50094330;50093851;50093875;50093875;50093875;50093875;50093783;50093783;50093875;50093875;50100051;50100004;50100051;501…	+;+;+;+;+;+;+;+;+;+;+;+;+;+;+;+;+;+;+;+;+;+;+;+;+;+;+;+;+;+;+;+;+;+;+;+;+;+;+;+;+;+;+;+;+;+;+;+;+;+;+;+;+;+;+;+;+;+;+;+;+;+;+;+;+;+;+;+;+;+;+;+;+;+;+;+;+;+;+;+;+;+;+;+;+;+;+;+;+;+;+;+;+;+;+;+;+;+;+;+;+;+;+;+;+;+;+;+;+;+;+;+;+;+;+;+;+;+;+;+;+;+;+;+;+;+;+;+;+;+;+;+;+;+;+;+;+;+;+;+;+;+;+;+;+;+;+;+;+;+;+;+;+;+;+;+;+;+;+;+;+;+;+;+;+;+	10368	2317	7622	4283	3723	2299	4030	5890	5426	0.053577	0.719728	0.886255	3.21821	3.72757	3.4665	3.61719	3.22269	3.3441	3.76508	3.79478	no
ENSG00000004059	ARF5	protein_coding	chr7;chr7;chr7;chr7;chr7;chr7;chr7;chr7;chr7;chr7;chr7;chr7;chr7;chr7;chr7;chr7;chr7;chr7;chr7;chr7;chr7;chr7;chr7;chr7;chr7;chr7	127588345;127588386;127588403;127588405;127588413;127589045;127589083;127589083;127589083;127589083;127589083;127589485;127589485;127589485;127589485;127589485;127589485;127590066;127590066;127590066;127590963;127590963;127590963;127590969;127591213;127591213	127588565;127588565;127588565;127588800;127588565;127589163;127589163;127589163;127589163;127589163;127589163;127589594;127589831;127589594;127589574;127590137;127589594;127590137;127590137;127590137;127591112;127591088;127591088;127591088;127591681;127591705	+;+;+;+;+;+;+;+;+;+;+;+;+;+;+;+;+;+;+;+;+;+;+;+;+;+	1871	4287	7543	7929	5582	4475	5442	7453	6570	0.131794	0.475411	0.744235	6.42901	6.09087	6.7024	6.56445	6.50633	6.11906	6.48092	6.44975	no
ENSG00000004142	POLDIP2	protein_coding	chr17;chr17;chr17;chr17;chr17;chr17;chr17;chr17;chr17;chr17;chr17;chr17;chr17;chr17;chr17;chr17;chr17	28347177;28349083;28350438;28350766;28351664;28352912;28352968;28353241;28353241;28353695;28353695;28354488;28354488;28355795;28355795;28357288;28357288	28348231;28349162;28350563;28350792;28351800;28353019;28353019;28353316;28353316;28353791;28353791;28354531;28354585;28355876;28355876;28357463;28357522	-;-;-;-;-;-;-;-;-;-;-;-;-;-;-;-;-	2121	2464	7543	4512	3179	2915	6497	4618	3954	-0.0248917	0.871542	0.950486	5.4653	5.91276	5.72177	5.58633	5.7187	6.19271	5.62277	5.55074	no
ENSG00000004399	PLXND1	protein_coding	chr3;chr3;chr3;chr3;chr3;chr3;chr3;chr3;chr3;chr3;chr3;chr3;chr3;chr3;chr3;chr3;chr3;chr3;chr3;chr3;chr3;chr3;chr3;chr3;chr3;chr3;chr3;chr3;chr3;chr3;chr3;chr3;chr3;chr3;chr3;chr3;chr3;chr3;chr3;chr3;chr3;chr3;chr3;chr3;chr3;chr3;chr3;chr3;chr3;chr3;chr3;chr3;chr3;chr3;chr3;chr3;chr3;chr3;chr3;chr3;chr3;chr3;chr3;chr3;chr3;chr3;chr3;chr3;chr3;chr3;chr3;chr3;chr3;chr3;chr3;chr3;chr3;chr3;chr3;chr3…	129555175;129555214;129555214;129555214;129555218;129556617;129556617;129556617;129556617;129556617;129556617;129557083;129557083;129557083;129557083;129557083;129558428;129558428;129558428;129558428;129558536;129559165;129559613;129559620;129559620;129559620;129560330;129560330;129560330;129560330;129560330;129560689;129560689;129560689;129560689;129561034;129561646;129561646;129561800;129561800…	129556428;129556428;129555543;129556428;129556428;129556691;129556691;129556691;129556691;129556691;129557034;129557223;129557223;129557223;129557223;129557223;129558575;129558575;129558697;129558575;129558575;129559783;129559783;129559783;129559783;129559783;129560414;129560434;129560434;129560434;129560434;129560942;129560723;129560723;129560723;129561056;129561709;129561709;129561903;129561903…	-;-;-;-;-;-;-;-;-;-;-;-;-;-;-;-;-;-;-;-;-;-;-;-;-;-;-;-;-;-;-;-;-;-;-;-;-;-;-;-;-;-;-;-;-;-;-;-;-;-;-;-;-;-;-;-;-;-;-;-;-;-;-;-;-;-;-;-;-;-;-;-;-;-;-;-;-;-;-;-;-;-;-;-;-;-;-;-;-;-;-;-;-;-;-;-;-;-;-;-;-;-;-	9738	125	172	420	178	164	266	357	220	-0.227591	0.587301	0.813788	0.562775	0.372108	1.03542	0.654202	0.707585	0.716647	0.858248	0.637791	no
ENSG00000004455	AK2	protein_coding	chr1;chr1;chr1;chr1;chr1;chr1;chr1;chr1;chr1;chr1;chr1;chr1;chr1;chr1;chr1;chr1;chr1;chr1;chr1;chr1;chr1;chr1;chr1;chr1;chr1;chr1;chr1;chr1;chr1;chr1;chr1;chr1;chr1;chr1;chr1;chr1;chr1;chr1;chr1;chr1;chr1;chr1;chr1;chr1;chr1;chr1;chr1;chr1;chr1;chr1;chr1;chr1;chr1;chr1;chr1;chr1;chr1;chr1;chr1;chr1;chr1;chr1	33007984;33010478;33010519;33010631;33010755;33011448;33012074;33012074;33012074;33013044;33013044;33013207;33013207;33013207;33013207;33013207;33014365;33014483;33014522;33014522;33014522;33014522;33014522;33014522;33019683;33021367;33021367;33021367;33021367;33021367;33021367;33021367;33021593;33021593;33021593;33021593;33021593;33021593;33021593;33021593;33021593;33021607;33024120;33024442;330…	33010833;33010833;33010833;33010833;33010833;33011710;33012122;33012357;33012122;33013402;33013402;33013402;33013402;33013287;33013402;33013402;33014594;33014594;33014594;33014594;33014594;33014594;33014594;33014594;33020161;33021461;33021461;33021461;33021461;33021461;33021461;33021461;33021703;33021690;33021703;33021703;33021703;33021703;33021703;33021703;33021703;33021703;33024567;33024567;330…	-;-;-;-;-;-;-;-;-;-;-;-;-;-;-;-;-;-;-;-;-;-;-;-;-;-;-;-;-;-;-;-;-;-;-;-;-;-;-;-;-;-;-;-;-;-;-;-;-;-;-;-;-;-;-;-;-;-;-;-;-;-	5683	2499	9529	3990	2656	2087	6934	4230	3248	0.129935	0.579933	0.810238	4.11639	4.85464	4.17693	3.9699	3.88797	4.8942	4.12954	3.91306	no
ENSG00000004468	CD38	protein_coding	chr4;chr4;chr4;chr4;chr4;chr4;chr4;chr4;chr4;chr4;chr4;chr4;chr4;chr4;chr4;chr4;chr4;chr4;chr4;chr4;chr4;chr4;chr4;chr4;chr4;chr4	15778275;15778278;15778298;15778312;15816511;15816511;15816511;15816511;15816596;15824881;15824881;15824881;15834217;15834217;15834217;15838092;15838092;15838092;15840026;15840026;15840026;15840452;15840452;15840452;15848539;15848539	15778647;15778647;15778647;15778647;15816640;15816754;15816640;15816640;15816640;15826086;15824998;15825016;15834302;15834302;15834302;15838165;15838165;15838165;15840118;15840118;15840118;15840490;15840538;15840538;15853230;15849255	+;+;+;+;+;+;+;+;+;+;+;+;+;+;+;+;+;+;+;+;+;+;+;+;+;+	6855	2177	2219	1084	1488	1580	4454	1361	407	0.130557	0.844927	0.939087	3.67852	2.6764	2.27759	2.96595	3.27264	4.02709	2.43351	1.29928	no
ENSG00000004478	FKBP4	protein_coding	chr12;chr12;chr12;chr12;chr12;chr12;chr12;chr12;chr12;chr12;chr12;chr12;chr12;chr12;chr12;chr12;chr12;chr12;chr12;chr12;chr12;chr12;chr12;chr12;chr12;chr12	2794953;2795069;2795657;2796265;2796681;2797138;2797138;2797138;2797138;2797729;2797729;2798706;2798767;2799088;2799850;2799850;2800039;2800039;2800392;2800392;2801117;2801178;2801613;2803151;2803197;2805168	2795244;2795244;2796368;2796368;2796964;2797202;2797282;2797282;2797282;2797871;2797871;2798826;2799244;2799244;2799940;2799940;2800122;2800122;2800465;2800577;2801356;2801356;2801803;2805423;2803240;2805410	+;+;+;+;+;+;+;+;+;+;+;+;+;+;+;+;+;+;+;+;+;+;+;+;+;+	5180	445	2095	876	643	647	1244	800	802	0.0938395	0.658983	0.853263	2.068	2.95187	2.35498	2.29168	2.50974	2.73472	2.14543	2.26603	no
ENSG00000004487	KDM1A	protein_coding	chr1;chr1;chr1;chr1;chr1;chr1;chr1;chr1;chr1;chr1;chr1;chr1;chr1;chr1;chr1;chr1;chr1;chr1;chr1;chr1;chr1;chr1;chr1;chr1;chr1;chr1;chr1;chr1;chr1;chr1;chr1;chr1;chr1;chr1;chr1;chr1;chr1;chr1;chr1;chr1;chr1;chr1;chr1;chr1;chr1;chr1;chr1;chr1;chr1;chr1;chr1;chr1;chr1;chr1;chr1	23019448;23019493;23030469;23030469;23044427;23050387;23050387;23050425;23053761;23053761;23053761;23055069;23055069;23055069;23055932;23055932;23057484;23057484;23059073;23059073;23066060;23068539;23068539;23069061;23069061;23071225;23071225;23072124;23072124;23072124;23073274;23073292;23073292;23077228;23077228;23077228;23077234;23078966;23078990;23078990;23078990;23079553;23079553;23079553;230…	23019947;23019947;23030634;23030634;23044486;23050520;23050520;23050520;23053839;23053839;23053839;23055418;23055161;23055161;23056038;23056038;23057565;23057565;23059167;23059167;23066071;23068681;23068681;23069151;23069151;23071359;23071359;23072197;23072197;23072197;23073403;23073403;23073403;23077360;23077360;23077360;23077360;23079177;23079177;23079177;23079177;23079667;23079595;23079667;230…	+;+;+;+;+;+;+;+;+;+;+;+;+;+;+;+;+;+;+;+;+;+;+;+;+;+;+;+;+;+;+;+;+;+;+;+;+;+;+;+;+;+;+;+;+;+;+;+;+;+;+;+;+;+;+	5435	932	4601	3184	2065	1034	3149	3690	3755	-0.0953043	0.704172	0.8785	2.88239	3.91673	3.9315	3.69219	3.02707	3.87246	4.0048	4.17005	no
ENSG00000004534	RBM6	protein_coding	chr3;chr3;chr3;chr3;chr3;chr3;chr3;chr3;chr3;chr3;chr3;chr3;chr3;chr3;chr3;chr3;chr3;chr3;chr3;chr3;chr3;chr3;chr3;chr3;chr3;chr3;chr3;chr3;chr3;chr3;chr3;chr3;chr3;chr3;chr3;chr3;chr3;chr3;chr3;chr3;chr3;chr3;chr3;chr3;chr3;chr3;chr3;chr3;chr3;chr3;chr3;chr3;chr3;chr3;chr3;chr3;chr3;chr3;chr3;chr3;chr3;chr3;chr3;chr3;chr3;chr3;chr3;chr3;chr3;chr3;chr3;chr3;chr3;chr3;chr3;chr3;chr3;chr3;chr3;chr3…	49940007;49940033;49940041;49940063;49940074;49940097;49940102;49940140;49940151;49940186;49940461;49940539;49940685;49962576;49962576;49962576;49962576;49962576;49962576;49962576;49962576;49962576;49962576;49962576;49962576;49962576;49967198;49967198;49967198;49967198;49967470;49967470;49967470;49972059;49972059;49972059;49972059;49972059;49972059;49972059;49975323;49975323;49975323;49975323;499…	49940225;49940225;49940225;49940225;49940225;49940225;49940225;49940225;49940225;49940225;49940747;49940747;49941081;49962685;49962685;49962685;49962685;49962685;49962685;49963027;49962685;49962685;49962685;49962685;49962685;49962685;49967358;49967365;49968748;49968748;49967654;49968748;49968748;49972148;49972148;49972148;49972148;49972148;49972148;49972148;49975392;49975392;49975392;49975392;499…	+;+;+;+;+;+;+;+;+;+;+;+;+;+;+;+;+;+;+;+;+;+;+;+;+;+;+;+;+;+;+;+;+;+;+;+;+;+;+;+;+;+;+;+;+;+;+;+;+;+;+;+;+;+;+;+;+;+;+;+;+;+;+;+;+;+;+;+;+;+;+;+;+;+;+;+;+;+;+;+;+;+;+;+;+;+;+;+;+;+;+;+;+;+;+;+;+;+;+;+;+;+;+;+;+;+;+;+;+;+;+;+;+;+;+;+;+;+;+;+;+;+;+;+;+;+;+;+;+;+;+;+;+;+;+;+;+;+;+;+;+;+;+;+;+;+;+;+;+;+;+;+;+;+;+;+;+;+;+;+;+;+;+;+;+;+;+;+;+;+;+;+;+;+;+;+;+;+;+;+;+;+;+;+;+;+;+;+;+;+;+;+;+;+;+;+;+;+;+;+…	7302	2133	6840	4449	3351	2181	3533	4579	4400	0.194324	0.0463301	0.189101	3.56771	4.05354	3.98449	3.94529	3.61208	3.63177	3.89761	3.98443	no
ENSG00000004700	RECQL	protein_coding	chr12;chr12;chr12;chr12;chr12;chr12;chr12;chr12;chr12;chr12;chr12;chr12;chr12;chr12;chr12;chr12;chr12;chr12;chr12;chr12;chr12;chr12;chr12;chr12;chr12;chr12;chr12;chr12;chr12;chr12;chr12;chr12;chr12;chr12;chr12;chr12;chr12;chr12;chr12;chr12;chr12;chr12;chr12;chr12;chr12;chr12;chr12;chr12;chr12;chr12;chr12;chr12;chr12;chr12;chr12;chr12;chr12;chr12;chr12;chr12;chr12;chr12;chr12	21468911;21469802;21470969;21470969;21471428;21471428;21473551;21473551;21474841;21474841;21475468;21475468;21475676;21475676;21476911;21476911;21477803;21477803;21483376;21483376;21483442;21483477;21486479;21486479;21486479;21486479;21490199;21490199;21490199;21490199;21490199;21490274;21490303;21490375;21491519;21491519;21491519;21491519;21491519;21491519;21491519;21491519;21499555;21499555;214…	21470346;21470346;21471098;21471098;21471647;21471647;21473642;21473642;21474979;21474979;21475585;21475585;21475824;21475824;21476992;21476992;21477969;21477969;21483574;21483574;21483574;21483574;21486585;21486585;21486585;21486585;21490378;21490378;21490378;21490378;21490378;21490378;21490378;21490378;21491716;21491716;21491716;21491716;21491716;21491716;21491716;21491716;21499615;21499615;214…	-;-;-;-;-;-;-;-;-;-;-;-;-;-;-;-;-;-;-;-;-;-;-;-;-;-;-;-;-;-;-;-;-;-;-;-;-;-;-;-;-;-;-;-;-;-;-;-;-;-;-;-;-;-;-;-;-;-;-;-;-;-;-	3778	848	4291	3146	1941	667	2206	2138	1493	0.653734	0.0386198	0.16571	3.22385	4.31622	4.41053	4.09813	2.93292	3.8829	3.75993	3.42287	no
ENSG00000004766	CCDC132	protein_coding	chr7;chr7;chr7;chr7;chr7;chr7;chr7;chr7;chr7;chr7;chr7;chr7;chr7;chr7;chr7;chr7;chr7;chr7;chr7;chr7;chr7;chr7;chr7;chr7;chr7;chr7;chr7;chr7;chr7;chr7;chr7;chr7;chr7;chr7;chr7;chr7;chr7;chr7;chr7;chr7;chr7;chr7;chr7;chr7;chr7;chr7;chr7;chr7;chr7;chr7;chr7;chr7;chr7;chr7;chr7;chr7;chr7;chr7;chr7;chr7;chr7;chr7;chr7;chr7;chr7;chr7;chr7;chr7;chr7;chr7;chr7;chr7;chr7;chr7;chr7;chr7;chr7;chr7;chr7;chr7…	93232340;93232340;93232340;93232366;93232366;93232369;93232375;93232376;93232428;93239866;93239866;93239866;93239866;93239866;93239866;93239866;93239866;93239866;93246102;93246102;93252653;93252653;93252653;93252653;93252653;93252653;93252653;93252653;93253860;93253860;93253860;93253860;93253860;93253860;93253860;93253863;93253863;93256430;93256509;93256509;93256509;93256509;93256509;93256509;932…	93232500;93232500;93232500;93232500;93232500;93232500;93232500;93232500;93232500;93239934;93239950;93239934;93239934;93239950;93239934;93239934;93239934;93239934;93246129;93246129;93252775;93252775;93252775;93252775;93252775;93252775;93252775;93252775;93253931;93253931;93253931;93253931;93253931;93253931;93253931;93253931;93253931;93256562;93256562;93256562;93256562;93256562;93256562;93256562;932…	+;+;+;+;+;+;+;+;+;+;+;+;+;+;+;+;+;+;+;+;+;+;+;+;+;+;+;+;+;+;+;+;+;+;+;+;+;+;+;+;+;+;+;+;+;+;+;+;+;+;+;+;+;+;+;+;+;+;+;+;+;+;+;+;+;+;+;+;+;+;+;+;+;+;+;+;+;+;+;+;+;+;+;+;+;+;+;+;+;+;+;+;+;+;+;+;+;+;+;+;+;+;+;+;+;+;+;+;+;+;+;+;+;+;+;+;+;+;+;+;+;+;+;+;+;+;+;+;+;+;+;+;+;+;+;+;+;+;+;+;+;+;+;+;+;+;+;+;+;+;+;+;+;+;+;+;+;+;+;+;+;+;+;+;+;+;+;+;+;+;+;+;+;+;+;+;+;+;+;+;+;+;+;+;+;+;+;+;+;+;+;+;+;+;+;+;+;+;+;+…	9454	283	973	777	411	307	522	898	820	-0.0316871	0.886451	0.955183	1.07903	1.4407	1.5851	1.24158	1.151	1.20192	1.63507	1.64819	no
ENSG00000004779	NDUFAB1	protein_coding	chr16;chr16;chr16;chr16;chr16;chr16;chr16;chr16;chr16;chr16;chr16;chr16;chr16;chr16;chr16;chr16;chr16;chr16;chr16;chr16;chr16;chr16;chr16	23581002;23581014;23581033;23581871;23582276;23582276;23582276;23582335;23585336;23585336;23585336;23585336;23585336;23587197;23587197;23587197;23587197;23590886;23595429;23596123;23596123;23596123;23596123	23581173;23581173;23581173;23582375;23582375;23582375;23582375;23582375;23585423;23585423;23585423;23585423;23585423;23587319;23587319;23587319;23587319;23591153;23595638;23596291;23596303;23596277;23596356	-;-;-;-;-;-;-;-;-;-;-;-;-;-;-;-;-;-;-;-;-;-;-	1600	2382	4333	3395	2230	2284	3922	3933	3396	-0.0717613	0.693887	0.872437	5.81595	5.52715	5.71816	5.48374	5.77242	5.87611	5.79445	5.73419	no
ENSG00000004799	PDK4	protein_coding	chr7;chr7;chr7;chr7;chr7;chr7;chr7;chr7;chr7;chr7;chr7;chr7;chr7;chr7;chr7;chr7;chr7;chr7;chr7;chr7;chr7;chr7;chr7;chr7	95583499;95584375;95586680;95587010;95587010;95587418;95587418;95587418;95587484;95587727;95587727;95589640;95589640;95589640;95591988;95591988;95592511;95592511;95592760;95593699;95594771;95595023;95596164;95596164	95585781;95585781;95587123;95587123;95587123;95587545;95587528;95587528;95587825;95587825;95587825;95589717;95589716;95589716;95592065;95592065;95592760;95592597;95592944;95593770;95595164;95595164;95596460;95596491	-;-;-;-;-;-;-;-;-;-;-;-;-;-;-;-;-;-;-;-;-;-;-;-	4519	0	0	0	0	41	190	0	0	-6.9037	0.0654821	0.237644	0	0	0	0	0.423363	0.992961	0	0	no
ENSG00000004838	ZMYND10	protein_coding	chr3;chr3;chr3;chr3;chr3;chr3;chr3;chr3;chr3;chr3;chr3;chr3;chr3;chr3;chr3;chr3;chr3;chr3;chr3;chr3;chr3;chr3;chr3;chr3;chr3;chr3;chr3;chr3;chr3;chr3;chr3;chr3;chr3;chr3;chr3;chr3;chr3;chr3;chr3;chr3;chr3;chr3;chr3;chr3;chr3;chr3;chr3;chr3;chr3;chr3;chr3;chr3;chr3;chr3;chr3;chr3;chr3;chr3	50341110;50341110;50341114;50341115;50341574;50341574;50341574;50341574;50341810;50341810;50341810;50341810;50342015;50342015;50342015;50342037;50342397;50342397;50342397;50342397;50342522;50342918;50342918;50342918;50343118;50343118;50343118;50343118;50343169;50343307;50343307;50343307;50343401;50343563;50343563;50343563;50343563;50343563;50343563;50343734;50343734;50343734;50343734;50343734;503…	50341485;50341485;50341485;50341485;50341699;50341699;50341699;50341699;50341931;50341931;50341931;50341931;50342140;50343168;50342140;50342140;50342569;50342655;50342569;50342448;50342569;50343018;50343018;50343018;50343206;50343206;50343206;50343206;50343444;50343444;50343444;50343444;50343444;50343616;50343616;50343616;50343616;50343616;50343616;50343850;50344036;50343850;50343850;50343850;503…	-;-;-;-;-;-;-;-;-;-;-;-;-;-;-;-;-;-;-;-;-;-;-;-;-;-;-;-;-;-;-;-;-;-;-;-;-;-;-;-;-;-;-;-;-;-;-;-;-;-;-;-;-;-;-;-;-;-	4009	80	194	102	69	35	81	86	59	0.766588	0.0838796	0.280724	0.800499	0.852913	0.695307	0.623149	0.409448	0.561567	0.561328	0.445892	no
ENSG00000004864	SLC25A13	protein_coding	chr7;chr7;chr7;chr7;chr7;chr7;chr7;chr7;chr7;chr7;chr7;chr7;chr7;chr7;chr7;chr7;chr7;chr7;chr7;chr7;chr7;chr7;chr7;chr7;chr7;chr7;chr7;chr7;chr7;chr7;chr7;chr7;chr7;chr7;chr7;chr7;chr7;chr7;chr7;chr7;chr7;chr7;chr7;chr7;chr7;chr7;chr7;chr7;chr7;chr7;chr7;chr7;chr7;chr7;chr7;chr7;chr7;chr7;chr7;chr7	96120220;96120221;96120956;96121655;96121655;96121655;96121839;96121839;96131743;96131743;96146554;96146556;96146556;96166922;96169868;96170044;96170045;96170045;96170045;96170045;96171472;96171472;96171472;96171472;96171472;96184277;96184277;96184277;96184277;96184277;96184927;96184927;96184927;96184927;96189294;96189294;96189294;96189581;96189581;96191109;96191109;96193037;96193037;96193148;962…	96121377;96121377;96121377;96121745;96121998;96121745;96121997;96121997;96131881;96131881;96146696;96146696;96146696;96166978;96169943;96170125;96170125;96170125;96170125;96170125;96171524;96171524;96171524;96171524;96171524;96184574;96184435;96184435;96184435;96184435;96185011;96185011;96185014;96185011;96189379;96189378;96189378;96189674;96189674;96191247;96191247;96193183;96193183;96193183;962…	-;-;-;-;-;-;-;-;-;-;-;-;-;-;-;-;-;-;-;-;-;-;-;-;-;-;-;-;-;-;-;-;-;-;-;-;-;-;-;-;-;-;-;-;-;-;-;-;-;-;-;-;-;-;-;-;-;-;-;-	3710	338	613	484	357	374	332	500	413	0.164338	0.511309	0.76746	2.13299	1.90787	2.06181	2.00733	2.25986	1.63584	1.99571	1.90281	no
ENSG00000004866	ST7	protein_coding	chr7;chr7;chr7;chr7;chr7;chr7;chr7;chr7;chr7;chr7;chr7;chr7;chr7;chr7;chr7;chr7;chr7;chr7;chr7;chr7;chr7;chr7;chr7;chr7;chr7;chr7;chr7;chr7;chr7;chr7;chr7;chr7;chr7;chr7;chr7;chr7;chr7;chr7;chr7;chr7;chr7;chr7;chr7;chr7;chr7;chr7;chr7;chr7;chr7;chr7;chr7;chr7;chr7;chr7;chr7;chr7;chr7;chr7;chr7;chr7;chr7;chr7;chr7;chr7;chr7;chr7;chr7;chr7;chr7;chr7;chr7;chr7;chr7;chr7;chr7;chr7;chr7;chr7;chr7;chr7…	116953238;116953327;116953342;116953347;116953379;116953379;116953467;116953503;116953521;116954391;117014888;117014888;117014936;117020184;117020218;117020218;117020218;117020227;117020245;117020259;117020277;117020277;117022903;117076524;117090749;117090749;117098613;117098613;117098613;117098613;117099762;117099762;117099762;117099762;117099762;117099762;117099762;117099762;117099762;117099762…	116953691;116953691;116953691;116953691;116953691;116953691;116953691;116953691;116953691;116954679;117015014;117015014;117015014;117020629;117020629;117020629;117020629;117020629;117020629;117020629;117020629;117020629;117022999;117076651;117090837;117090837;117098702;117098815;117098815;117098815;117099844;117099844;117099844;117099844;117099844;117099844;117099844;117099839;117099844;117099844…	+;+;+;+;+;+;+;+;+;+;+;+;+;+;+;+;+;+;+;+;+;+;+;+;+;+;+;+;+;+;+;+;+;+;+;+;+;+;+;+;+;+;+;+;+;+;+;+;+;+;+;+;+;+;+;+;+;+;+;+;+;+;+;+;+;+;+;+;+;+;+;+;+;+;+;+;+;+;+;+;+;+;+;+;+;+;+;+;+;+;+;+;+;+;+;+;+;+;+;+;+;+;+;+;+;+;+;+;+;+;+;+;+;+;+;+;+;+;+;+;+;+;+;+;+;+;+;+;+;+;+;+;+;+;+;+;+;+;+;+;+;+;+;+;+;+;+;+;+;+;+;+;+;+;+;+;+;+;+;+;+;+;+;+;+;+;+;+;+;+;+;+;+;+;+;+;+;+;+;+;+;+;+;+;+;+;+;+;+;+;+;+;+;+;+;+;+;+;+;+…	6742	508	2120	1176	818	389	1323	555	290	0.909298	0.00397297	0.030809	1.92623	2.64116	2.39102	2.26553	1.66398	2.49103	1.49835	1.04159	no
ENSG00000004897	CDC27	protein_coding	chr17;chr17;chr17;chr17;chr17;chr17;chr17;chr17;chr17;chr17;chr17;chr17;chr17;chr17;chr17;chr17;chr17;chr17;chr17;chr17;chr17;chr17;chr17;chr17;chr17;chr17;chr17;chr17;chr17;chr17;chr17;chr17;chr17;chr17;chr17;chr17;chr17;chr17;chr17;chr17;chr17;chr17;chr17;chr17;chr17;chr17;chr17;chr17;chr17;chr17;chr17;chr17;chr17;chr17;chr17;chr17;chr17;chr17;chr17;chr17;chr17;chr17;chr17;chr17;chr17;chr17;chr…	47117703;47120255;47120610;47120771;47120810;47120880;47122444;47122444;47122444;47122444;47122444;47122444;47122552;47123886;47123886;47123886;47123886;47123886;47123886;47123886;47129393;47129393;47129393;47129393;47129393;47129393;47132257;47132257;47132257;47132257;47132257;47132257;47137152;47137152;47137152;47137152;47137152;47137152;47138739;47138739;47138739;47138739;47138739;47139771;471…	47121017;47121017;47121017;47121017;47121017;47121017;47122600;47122536;47122600;47122600;47122619;47122600;47122600;47123960;47123960;47123960;47123960;47123960;47123895;47123960;47129521;47129521;47129521;47129521;47129521;47129521;47132374;47132374;47132374;47132374;47132374;47132374;47137360;47137360;47137244;47137360;47137360;47137360;47138891;47138891;47138891;47138891;47138891;47139973;471…	-;-;-;-;-;-;-;-;-;-;-;-;-;-;-;-;-;-;-;-;-;-;-;-;-;-;-;-;-;-;-;-;-;-;-;-;-;-;-;-;-;-;-;-;-;-;-;-;-;-;-;-;-;-;-;-;-;-;-;-;-;-;-;-;-;-;-;-;-;-;-;-;-;-;-;-;-;-;-;-;-;-;-;-;-;-;-;-;-;-;-;-;-;-;-;-;-;-;-;-;-;-;-;-;-;-;-;-;-;-;-;-;-;-;-;-;-;-;-;-;-;-;-;-;-;-;-;-;-;-;-;-;-;-;-;-;-;-;-;-;-;-;-;-;-;-;-;-;-;-;-;-;-;-;-;-;-;-;-;-;-;-;-;-	6824	1499	3879	1692	1788	1377	2361	2070	1868	0.194676	0.106122	0.326925	3.19608	3.38812	2.81447	3.20543	3.10187	3.19359	2.94966	2.95163	no
ENSG00000004961	HCCS	protein_coding	chrX;chrX;chrX;chrX;chrX;chrX;chrX;chrX;chrX;chrX;chrX;chrX;chrX;chrX;chrX;chrX;chrX;chrX;chrX;chrX;chrX	11111301;11111342;11111365;11112019;11112019;11112019;11114835;11114835;11114835;11117267;11117267;11117267;11118501;11118501;11118501;11120907;11120907;11120907;11121612;11121612;11121612	11111460;11111423;11111518;11112160;11112160;11112160;11114986;11114986;11114986;11117415;11117415;11117415;11118620;11118620;11118620;11120993;11120993;11120993;11121879;11121879;11123078	+;+;+;+;+;+;+;+;+;+;+;+;+;+;+;+;+;+;+;+;+	2335	708	1790	776	552	851	1706	1033	868	-0.250651	0.0762965	0.263559	3.61706	3.78352	3.18403	3.07387	3.87774	4.18651	3.43414	3.34308	no
ENSG00000004975	DVL2	protein_coding	chr17;chr17;chr17;chr17;chr17;chr17;chr17;chr17;chr17;chr17;chr17;chr17;chr17;chr17;chr17;chr17;chr17;chr17;chr17;chr17;chr17;chr17;chr17;chr17;chr17;chr17;chr17;chr17;chr17;chr17;chr17;chr17;chr17;chr17;chr17;chr17;chr17;chr17;chr17;chr17;chr17;chr17;chr17;chr17;chr17;chr17;chr17;chr17;chr17;chr17;chr17;chr17;chr17;chr17;chr17;chr17;chr17;chr17;chr17;chr17;chr17;chr17;chr17;chr17;chr17;chr17;chr…	7225341;7225455;7226137;7226421;7226421;7226421;7226656;7227090;7227090;7227090;7227149;7227238;7227404;7227404;7227404;7227404;7227404;7227655;7227655;7227655;7227655;7227655;7227655;7227863;7227977;7227977;7227977;7227977;7227977;7227977;7228007;7228600;7228762;7228969;7228969;7228969;7228969;7228969;7228969;7229135;7229135;7229135;7229135;7229135;7229135;7229135;7229153;7229287;7229378;7229378…	7226313;7226313;7226313;7226639;7226639;7226639;7227269;7227269;7227269;7227269;7227535;7227269;7227535;7227535;7227535;7227535;7227535;7227783;7227827;7227711;7227783;7227783;7227783;7228044;7228044;7228384;7228042;7228044;7228044;7228044;7228044;7229045;7229045;7229045;7229045;7229045;7229035;7229045;7229045;7229274;7229274;7229391;7229274;7229267;7229274;7229274;7229274;7230155;7229475;7229406…	-;-;-;-;-;-;-;-;-;-;-;-;-;-;-;-;-;-;-;-;-;-;-;-;-;-;-;-;-;-;-;-;-;-;-;-;-;-;-;-;-;-;-;-;-;-;-;-;-;-;-;-;-;-;-;-;-;-;-;-;-;-;-;-;-;-;-;-;-;-;-;-;-;-;-;-;-;-;-;-;-;-;-;-;-;-;-;-;-;-;-;-;-	5350	424	1817	1750	1186	352	1011	1754	1650	0.22171	0.331093	0.623974	1.98028	2.73505	3.16367	2.99245	1.79628	2.44647	3.04773	3.10256	no
ENSG00000005007	UPF1	protein_coding	chr19;chr19;chr19;chr19;chr19;chr19;chr19;chr19;chr19;chr19;chr19;chr19;chr19;chr19;chr19;chr19;chr19;chr19;chr19;chr19;chr19;chr19;chr19;chr19;chr19;chr19;chr19;chr19;chr19;chr19;chr19;chr19;chr19;chr19;chr19;chr19;chr19;chr19;chr19;chr19;chr19;chr19;chr19;chr19;chr19;chr19;chr19;chr19;chr19;chr19;chr19;chr19;chr19;chr19;chr19;chr19;chr19;chr19;chr19;chr19;chr19;chr19;chr19;chr19;chr19;chr19;chr…	18831938;18832001;18833130;18845980;18845980;18845980;18847744;18847744;18847744;18848133;18849008;18849008;18849082;18849166;18849813;18850075;18850075;18850075;18850075;18850075;18850075;18850075;18850075;18850075;18850688;18850688;18850688;18850688;18850688;18850688;18850688;18850688;18850688;18851050;18852135;18852135;18852135;18852135;18852135;18852135;18852135;18852987;18852987;18852998;188…	18832440;18832440;18833283;18846119;18846119;18846119;18847833;18847833;18847833;18848434;18849076;18849031;18849181;18849446;18849985;18850242;18850242;18850242;18850242;18850242;18850242;18850242;18850242;18850242;18850868;18850868;18850868;18850868;18850868;18850691;18850776;18850868;18850868;18851129;18852194;18852236;18852254;18852296;18852182;18852296;18852296;18853104;18853071;18853071;188…	+;+;+;+;+;+;+;+;+;+;+;+;+;+;+;+;+;+;+;+;+;+;+;+;+;+;+;+;+;+;+;+;+;+;+;+;+;+;+;+;+;+;+;+;+;+;+;+;+;+;+;+;+;+;+;+;+;+;+;+;+;+;+;+;+;+;+;+;+;+;+;+;+;+;+;+;+;+;+;+;+;+;+;+;+;+;+;+;+;+;+;+;+;+;+;+;+	8600	209	654	470	375	224	475	624	543	-0.077501	0.713298	0.88264	0.928491	1.18069	1.2204	1.24408	0.984843	1.20218	1.38336	1.35262	no
ENSG00000005020	SKAP2	protein_coding	chr7;chr7;chr7;chr7;chr7;chr7;chr7;chr7;chr7;chr7;chr7;chr7;chr7;chr7;chr7;chr7;chr7;chr7;chr7;chr7;chr7;chr7;chr7;chr7;chr7;chr7;chr7;chr7;chr7;chr7;chr7;chr7;chr7;chr7;chr7;chr7;chr7;chr7;chr7;chr7;chr7;chr7;chr7;chr7;chr7;chr7;chr7;chr7;chr7;chr7;chr7;chr7;chr7;chr7;chr7;chr7;chr7;chr7;chr7;chr7	26667062;26670091;26684736;26690285;26690307;26725428;26725428;26725923;26725923;26726682;26726882;26726882;26726889;26738795;26738795;26738795;26738795;26738840;26739887;26739887;26739887;26739887;26739887;26739887;26742342;26746567;26844029;26844030;26844030;26844030;26844030;26844030;26844030;26844030;26847996;26854137;26854137;26854137;26854137;26854137;26854137;26854137;26854137;26854785;268…	26669656;26670192;26684848;26690362;26690362;26725565;26725565;26725986;26725986;26727006;26727006;26727006;26727006;26738878;26738878;26738878;26738878;26738878;26739964;26739964;26739964;26739964;26739964;26739964;26742475;26746686;26844137;26844137;26844137;26844137;26844137;26844137;26844137;26844137;26848068;26854162;26854162;26854162;26854162;26854162;26854162;26854162;26854162;26854890;268…	-;-;-;-;-;-;-;-;-;-;-;-;-;-;-;-;-;-;-;-;-;-;-;-;-;-;-;-;-;-;-;-;-;-;-;-;-;-;-;-;-;-;-;-;-;-;-;-;-;-;-;-;-;-;-;-;-;-;-;-	5520	2889	9079	2790	2330	1706	5716	1084	884	1.05454	3.77321e-05	0.000654636	4.35424	4.8278	3.7335	3.8328	3.65737	4.66613	2.42063	2.30477	up
ENSG00000005022	SLC25A5	protein_coding	chrX;chrX;chrX;chrX;chrX;chrX;chrX;chrX;chrX;chrX;chrX;chrX	119468400;119468422;119469277;119469661;119469661;119469742;119470262;119470373;119470373;119470901;119470901;119470901	119468626;119468490;119469383;119470147;119470147;119470155;119470513;119470513;119470513;119470940;119471081;119471319	+;+;+;+;+;+;+;+;+;+;+;+	1500	6401	13047	9333	7481	6518	15186	12140	9442	-0.18745	0.404647	0.68777	7.31842	7.18883	7.25202	7.29961	7.36056	7.90357	7.49542	7.28448	no
ENSG00000005059	CCDC109B	protein_coding	chr4;chr4;chr4;chr4;chr4;chr4;chr4;chr4;chr4;chr4;chr4;chr4;chr4;chr4;chr4;chr4;chr4;chr4;chr4;chr4;chr4;chr4;chr4;chr4	109560205;109560209;109560212;109560990;109648484;109659011;109659011;109659011;109659011;109660195;109660195;109660195;109660195;109664290;109664290;109664290;109681435;109682582;109682582;109684440;109684443;109685251;109687515;109687515	109560436;109560436;109560436;109561017;109648649;109659086;109659086;109659086;109659086;109660365;109660346;109660365;109660365;109664394;109664394;109664394;109681469;109683194;109682742;109685367;109684646;109685367;109687716;109688726	+;+;+;+;+;+;+;+;+;+;+;+;+;+;+;+;+;+;+;+;+;+;+;+	3566	4701	11945	7016	6946	6457	10051	14964	14934	-0.53735	9.73068e-05	0.00147461	5.64382	5.82788	5.61131	5.95744	6.10989	6.07435	6.55521	6.70122	no
ENSG00000005075	POLR2J	protein_coding	chr7;chr7;chr7;chr7;chr7;chr7;chr7	102473118;102473938;102474361;102476181;102476181;102478808;102478811	102473684;102474535;102474535;102476270;102476270;102478907;102478906	-;-;-;-;-;-;-	1355	1725	3501	2774	1354	1693	1935	2060	1750	0.297788	0.277858	0.567557	5.59449	5.46083	5.66749	5.01637	5.58398	5.11413	5.11719	5.03482	no
ENSG00000005100	DHX33	protein_coding	chr17;chr17;chr17;chr17;chr17;chr17;chr17;chr17;chr17;chr17;chr17;chr17;chr17;chr17;chr17;chr17;chr17;chr17;chr17;chr17;chr17;chr17;chr17;chr17;chr17;chr17;chr17;chr17;chr17;chr17;chr17;chr17;chr17;chr17;chr17;chr17;chr17;chr17;chr17;chr17;chr17;chr17;chr17;chr17;chr17;chr17;chr17;chr17;chr17;chr17;chr17	5440912;5443489;5443489;5443493;5444098;5448809;5448809;5448809;5448809;5448809;5450203;5450203;5450203;5450203;5450203;5450807;5450807;5450807;5450807;5450807;5453580;5453580;5453580;5453580;5453580;5453821;5453821;5453821;5453821;5453821;5455160;5455160;5455160;5455160;5455997;5455997;5455997;5455997;5455997;5460939;5460939;5460939;5460939;5462319;5462319;5462319;5463529;5468571;5468571;5468571…	5444513;5444513;5444513;5444513;5444513;5448895;5448895;5448895;5448895;5448895;5450406;5450406;5450406;5450406;5450406;5450934;5450934;5450934;5450934;5450934;5453668;5453668;5453668;5453668;5453668;5453980;5453980;5453980;5453980;5453980;5455271;5455271;5455271;5455271;5456182;5456182;5456182;5456182;5456182;5461109;5461109;5461363;5461109;5462546;5462546;5462546;5463689;5468829;5468916;5468748…	-;-;-;-;-;-;-;-;-;-;-;-;-;-;-;-;-;-;-;-;-;-;-;-;-;-;-;-;-;-;-;-;-;-;-;-;-;-;-;-;-;-;-;-;-;-;-;-;-;-;-	5872	191	380	229	155	154	200	300	224	0.128574	0.586569	0.81348	1.14339	1.05524	0.962848	0.870693	0.989758	0.849762	1.09272	0.955113	no
ENSG00000005102	MEOX1	protein_coding	chr17;chr17;chr17;chr17;chr17;chr17;chr17;chr17;chr17;chr17;chr17	43640388;43640402;43641379;43641380;43643488;43643488;43661066;43661066;43661066;43661066;43661871	43642032;43642032;43642032;43642032;43643660;43643660;43661393;43661563;43661954;43661563;43661922	-;-;-;-;-;-;-;-;-;-;-	2707	22	27	12	14	22	33	66	36	-0.916118	0.187612	0.45943	0.38081	0.221764	0.147814	0.217024	0.384602	0.364149	0.623473	0.408451	no
ENSG00000005156	LIG3	protein_coding	chr17;chr17;chr17;chr17;chr17;chr17;chr17;chr17;chr17;chr17;chr17;chr17;chr17;chr17;chr17;chr17;chr17;chr17;chr17;chr17;chr17;chr17;chr17;chr17;chr17;chr17;chr17;chr17;chr17;chr17;chr17;chr17;chr17;chr17;chr17;chr17;chr17;chr17;chr17;chr17;chr17;chr17;chr17;chr17;chr17;chr17;chr17;chr17;chr17;chr17;chr17;chr17;chr17;chr17;chr17;chr17;chr17;chr17;chr17;chr17;chr17;chr17;chr17;chr17;chr17;chr17;chr…	34980494;34980512;34980546;34980558;34980559;34980577;34980640;34981481;34983002;34983002;34983002;34983002;34983232;34983452;34985942;34985988;34985988;34985988;34985988;34985988;34985988;34985988;34986094;34989466;34989466;34989466;34989466;34989466;34989466;34989466;34989466;34989466;34990963;34990963;34990963;34990963;34990963;34990963;34991637;34991671;34991671;34991671;34991671;34991958;349…	34980622;34980597;34980622;34980622;34980622;34980622;34981158;34981557;34983552;34983552;34983552;34983552;34983552;34983552;34986131;34986131;34986131;34986131;34986131;34986131;34986131;34986131;34986131;34989663;34989540;34989880;34989663;34989663;34989657;34989663;34989663;34989663;34991314;34991065;34991114;34991114;34991114;34991114;34991837;34991837;34991837;34991837;34991837;34992035;349…	+;+;+;+;+;+;+;+;+;+;+;+;+;+;+;+;+;+;+;+;+;+;+;+;+;+;+;+;+;+;+;+;+;+;+;+;+;+;+;+;+;+;+;+;+;+;+;+;+;+;+;+;+;+;+;+;+;+;+;+;+;+;+;+;+;+;+;+;+;+;+;+;+;+;+;+;+;+;+;+;+;+;+;+;+;+;+;+;+;+;+;+;+;+;+;+;+;+;+;+;+;+;+;+;+;+	12919	421	1236	875	689	362	716	869	809	0.263375	0.200204	0.475616	1.14485	1.37507	1.40513	1.41901	1.03795	1.20498	1.31696	1.34539	no
ENSG00000005175	RPAP3	protein_coding	chr12;chr12;chr12;chr12;chr12;chr12;chr12;chr12;chr12;chr12;chr12;chr12;chr12;chr12;chr12;chr12;chr12;chr12;chr12;chr12;chr12;chr12;chr12;chr12;chr12;chr12;chr12;chr12;chr12;chr12;chr12;chr12;chr12;chr12;chr12;chr12;chr12;chr12;chr12;chr12;chr12;chr12;chr12;chr12;chr12;chr12;chr12;chr12;chr12;chr12;chr12;chr12;chr12;chr12;chr12;chr12;chr12;chr12;chr12	47661249;47663290;47663292;47663293;47664590;47666980;47666980;47666980;47667754;47667754;47667754;47668916;47668916;47668916;47670107;47670107;47670107;47679493;47679493;47679704;47679704;47679704;47681696;47681696;47681696;47686780;47686780;47686780;47687876;47687876;47687876;47689125;47689125;47689125;47690518;47690518;47690518;47695942;47696276;47696276;47696276;47697597;47697597;47697597;476…	47663590;47663590;47663590;47663590;47664843;47667080;47667080;47667080;47667851;47667851;47667851;47669102;47669102;47669102;47670345;47670345;47670345;47679594;47679594;47679774;47679774;47679774;47681817;47681817;47681817;47686907;47686907;47686907;47688001;47688001;47688001;47689195;47689195;47689195;47690639;47690639;47690639;47696403;47696403;47696403;47696403;47697701;47697719;47697719;476…	-;-;-;-;-;-;-;-;-;-;-;-;-;-;-;-;-;-;-;-;-;-;-;-;-;-;-;-;-;-;-;-;-;-;-;-;-;-;-;-;-;-;-;-;-;-;-;-;-;-;-;-;-;-;-;-;-;-;-	5381	704	2907	1599	763	718	1804	1661	1400	0.0268056	0.915529	0.966988	2.55159	3.32189	3.04129	2.44645	2.58875	3.15318	2.97159	2.888	no
ENSG00000005187	ACSM3	protein_coding	chr16;chr16;chr16;chr16;chr16;chr16;chr16;chr16;chr16;chr16;chr16;chr16;chr16;chr16;chr16;chr16;chr16;chr16;chr16;chr16;chr16;chr16;chr16;chr16;chr16;chr16;chr16;chr16;chr16;chr16;chr16;chr16;chr16;chr16;chr16;chr16;chr16;chr16;chr16;chr16;chr16;chr16;chr16;chr16;chr16;chr16;chr16;chr16;chr16;chr16;chr16;chr16;chr16;chr16;chr16;chr16;chr16;chr16;chr16;chr16;chr16;chr16;chr16;chr16;chr16;chr16;chr…	20610243;20674510;20674531;20674608;20679158;20679158;20749265;20749418;20749910;20749910;20749910;20755573;20755573;20755573;20755573;20763702;20764040;20764683;20769984;20769984;20769984;20769984;20769984;20769984;20770160;20775839;20775839;20775839;20775839;20775839;20777373;20777373;20777373;20777373;20779797;20779881;20780714;20780714;20780714;20780714;20780974;20780974;20780974;20780974;207…	20610310;20674822;20674822;20674822;20682176;20679449;20749368;20750003;20750003;20750003;20750003;20755616;20755616;20755608;20755616;20764125;20764125;20764736;20770253;20770253;20770109;20770253;20770191;20770253;20770253;20776049;20776049;20776049;20776049;20775920;20777580;20777417;20777580;20777580;20779907;20779907;20780857;20780857;20780857;20780857;20781130;20781130;20781130;20781130;207…	+;+;+;+;+;+;+;+;+;+;+;+;+;+;+;+;+;+;+;+;+;+;+;+;+;+;+;+;+;+;+;+;+;+;+;+;+;+;+;+;+;+;+;+;+;+;+;+;+;+;+;+;+;+;+;+;+;+;+;+;+;+;+;+;+;+;+;+;+;+;+;+;+;+;+;+;+;+;+;+;+;+;+;+;+;+;+	7822	63	187	97	63	94	241	324	403	-1.33582	0.000832654	0.00880149	0.377805	0.483636	0.380525	0.325166	0.537781	0.787158	0.939903	1.18132	down
ENSG00000005189	AC004381.6	protein_coding	chr16;chr16;chr16;chr16;chr16;chr16;chr16;chr16;chr16;chr16;chr16;chr16;chr16;chr16;chr16;chr16;chr16;chr16;chr16;chr16;chr16;chr16;chr16;chr16;chr16;chr16;chr16;chr16;chr16;chr16;chr16;chr16;chr16;chr16;chr16;chr16;chr16;chr16;chr16;chr16;chr16;chr16;chr16;chr16;chr16;chr16;chr16;chr16;chr16;chr16;chr16;chr16;chr16;chr16;chr16;chr16;chr16;chr16;chr16;chr16;chr16;chr16;chr16;chr16;chr16;chr16;chr…	20806429;20806445;20806496;20806499;20806521;20806527;20806552;20806617;20806624;20806657;20806663;20806698;20806708;20806757;20806952;20806952;20806952;20806952;20806952;20806952;20806952;20806952;20806952;20807157;20808788;20813190;20813190;20813190;20813190;20813190;20813190;20813190;20813190;20813190;20813190;20813190;20813190;20813190;20813190;20814927;20814927;20814927;20814927;20814927;208…	20806490;20806721;20806705;20806705;20806705;20806705;20806721;20806705;20806705;20806735;20806721;20806817;20807091;20806817;20807091;20807091;20807091;20807091;20807091;20807091;20807091;20807091;20807091;20807363;20808880;20813302;20813302;20813302;20813302;20813302;20813302;20813302;20813302;20813302;20813302;20813302;20813302;20813302;20813302;20815053;20815053;20814992;20815053;20815053;208…	+;+;+;+;+;+;+;+;+;+;+;+;+;+;+;+;+;+;+;+;+;+;+;+;+;+;+;+;+;+;+;+;+;+;+;+;+;+;+;+;+;+;+;+;+;+;+;+;+;+;+;+;+;+;+;+;+;+;+;+;+;+;+;+;+;+;+;+;+;+;+;+;+;+;+;+;+;+;+;+;+;+;+;+;+;+;+;+;+;+;+;+;+;+;+;+;+;+;+;+;+;+;+;+;+;+;+;+;+;+;+;+;+;+;+;+;+;+;+;+;+;+;+;+;+;+;+;+;+;+;+;+;+;+;+;+;+;+;+;+;+;+;+;+;+;+;+;+;+;+;+;+;+;+;+;+;+;+;+;+;+;+;+;+;+	4114	23	13	26	27	132	257	60	58	-2.19885	0.000148532	0.00212948	0.272378	0.0740138	0.206411	0.27023	1.1415	1.30529	0.404209	0.429676	down
ENSG00000005194	CIAPIN1	protein_coding	chr16;chr16;chr16;chr16;chr16;chr16;chr16;chr16;chr16;chr16;chr16;chr16;chr16;chr16;chr16;chr16;chr16;chr16;chr16;chr16;chr16;chr16;chr16;chr16;chr16;chr16;chr16;chr16;chr16;chr16;chr16;chr16;chr16;chr16;chr16;chr16;chr16;chr16;chr16;chr16;chr16;chr16;chr16;chr16;chr16;chr16;chr16;chr16;chr16;chr16;chr16;chr16;chr16;chr16;chr16;chr16;chr16;chr16;chr16;chr16;chr16;chr16;chr16;chr16;chr16;chr16;chr…	57428169;57428187;57428218;57428554;57428938;57429062;57429099;57429177;57430258;57430258;57430258;57430258;57430258;57430258;57430258;57430258;57430328;57431151;57431151;57431151;57431151;57431151;57431196;57431317;57432487;57432487;57432487;57432487;57432487;57432487;57432487;57432487;57432487;57432487;57433648;57433910;57434044;57434044;57434044;57434044;57434044;57434044;57434044;57434044;574…	57429280;57429280;57429280;57429280;57429280;57429280;57429280;57429280;57430339;57430646;57430339;57430339;57430339;57430339;57430339;57430339;57430339;57431266;57431266;57431266;57431266;57431266;57431470;57431470;57432560;57432560;57432560;57432560;57432560;57432560;57432560;57432560;57432560;57432560;57434212;57434212;57434212;57434212;57434212;57434212;57434212;57434212;57434212;57434212;574…	-;-;-;-;-;-;-;-;-;-;-;-;-;-;-;-;-;-;-;-;-;-;-;-;-;-;-;-;-;-;-;-;-;-;-;-;-;-;-;-;-;-;-;-;-;-;-;-;-;-;-;-;-;-;-;-;-;-;-;-;-;-;-;-;-;-;-;-;-;-;-;-;-;-;-;-;-;-;-;-;-;-;-;-;-;-;-;-;-;-;-	3509	1634	3959	2089	1349	1579	3285	3034	3070	-0.294421	0.107246	0.328713	4.1944	4.30708	3.95319	3.70785	4.16311	4.52664	4.33418	4.49374	no
ENSG00000005206	SPPL2B	protein_coding	chr19;chr19;chr19;chr19;chr19;chr19;chr19;chr19;chr19;chr19;chr19;chr19;chr19;chr19;chr19;chr19;chr19;chr19;chr19;chr19;chr19;chr19;chr19;chr19;chr19;chr19;chr19;chr19;chr19;chr19;chr19;chr19;chr19;chr19;chr19;chr19;chr19;chr19;chr19;chr19;chr19;chr19;chr19;chr19;chr19;chr19;chr19;chr19;chr19;chr19;chr19;chr19;chr19;chr19;chr19;chr19;chr19;chr19;chr19;chr19;chr19;chr19;chr19;chr19;chr19;chr19;chr…	2328615;2328630;2328659;2328673;2328684;2328693;2328696;2330297;2330297;2330424;2334602;2334602;2334602;2334602;2334602;2334602;2334629;2337111;2337115;2337443;2337443;2337443;2337443;2337443;2337443;2337443;2337443;2338051;2338752;2338752;2338752;2338752;2338752;2338760;2338814;2339065;2339069;2339069;2339069;2339069;2339069;2339069;2339158;2339678;2339824;2339824;2339824;2339824;2339824;2339824…	2328721;2328775;2328775;2328775;2328775;2328775;2328775;2330350;2330419;2330759;2334721;2334721;2334721;2334721;2334721;2334721;2334721;2337194;2337333;2337935;2337625;2337625;2337625;2337625;2337482;2337625;2337625;2338526;2338841;2338841;2338841;2338841;2338841;2338841;2338841;2339208;2339208;2339208;2339208;2339208;2339208;2339208;2339208;2339966;2339877;2339966;2339966;2339966;2339966;2339966…	+;+;+;+;+;+;+;+;+;+;+;+;+;+;+;+;+;+;+;+;+;+;+;+;+;+;+;+;+;+;+;+;+;+;+;+;+;+;+;+;+;+;+;+;+;+;+;+;+;+;+;+;+;+;+;+;+;+;+;+;+;+;+;+;+;+;+;+;+;+;+;+;+;+;+;+;+;+;+;+;+;+;+;+;+;+;+;+;+;+;+;+	7130	208	616	523	380	394	537	934	907	-0.634098	1.10312e-05	0.0002222	1.05956	1.28644	1.47781	1.41839	1.62163	1.47191	1.96511	2.04627	no
ENSG00000005238	FAM214B	protein_coding	chr9;chr9;chr9;chr9;chr9;chr9;chr9;chr9;chr9;chr9;chr9;chr9;chr9;chr9;chr9;chr9;chr9;chr9;chr9;chr9;chr9;chr9;chr9;chr9;chr9;chr9;chr9;chr9;chr9;chr9;chr9;chr9;chr9;chr9;chr9;chr9;chr9;chr9;chr9;chr9;chr9;chr9;chr9;chr9;chr9;chr9;chr9;chr9;chr9;chr9;chr9;chr9;chr9;chr9;chr9;chr9;chr9;chr9;chr9;chr9;chr9;chr9;chr9;chr9;chr9;chr9;chr9	35104112;35104121;35104121;35104121;35104121;35104123;35104142;35105682;35105682;35105682;35105682;35105682;35105682;35105682;35105941;35105941;35105941;35105941;35105941;35105941;35105941;35106252;35106252;35106252;35106252;35106252;35106252;35106252;35106538;35106538;35106538;35106538;35106538;35106538;35106538;35106833;35106833;35106833;35106833;35106833;35106833;35106833;35107381;35107381;351…	35105374;35105374;35105374;35105374;35105374;35105374;35105374;35105857;35105857;35105857;35105857;35105857;35105857;35105857;35106009;35106009;35106009;35106009;35106009;35106009;35106009;35106410;35106410;35106410;35106410;35106410;35106410;35106410;35106643;35106643;35106643;35106643;35106643;35106643;35106643;35106891;35106891;35106891;35106891;35106891;35106891;35106891;35108349;35108349;351…	-;-;-;-;-;-;-;-;-;-;-;-;-;-;-;-;-;-;-;-;-;-;-;-;-;-;-;-;-;-;-;-;-;-;-;-;-;-;-;-;-;-;-;-;-;-;-;-;-;-;-;-;-;-;-;-;-;-;-;-;-;-;-;-;-;-;-	6409	236	542	319	254	232	400	301	204	0.269096	0.348976	0.641498	1.24408	1.26833	1.14496	1.16606	1.23924	1.3045	1.0295	0.834536	no
ENSG00000005243	COPZ2	protein_coding	chr17;chr17;chr17;chr17;chr17;chr17;chr17;chr17;chr17;chr17;chr17;chr17;chr17;chr17;chr17;chr17;chr17;chr17;chr17;chr17;chr17;chr17;chr17;chr17;chr17;chr17;chr17;chr17;chr17;chr17;chr17;chr17;chr17;chr17;chr17;chr17;chr17;chr17;chr17;chr17;chr17;chr17;chr17;chr17;chr17;chr17;chr17;chr17;chr17;chr17;chr17	48026167;48026167;48026167;48026167;48026171;48026171;48026174;48026182;48027676;48027676;48028472;48028472;48028472;48028472;48028472;48028472;48028472;48029125;48029125;48029125;48029125;48029125;48029125;48029125;48031646;48032156;48032156;48032156;48032686;48032686;48032686;48032686;48032686;48033211;48033211;48033211;48033211;48033211;48033863;48033863;48033863;48033863;48033892;48036851;480…	48026475;48026475;48026475;48026475;48026475;48026475;48026475;48026475;48027789;48027789;48028510;48028510;48028560;48028510;48028510;48028510;48028510;48029176;48029176;48029176;48029176;48029176;48029176;48029425;48032233;48032233;48032233;48032233;48032741;48032741;48032741;48032741;48032741;48033302;48033282;48033302;48033302;48033252;48033872;48033944;48033944;48033944;48033944;48036925;480…	-;-;-;-;-;-;-;-;-;-;-;-;-;-;-;-;-;-;-;-;-;-;-;-;-;-;-;-;-;-;-;-;-;-;-;-;-;-;-;-;-;-;-;-;-;-;-;-;-;-;-	1851	662	360	766	464	266	329	220	254	1.31098	0.000374526	0.0046112	3.83725	2.08406	3.46883	3.14865	2.67852	2.37471	1.86205	2.12988	up
ENSG00000005249	PRKAR2B	protein_coding	chr7;chr7;chr7;chr7;chr7;chr7;chr7;chr7;chr7;chr7;chr7;chr7;chr7;chr7;chr7;chr7;chr7;chr7;chr7;chr7;chr7	107044649;107069625;107070281;107070281;107091676;107121952;107121952;107121952;107128212;107128212;107128212;107140847;107140847;107140847;107146308;107146308;107150922;107153177;107156984;107157186;107159449	107045214;107069986;107070316;107070316;107091885;107122004;107122004;107122004;107128295;107128295;107128295;107140953;107140953;107140953;107146462;107146461;107151023;107153251;107157049;107157324;107161811	+;+;+;+;+;+;+;+;+;+;+;+;+;+;+;+;+;+;+;+;+	4318	19	114	59	15	103	236	45	66	-1.05069	0.061449	0.227852	0.218532	0.525882	0.41419	0.149309	0.923467	1.19363	0.299907	0.460619	no
ENSG00000005302	MSL3	protein_coding	chrX;chrX;chrX;chrX;chrX;chrX;chrX;chrX;chrX;chrX;chrX;chrX;chrX;chrX;chrX;chrX;chrX;chrX;chrX;chrX;chrX;chrX;chrX;chrX;chrX;chrX;chrX;chrX;chrX;chrX;chrX;chrX;chrX;chrX;chrX;chrX;chrX;chrX;chrX;chrX;chrX;chrX;chrX;chrX;chrX;chrX;chrX;chrX;chrX;chrX;chrX;chrX;chrX;chrX;chrX;chrX;chrX;chrX;chrX;chrX;chrX;chrX;chrX;chrX;chrX;chrX;chrX;chrX;chrX;chrX;chrX;chrX;chrX;chrX;chrX;chrX;chrX;chrX;chrX;chrX…	11758159;11758159;11758237;11758253;11758582;11758582;11758586;11759552;11759628;11759641;11759793;11759793;11759793;11759793;11759793;11759793;11759793;11759793;11760043;11760138;11760186;11760222;11760403;11760403;11760403;11760403;11760403;11760403;11760403;11760403;11760403;11760403;11760403;11760403;11760837;11760837;11760837;11760837;11760837;11760837;11760837;11760837;11760837;11760837;117…	11758365;11758365;11758365;11758365;11758688;11758773;11758773;11759875;11759712;11759875;11759875;11759875;11759875;11759875;11759875;11759875;11759875;11759875;11760498;11760309;11760339;11760309;11760498;11760498;11760498;11760498;11760498;11760498;11760498;11760498;11760498;11760498;11760498;11760498;11760937;11760937;11760937;11760937;11761054;11760937;11760937;11760937;11760937;11760937;117…	+;+;+;+;+;+;+;+;+;+;+;+;+;+;+;+;+;+;+;+;+;+;+;+;+;+;+;+;+;+;+;+;+;+;+;+;+;+;+;+;+;+;+;+;+;+;+;+;+;+;+;+;+;+;+;+;+;+;+;+;+;+;+;+;+;+;+;+;+;+;+;+;+;+;+;+;+;+;+;+;+;+;+;+;+;+;+;+;+;+;+;+;+;+;+;+;+;+;+;+;+;+;+;+;+;+;+;+;+;+;+;+;+;+;+;+;+;+;+;+;+;+;+;+;+	6496	1637	7763	3821	2661	1731	5032	5550	5379	-0.201783	0.417842	0.698774	3.37386	4.38599	3.93696	3.79263	3.46163	4.26638	4.31782	4.41797	no
ENSG00000005339	CREBBP	protein_coding	chr16;chr16;chr16;chr16;chr16;chr16;chr16;chr16;chr16;chr16;chr16;chr16;chr16;chr16;chr16;chr16;chr16;chr16;chr16;chr16;chr16;chr16;chr16;chr16;chr16;chr16;chr16;chr16;chr16;chr16;chr16;chr16;chr16;chr16;chr16;chr16;chr16;chr16;chr16;chr16;chr16;chr16;chr16;chr16;chr16;chr16;chr16;chr16;chr16;chr16;chr16;chr16;chr16;chr16;chr16;chr16;chr16;chr16;chr16;chr16;chr16;chr16;chr16;chr16;chr16;chr16;chr…	3725054;3727539;3731192;3731192;3731776;3731776;3731908;3731911;3736036;3736036;3736036;3736036;3736508;3736650;3736650;3736650;3736650;3738559;3738559;3739446;3739578;3739578;3739578;3739614;3740399;3740399;3740399;3740399;3740399;3740399;3740443;3744894;3744894;3744894;3744894;3744894;3744894;3745277;3745277;3745277;3745277;3745277;3749627;3749627;3749627;3749627;3751726;3751726;3751726;3757288…	3729874;3729874;3731473;3731473;3731937;3731937;3731937;3731937;3736203;3736203;3736203;3736203;3736815;3736815;3736999;3736815;3736815;3738672;3738672;3739724;3739724;3739724;3739724;3739724;3740549;3740549;3740549;3743468;3740549;3740549;3740549;3744961;3744961;3744961;3744957;3744961;3744961;3745654;3745354;3745354;3745354;3745354;3749670;3749683;3749683;3749683;3751808;3751806;3751806;3757376…	-;-;-;-;-;-;-;-;-;-;-;-;-;-;-;-;-;-;-;-;-;-;-;-;-;-;-;-;-;-;-;-;-;-;-;-;-;-;-;-;-;-;-;-;-;-;-;-;-;-;-;-;-;-;-;-;-;-;-;-;-;-;-;-;-;-;-;-;-;-;-;-;-;-;-;-;-;-;-;-;-;-;-;-;-;-;-;-;-;-;-;-;-;-;-;-;-;-;-;-;-;-;-	15068	1264	2591	1677	2104	1454	1459	3089	2551	-0.0641264	0.774686	0.91118	2.04192	1.95031	1.89092	2.42838	2.21018	1.71394	2.47128	2.36909	no
ENSG00000005379	BZRAP1	protein_coding	chr17;chr17;chr17;chr17;chr17;chr17;chr17;chr17;chr17;chr17;chr17;chr17;chr17;chr17;chr17;chr17;chr17;chr17;chr17;chr17;chr17;chr17;chr17;chr17;chr17;chr17;chr17;chr17;chr17;chr17;chr17;chr17;chr17;chr17;chr17;chr17;chr17;chr17;chr17;chr17;chr17;chr17;chr17;chr17;chr17;chr17;chr17;chr17;chr17;chr17;chr17;chr17;chr17;chr17;chr17;chr17;chr17;chr17;chr17;chr17;chr17;chr17;chr17;chr17;chr17;chr17;chr…	58301228;58301231;58301231;58301852;58302271;58302285;58304338;58304338;58304338;58304338;58304611;58305061;58305061;58305061;58305061;58305061;58305061;58305387;58305387;58305387;58305387;58305387;58305387;58305540;58305540;58305540;58305540;58305540;58305540;58305833;58305833;58305833;58305833;58305833;58305833;58306342;58306342;58306342;58306342;58306342;58306342;58306342;58306800;58306800;583…	58305388;58302447;58302447;58302447;58302447;58302447;58304399;58304399;58304399;58304399;58304723;58305171;58305171;58305171;58305171;58305171;58305171;58305458;58305458;58305458;58305458;58305458;58305458;58305643;58305643;58305643;58305643;58305643;58305643;58305865;58305865;58305865;58305865;58305865;58305865;58306386;58306386;58306429;58306413;58306867;58306413;58306357;58306968;58306968;583…	-;-;-;-;-;-;-;-;-;-;-;-;-;-;-;-;-;-;-;-;-;-;-;-;-;-;-;-;-;-;-;-;-;-;-;-;-;-;-;-;-;-;-;-;-;-;-;-;-;-;-;-;-;-;-;-;-;-;-;-;-;-;-;-;-;-;-;-;-;-;-;-;-;-;-;-;-;-;-;-;-;-;-;-;-;-;-;-;-;-;-;-;-;-;-;-;-;-;-;-;-;-;-;-;-;-;-	11354	642	1397	1394	1379	340	366	760	776	1.19439	2.66491e-08	1.04046e-06	1.63304	1.60868	1.99572	2.26672	1.08791	0.814944	1.31273	1.42324	up
ENSG00000005381	MPO	protein_coding	chr17;chr17;chr17;chr17;chr17;chr17;chr17;chr17;chr17;chr17;chr17;chr17;chr17;chr17;chr17;chr17;chr17;chr17;chr17;chr17;chr17;chr17	58269856;58270729;58271655;58272748;58272815;58273414;58273414;58275542;58275571;58277769;58277827;58278837;58279008;58279297;58279297;58279523;58279839;58279876;58280284;58280366;58280605;58280605	58270863;58270805;58271892;58272918;58272918;58273492;58273669;58275702;58275702;58278119;58278145;58279214;58279214;58279399;58279426;58279646;58280014;58280014;58280459;58280459;58280687;58280935	-;-;-;-;-;-;-;-;-;-;-;-;-;-;-;-;-;-;-;-;-;-	3526	0	20	2	0	190	1358	2	0	-3.39916	0.111003	0.335397	0	0.130261	0.0197801	0	1.59721	3.33214	0.0180306	0	no
ENSG00000005436	GCFC2	protein_coding	chr2;chr2;chr2;chr2;chr2;chr2;chr2;chr2;chr2;chr2;chr2;chr2;chr2;chr2;chr2;chr2;chr2;chr2;chr2;chr2;chr2;chr2;chr2;chr2;chr2;chr2;chr2;chr2;chr2;chr2;chr2;chr2;chr2;chr2;chr2;chr2;chr2;chr2;chr2;chr2;chr2;chr2;chr2;chr2;chr2;chr2;chr2;chr2;chr2;chr2;chr2;chr2;chr2;chr2;chr2;chr2;chr2;chr2;chr2;chr2;chr2;chr2;chr2;chr2;chr2;chr2;chr2;chr2;chr2;chr2;chr2;chr2;chr2;chr2;chr2;chr2;chr2;chr2;chr2;chr2…	75652000;75662706;75662706;75662708;75664418;75664419;75664562;75664634;75664645;75665929;75665929;75665929;75665929;75665929;75665929;75665929;75670138;75670138;75670138;75670138;75670138;75670138;75670138;75671950;75671950;75671950;75671950;75671950;75671950;75673444;75673444;75673444;75673444;75673444;75673444;75680193;75680193;75680193;75680193;75680193;75687827;75687827;75687827;75687827;756…	75652187;75664783;75664783;75664783;75664783;75664783;75664783;75664783;75664783;75666053;75666053;75666053;75666053;75666053;75666053;75665941;75670284;75670284;75670284;75670214;75670284;75670284;75670284;75672016;75672016;75672016;75672016;75672016;75672016;75673520;75673520;75673520;75673520;75673520;75673520;75680314;75680314;75680314;75680314;75680314;75687977;75687892;75687977;75687977;756…	-;-;-;-;-;-;-;-;-;-;-;-;-;-;-;-;-;-;-;-;-;-;-;-;-;-;-;-;-;-;-;-;-;-;-;-;-;-;-;-;-;-;-;-;-;-;-;-;-;-;-;-;-;-;-;-;-;-;-;-;-;-;-;-;-;-;-;-;-;-;-;-;-;-;-;-;-;-;-;-;-;-;-;-;-;-;-;-;-;-;-;-;-;-;-;-;-;-;-;-;-	5465	623	3778	1826	1307	718	1782	2233	1990	0.0980173	0.701985	0.876602	2.38878	3.64575	3.19093	3.08861	2.57014	3.11769	3.33048	3.31625	no
ENSG00000005448	WDR54	protein_coding	chr2;chr2;chr2;chr2;chr2;chr2;chr2;chr2;chr2;chr2;chr2;chr2;chr2;chr2;chr2;chr2;chr2;chr2;chr2;chr2;chr2;chr2;chr2;chr2;chr2;chr2;chr2;chr2;chr2;chr2;chr2;chr2;chr2;chr2;chr2;chr2;chr2;chr2;chr2;chr2;chr2;chr2;chr2;chr2;chr2;chr2;chr2;chr2;chr2;chr2;chr2;chr2;chr2;chr2;chr2;chr2;chr2;chr2;chr2;chr2;chr2;chr2;chr2;chr2;chr2;chr2;chr2;chr2;chr2;chr2;chr2;chr2;chr2;chr2;chr2;chr2;chr2;chr2;chr2;chr2…	74421678;74421729;74421730;74421730;74421730;74421730;74421730;74421744;74421759;74421764;74421766;74422120;74422153;74422153;74422153;74422153;74422153;74422175;74422870;74422870;74422870;74422870;74422870;74422870;74422870;74422870;74422870;74423191;74423319;74423319;74423319;74423319;74423319;74423319;74423319;74423319;74423319;74423478;74423478;74423478;74423478;74423478;74423478;74423478;744…	74421816;74421816;74421816;74421816;74421816;74421816;74421816;74422932;74421816;74422375;74422932;74422375;74422375;74422375;74422375;74422375;74422610;74422375;74422932;74422932;74422932;74422932;74423111;74422932;74422932;74422932;74422932;74423385;74423982;74423385;74423385;74423385;74423385;74423385;74423508;74423385;74423385;74423531;74423531;74423531;74423531;74423531;74423531;74423531;744…	+;+;+;+;+;+;+;+;+;+;+;+;+;+;+;+;+;+;+;+;+;+;+;+;+;+;+;+;+;+;+;+;+;+;+;+;+;+;+;+;+;+;+;+;+;+;+;+;+;+;+;+;+;+;+;+;+;+;+;+;+;+;+;+;+;+;+;+;+;+;+;+;+;+;+;+;+;+;+;+;+	2860	2261	3152	2465	1694	1951	2276	2647	2547	0.0938877	0.654351	0.851301	4.92524	4.27499	4.45791	4.29216	4.73568	4.30329	4.42765	4.51822	no
ENSG00000005469	CROT	protein_coding	chr7;chr7;chr7;chr7;chr7;chr7;chr7;chr7;chr7;chr7;chr7;chr7;chr7;chr7;chr7;chr7;chr7;chr7;chr7;chr7;chr7;chr7;chr7;chr7;chr7;chr7;chr7;chr7;chr7;chr7;chr7;chr7;chr7;chr7;chr7;chr7;chr7;chr7;chr7;chr7;chr7;chr7;chr7;chr7;chr7;chr7;chr7;chr7;chr7;chr7;chr7;chr7;chr7;chr7;chr7;chr7;chr7;chr7;chr7;chr7;chr7;chr7;chr7;chr7;chr7;chr7;chr7	87345681;87345693;87345695;87346335;87346340;87346340;87346340;87349048;87349048;87349048;87349048;87357507;87359206;87359206;87359206;87359206;87361390;87361390;87361390;87361443;87361728;87361728;87361728;87361728;87369376;87369376;87369376;87369376;87375235;87375632;87375632;87375632;87375828;87375828;87375828;87375828;87375873;87377349;87377349;87377349;87377349;87381910;87381910;87381910;873…	87345767;87345767;87345767;87346430;87346430;87346430;87346430;87349183;87349183;87349183;87349183;87357590;87359330;87360116;87359330;87359330;87361571;87361571;87361571;87361571;87361852;87361852;87361852;87361852;87369696;87369484;87369484;87369484;87375725;87375725;87375725;87375725;87375889;87375953;87375953;87375953;87375953;87377450;87377450;87377450;87377450;87381993;87381993;87381993;873…	+;+;+;+;+;+;+;+;+;+;+;+;+;+;+;+;+;+;+;+;+;+;+;+;+;+;+;+;+;+;+;+;+;+;+;+;+;+;+;+;+;+;+;+;+;+;+;+;+;+;+;+;+;+;+;+;+;+;+;+;+;+;+;+;+;+;+	4979	260	1271	776	625	276	449	752	551	0.507729	0.019228	0.101031	1.55627	2.39302	2.26099	2.30454	1.62468	1.64337	2.12059	1.89657	no
ENSG00000005483	KMT2E	protein_coding	chr7;chr7;chr7;chr7;chr7;chr7;chr7;chr7;chr7;chr7;chr7;chr7;chr7;chr7;chr7;chr7;chr7;chr7;chr7;chr7;chr7;chr7;chr7;chr7;chr7;chr7;chr7;chr7;chr7;chr7;chr7;chr7;chr7;chr7;chr7;chr7;chr7;chr7;chr7;chr7;chr7;chr7;chr7;chr7;chr7;chr7;chr7;chr7;chr7;chr7;chr7;chr7;chr7;chr7;chr7;chr7;chr7;chr7;chr7;chr7;chr7;chr7;chr7;chr7;chr7;chr7;chr7;chr7;chr7;chr7;chr7;chr7;chr7;chr7;chr7;chr7;chr7;chr7;chr7;chr7…	105014179;105014190;105014190;105014190;105014206;105014207;105014208;105014218;105014461;105038126;105038126;105038126;105038126;105038126;105038126;105038126;105038385;105038385;105039153;105040839;105040839;105040839;105040839;105040839;105040839;105040839;105040839;105040839;105040875;105040953;105061918;105062164;105062164;105062164;105062164;105062164;105062164;105062164;105062164;105062164…	105014535;105014535;105014497;105014535;105014535;105014535;105014535;105014535;105014535;105038199;105038199;105038199;105038199;105038199;105038199;105038199;105038525;105038525;105039269;105041023;105041023;105041023;105040856;105041023;105041023;105041023;105041023;105041023;105041023;105041023;105062278;105062278;105062278;105062278;105062278;105062278;105062278;105062278;105062278;105062278…	+;+;+;+;+;+;+;+;+;+;+;+;+;+;+;+;+;+;+;+;+;+;+;+;+;+;+;+;+;+;+;+;+;+;+;+;+;+;+;+;+;+;+;+;+;+;+;+;+;+;+;+;+;+;+;+;+;+;+;+;+;+;+;+;+;+;+;+;+;+;+;+;+;+;+;+;+;+;+;+;+;+;+;+;+;+;+;+;+;+;+;+;+;+;+;+;+;+;+;+;+;+;+;+;+;+;+;+;+;+;+;+;+;+;+;+;+;+;+;+;+;+;+;+;+;+;+;+;+;+;+;+;+;+;+;+;+;+;+;+;+;+;+;+;+;+;+;+;+;+;+;+;+;+;+;+;+;+;+;+;+;+;+;+;+;+;+;+;+;+;+;+;+;+;+;+;+;+;+;+;+;+;+;+;+;+;+;+;+;+;+;+;+;+;+;+;+;+;+;+…	9233	14678	41726	24765	23639	15841	24027	30280	27300	0.116238	0.414204	0.695919	5.90901	6.25333	6.05051	6.3463	6.03328	5.96095	6.20386	6.20479	no
ENSG00000005486	RHBDD2	protein_coding	chr7;chr7;chr7;chr7;chr7;chr7;chr7;chr7;chr7;chr7;chr7;chr7;chr7;chr7;chr7;chr7;chr7;chr7;chr7;chr7;chr7;chr7;chr7;chr7;chr7;chr7;chr7;chr7;chr7;chr7;chr7;chr7;chr7;chr7;chr7;chr7;chr7;chr7;chr7;chr7;chr7;chr7;chr7	75842602;75878091;75878948;75878948;75878948;75878999;75879004;75879140;75879172;75880246;75881365;75881365;75881365;75881365;75881365;75881829;75881829;75881829;75881829;75881829;75881829;75881829;75882044;75883490;75883698;75883698;75883698;75883698;75883698;75883700;75883702;75887992;75887992;75887992;75887992;75887992;75887992;75887992;75887992;75888107;75888107;75888300;75888300	75842749;75878186;75879260;75879260;75879260;75879260;75879260;75879260;75879260;75880305;75881486;75881486;75881486;75881486;75881486;75882236;75882236;75882236;75882236;75882165;75882124;75882236;75882236;75883848;75883848;75883848;75883848;75883699;75883848;75883848;75883848;75888268;75888921;75888583;75888884;75888926;75888105;75888921;75888105;75888298;75888298;75888920;75888926	+;+;+;+;+;+;+;+;+;+;+;+;+;+;+;+;+;+;+;+;+;+;+;+;+;+;+;+;+;+;+;+;+;+;+;+;+;+;+;+;+;+;+	2441	5644	7942	9468	7652	5095	6138	13518	9980	-0.00137367	0.99501	0.998507	6.44195	5.78663	6.57594	6.63511	6.31217	5.91227	6.9517	6.6669	no
ENSG00000005700	IBTK	protein_coding	chr6;chr6;chr6;chr6;chr6;chr6;chr6;chr6;chr6;chr6;chr6;chr6;chr6;chr6;chr6;chr6;chr6;chr6;chr6;chr6;chr6;chr6;chr6;chr6;chr6;chr6;chr6;chr6;chr6;chr6;chr6;chr6;chr6;chr6;chr6;chr6;chr6;chr6;chr6;chr6;chr6;chr6;chr6;chr6;chr6;chr6;chr6;chr6;chr6;chr6;chr6;chr6;chr6;chr6;chr6;chr6;chr6;chr6;chr6;chr6;chr6;chr6;chr6;chr6;chr6;chr6;chr6;chr6;chr6;chr6;chr6;chr6;chr6;chr6;chr6;chr6;chr6;chr6;chr6;chr6…	82169983;82169986;82170236;82170239;82170239;82170743;82171403;82171412;82171508;82172380;82172380;82172380;82172380;82172380;82172380;82172380;82172380;82172380;82173367;82173367;82173367;82173367;82173367;82173367;82173367;82173367;82174898;82181879;82181879;82181879;82181879;82181879;82181879;82181879;82181879;82191073;82191073;82191073;82191073;82191073;82191073;82191073;82191073;82191331;821…	82171556;82171556;82171556;82171556;82171556;82171556;82171556;82171556;82171556;82172512;82172512;82172512;82172512;82172512;82172512;82172512;82173578;82172512;82173438;82173438;82173438;82173438;82173438;82173438;82173438;82173438;82175002;82182028;82182028;82182028;82182028;82182028;82182028;82182028;82182028;82191216;82191216;82191216;82191216;82191216;82191216;82191879;82191216;82191879;821…	-;-;-;-;-;-;-;-;-;-;-;-;-;-;-;-;-;-;-;-;-;-;-;-;-;-;-;-;-;-;-;-;-;-;-;-;-;-;-;-;-;-;-;-;-;-;-;-;-;-;-;-;-;-;-;-;-;-;-;-;-;-;-;-;-;-;-;-;-;-;-;-;-;-;-;-;-;-;-;-;-;-;-;-;-;-;-;-;-;-;-;-;-;-;-;-;-;-;-;-;-;-;-;-;-;-;-;-;-;-;-;-;-;-;-;-;-;-;-;-;-;-;-;-;-;-;-;-;-;-;-;-;-;-;-;-;-;-;-;-;-;-;-;-;-;-;-;-;-;-;-;-;-;-;-;-;-;-;-;-;-;-;-;-;-;-;-;-;-;-;-;-;-;-;-;-;-;-;-;-;-;-;-;-;-;-;-;-;-;-;-;-;-;-;-;-;-;-;-;-…	8722	556	2137	1371	1428	436	1627	1673	1533	0.121572	0.626877	0.835601	1.75248	2.3453	2.27073	2.61801	1.52561	2.43123	2.39311	2.41283	no
ENSG00000005801	ZNF195	protein_coding	chr11;chr11;chr11;chr11;chr11;chr11;chr11;chr11;chr11;chr11;chr11;chr11;chr11;chr11;chr11;chr11;chr11;chr11;chr11;chr11;chr11;chr11;chr11;chr11;chr11;chr11;chr11;chr11;chr11;chr11;chr11;chr11;chr11;chr11;chr11;chr11;chr11;chr11;chr11;chr11;chr11;chr11;chr11;chr11;chr11;chr11;chr11;chr11;chr11;chr11;chr11;chr11;chr11;chr11;chr11;chr11;chr11;chr11;chr11;chr11;chr11;chr11;chr11;chr11;chr11;chr11;chr…	3339261;3357927;3357928;3357928;3358766;3358945;3358994;3359117;3359997;3360039;3360283;3360316;3360320;3360344;3360350;3360385;3360411;3360416;3360453;3360478;3360720;3360720;3360720;3360720;3361743;3361743;3361743;3361743;3361743;3361743;3361743;3361743;3361743;3361743;3361743;3361783;3361809;3361976;3361976;3362018;3362533;3362533;3362546;3362546;3362546;3362546;3362568;3363318;3366691;3366844…	3339822;3360565;3360565;3360565;3360565;3360565;3360565;3360565;3360565;3360565;3360565;3360565;3360565;3360565;3360565;3360565;3360565;3360565;3360565;3360565;3360788;3360788;3360788;3360788;3361889;3361889;3361889;3361889;3361889;3361889;3361889;3361889;3361889;3361889;3361889;3361889;3361889;3362073;3362032;3362073;3362602;3362720;3362602;3362831;3362602;3362602;3362602;3363391;3367119;3367057…	-;-;-;-;-;-;-;-;-;-;-;-;-;-;-;-;-;-;-;-;-;-;-;-;-;-;-;-;-;-;-;-;-;-;-;-;-;-;-;-;-;-;-;-;-;-;-;-;-;-;-;-;-;-;-;-;-;-;-;-;-;-;-;-;-;-;-;-;-;-;-;-;-;-;-;-;-;-;-;-;-;-;-;-;-;-;-;-;-;-;-;-;-;-;-;-;-;-;-;-;-;-;-;-;-;-;-;-;-;-;-;-;-;-;-;-;-;-;-;-;-;-;-;-;-;-;-;-;-;-;-;-;-;-;-;-;-;-;-;-;-;-;-;-;-;-;-;-;-;-;-	5709	410	2264	1005	1031	420	1597	1360	1528	-0.0738309	0.771518	0.910008	1.87551	2.92721	2.40175	2.73736	1.91282	2.92381	2.65118	2.9234	no
ENSG00000005810	MYCBP2	protein_coding	chr13;chr13;chr13;chr13;chr13;chr13;chr13;chr13;chr13;chr13;chr13;chr13;chr13;chr13;chr13;chr13;chr13;chr13;chr13;chr13;chr13;chr13;chr13;chr13;chr13;chr13;chr13;chr13;chr13;chr13;chr13;chr13;chr13;chr13;chr13;chr13;chr13;chr13;chr13;chr13;chr13;chr13;chr13;chr13;chr13;chr13;chr13;chr13;chr13;chr13;chr13;chr13;chr13;chr13;chr13;chr13;chr13;chr13;chr13;chr13;chr13;chr13;chr13;chr13;chr13;chr13;chr…	77044655;77044658;77044660;77044902;77045399;77050997;77050997;77050997;77050997;77051811;77051811;77051811;77051811;77055558;77055558;77055558;77055558;77056986;77056986;77056986;77056986;77058218;77058218;77058218;77058218;77059523;77059523;77059523;77061169;77061169;77061169;77061662;77061662;77061662;77062596;77062596;77062596;77064615;77064615;77064615;77065992;77065992;77065992;77067581;770…	77045493;77045493;77045397;77045493;77045493;77051162;77051162;77051162;77051162;77051918;77051918;77051918;77051918;77055767;77055767;77055767;77055767;77057093;77057093;77057093;77057093;77058406;77058334;77058406;77058406;77059626;77059626;77059626;77061301;77061301;77061301;77061790;77061790;77061790;77062697;77062697;77062697;77064734;77064734;77064734;77066088;77066088;77066088;77067864;770…	-;-;-;-;-;-;-;-;-;-;-;-;-;-;-;-;-;-;-;-;-;-;-;-;-;-;-;-;-;-;-;-;-;-;-;-;-;-;-;-;-;-;-;-;-;-;-;-;-;-;-;-;-;-;-;-;-;-;-;-;-;-;-;-;-;-;-;-;-;-;-;-;-;-;-;-;-;-;-;-;-;-;-;-;-;-;-;-;-;-;-;-;-;-;-;-;-;-;-;-;-;-;-;-;-;-;-;-;-;-;-;-;-;-;-;-;-;-;-;-;-;-;-;-;-;-;-;-;-;-;-;-;-;-;-;-;-;-;-;-;-;-;-;-;-;-;-;-;-;-;-;-;-;-;-;-;-;-;-;-;-;-;-;-;-;-;-;-;-;-;-;-;-;-;-;-;-;-;-;-;-;-;-;-;-;-;-;-;-;-;-;-;-;-;-;-;-;-;-;-…	15945	2073	5736	3111	3145	1996	3353	5841	4605	-0.0947149	0.532301	0.781958	2.54406	2.80587	2.5232	2.8462	2.51237	2.57357	3.18936	3.01916	no
ENSG00000005812	FBXL3	protein_coding	chr13;chr13;chr13;chr13;chr13;chr13;chr13;chr13;chr13;chr13;chr13;chr13;chr13;chr13;chr13;chr13;chr13;chr13;chr13	76992598;76999137;77005254;77007565;77015165;77015409;77015409;77015409;77015409;77015511;77018600;77018600;77018600;77018600;77021513;77021657;77026827;77026827;77026827	76992951;77002049;77007788;77007788;77015580;77015580;77015580;77015581;77015580;77015580;77018744;77018722;77018722;77018686;77021861;77021861;77027085;77027195;77027150	-;-;-;-;-;-;-;-;-;-;-;-;-;-;-;-;-;-;-	7082	384	1586	2458	2704	463	939	5378	5239	-0.352565	0.162652	0.422335	1.59233	2.24206	3.23989	3.69872	1.78975	2.04364	4.15681	4.26335	no
ENSG00000005844	ITGAL	protein_coding	chr16;chr16;chr16;chr16;chr16;chr16;chr16;chr16;chr16;chr16;chr16;chr16;chr16;chr16;chr16;chr16;chr16;chr16;chr16;chr16;chr16;chr16;chr16;chr16;chr16;chr16;chr16;chr16;chr16;chr16;chr16;chr16;chr16;chr16;chr16;chr16;chr16;chr16;chr16;chr16;chr16;chr16;chr16;chr16;chr16;chr16;chr16;chr16;chr16;chr16;chr16;chr16;chr16;chr16;chr16;chr16;chr16;chr16;chr16;chr16;chr16;chr16;chr16;chr16;chr16;chr16;chr…	30472658;30472719;30472722;30472729;30472745;30472746;30472746;30472746;30472750;30472751;30473965;30473965;30474001;30474196;30474196;30474196;30474196;30474196;30474196;30474196;30474196;30474196;30474561;30475289;30475306;30475306;30475306;30475306;30475306;30475306;30475306;30475513;30475513;30475513;30475513;30475513;30475513;30475513;30479091;30479091;30479091;30479091;30479331;30481439;304…	30472898;30472898;30472898;30472898;30472898;30472898;30472898;30472898;30472898;30472898;30474298;30474083;30474298;30474287;30474298;30474298;30474298;30474298;30474287;30474298;30474298;30474298;30474607;30475400;30475400;30475400;30475400;30475400;30475402;30475400;30475400;30475580;30475580;30475580;30475580;30475580;30475580;30475580;30479174;30479208;30479190;30479208;30479461;30481584;304…	+;+;+;+;+;+;+;+;+;+;+;+;+;+;+;+;+;+;+;+;+;+;+;+;+;+;+;+;+;+;+;+;+;+;+;+;+;+;+;+;+;+;+;+;+;+;+;+;+;+;+;+;+;+;+;+;+;+;+;+;+;+;+;+;+;+;+;+;+;+;+;+;+;+;+;+;+;+;+;+;+;+;+;+;+;+;+;+;+;+;+;+;+;+;+;+;+;+;+;+;+;+;+;+;+;+;+;+;+;+;+;+;+;+;+;+;+;+;+;+;+;+;+;+;+;+;+;+;+;+;+;+;+;+;+;+;+;+;+;+;+;+;+;+;+	6472	7898	21450	25800	16980	4961	9781	15306	11142	0.860423	4.77493e-08	1.75568e-06	5.53475	5.81281	6.61503	6.38112	4.89793	5.19356	5.73973	5.43845	no
ENSG00000005882	PDK2	protein_coding	chr17;chr17;chr17;chr17;chr17;chr17;chr17;chr17;chr17;chr17;chr17;chr17;chr17;chr17;chr17;chr17;chr17;chr17;chr17;chr17;chr17;chr17;chr17;chr17;chr17;chr17;chr17;chr17;chr17;chr17;chr17;chr17;chr17;chr17;chr17;chr17;chr17;chr17;chr17;chr17;chr17;chr17;chr17;chr17;chr17;chr17;chr17;chr17;chr17;chr17;chr17;chr17;chr17;chr17;chr17;chr17;chr17;chr17;chr17;chr17;chr17;chr17;chr17;chr17;chr17;chr17;chr…	50094737;50094784;50095275;50095285;50095375;50095387;50095695;50095695;50095737;50095974;50096132;50096132;50097423;50097423;50097423;50097423;50097423;50097423;50097423;50097423;50097423;50097423;50097513;50104324;50105279;50105371;50105371;50105371;50105371;50105371;50105371;50105371;50105371;50105371;50105371;50105885;50105885;50105885;50105885;50105885;50105885;50105885;50105885;50105885;501…	50094898;50094898;50095553;50095380;50095553;50095553;50095810;50095810;50096286;50096039;50096286;50096286;50097449;50097564;50097564;50097564;50097796;50097564;50097564;50097564;50097564;50097564;50097564;50104393;50105442;50105442;50105442;50105442;50105442;50105442;50105442;50105442;50105442;50105442;50105442;50106069;50106069;50106069;50106039;50106069;50106368;50106069;50106069;50106069;501…	+;+;+;+;+;+;+;+;+;+;+;+;+;+;+;+;+;+;+;+;+;+;+;+;+;+;+;+;+;+;+;+;+;+;+;+;+;+;+;+;+;+;+;+;+;+;+;+;+;+;+;+;+;+;+;+;+;+;+;+;+;+;+;+;+;+;+;+;+;+;+;+;+;+;+;+;+;+;+;+;+;+;+;+;+;+;+;+;+;+;+;+;+;+;+;+	5481	915	2091	1383	965	1005	1688	1290	1199	0.0631717	0.706932	0.879399	2.84899	2.8788	2.83616	2.70627	2.9805	3.04502	2.63653	2.67427	no
ENSG00000005889	ZFX	protein_coding	chrX;chrX;chrX;chrX;chrX;chrX;chrX;chrX;chrX;chrX;chrX;chrX;chrX;chrX;chrX;chrX;chrX;chrX;chrX;chrX;chrX;chrX;chrX;chrX;chrX;chrX;chrX;chrX;chrX;chrX;chrX;chrX;chrX;chrX;chrX;chrX;chrX;chrX;chrX;chrX;chrX;chrX;chrX;chrX;chrX;chrX;chrX;chrX;chrX;chrX;chrX;chrX;chrX;chrX;chrX;chrX;chrX;chrX;chrX;chrX;chrX;chrX;chrX	24149173;24149629;24149645;24149715;24149724;24149729;24149745;24149790;24149854;24150506;24151426;24151691;24151691;24152720;24152720;24152720;24152720;24161715;24172715;24172715;24172715;24172715;24172715;24172715;24172715;24172756;24173607;24175389;24177684;24179183;24179183;24179183;24179183;24179183;24179183;24179183;24207326;24207326;24207326;24207326;24207326;24207712;24207712;24207712;242…	24149253;24149794;24149794;24149794;24149794;24149794;24149794;24149794;24150130;24150819;24151481;24151800;24151800;24152830;24152830;24152830;24152830;24161842;24172914;24172800;24172800;24172800;24172800;24172800;24172800;24172800;24173723;24175443;24177866;24179550;24179770;24179770;24179770;24179219;24179770;24179530;24207475;24207475;24207475;24207475;24207475;24207855;24207855;24207855;242…	+;+;+;+;+;+;+;+;+;+;+;+;+;+;+;+;+;+;+;+;+;+;+;+;+;+;+;+;+;+;+;+;+;+;+;+;+;+;+;+;+;+;+;+;+;+;+;+;+;+;+;+;+;+;+;+;+;+;+;+;+;+;+	9037	1008	2452	2570	2295	872	1253	2938	2367	0.301988	0.0487246	0.195465	2.36341	2.46468	2.98576	3.16531	2.21013	2.09276	3.03708	2.89636	no
ENSG00000005893	LAMP2	protein_coding	chrX;chrX;chrX;chrX;chrX;chrX;chrX;chrX;chrX;chrX;chrX;chrX;chrX;chrX;chrX;chrX;chrX;chrX;chrX;chrX;chrX;chrX;chrX;chrX;chrX;chrX;chrX;chrX;chrX;chrX;chrX;chrX;chrX;chrX	120427827;120430826;120431248;120436494;120439076;120441730;120441730;120441730;120441730;120442599;120442599;120442599;120442599;120446305;120446305;120446305;120446305;120447841;120447841;120447841;120447841;120448970;120448970;120448970;120448970;120455357;120455357;120455357;120456651;120456651;120456651;120469106;120469106;120469106	120428626;120431462;120431462;120439293;120439293;120441894;120441894;120441894;120441894;120442662;120442662;120442662;120442662;120446427;120446427;120446427;120446427;120448025;120448025;120448025;120448025;120449128;120449068;120449128;120449128;120455570;120455570;120455570;120456769;120456769;120456769;120469306;120469306;120469365	-;-;-;-;-;-;-;-;-;-;-;-;-;-;-;-;-;-;-;-;-;-;-;-;-;-;-;-;-;-;-;-;-;-	5526	1982	7363	2981	2110	2036	5527	2668	1625	0.274794	0.267552	0.556308	3.84109	4.53585	3.82061	3.69878	3.89237	4.61806	3.54903	3.04201	no
ENSG00000005961	ITGA2B	protein_coding	chr17;chr17;chr17;chr17;chr17;chr17;chr17;chr17;chr17;chr17;chr17;chr17;chr17;chr17;chr17;chr17;chr17;chr17;chr17;chr17;chr17;chr17;chr17;chr17;chr17;chr17;chr17;chr17;chr17;chr17;chr17;chr17;chr17;chr17;chr17;chr17;chr17;chr17;chr17;chr17;chr17;chr17;chr17;chr17;chr17;chr17;chr17;chr17;chr17;chr17;chr17;chr17;chr17;chr17;chr17;chr17;chr17;chr17;chr17;chr17;chr17;chr17;chr17;chr17;chr17;chr17;chr…	44372180;44372181;44372183;44373924;44374354;44374659;44374659;44374998;44375591;44375833;44375833;44375833;44376085;44376085;44376085;44376308;44376308;44377009;44377009;44377698;44377698;44378362;44378362;44378643;44378643;44379689;44379689;44380002;44380002;44380057;44380246;44380246;44380246;44380386;44380386;44380386;44380600;44380600;44380600;44380879;44380879;44383493;44383493;44383493;443…	44372423;44372423;44372423;44375716;44374470;44374760;44374695;44375111;44375716;44375985;44375985;44375985;44376184;44376184;44376184;44376388;44376388;44377088;44377088;44377790;44377790;44378509;44378509;44378710;44378710;44379814;44379814;44380153;44380153;44380153;44380301;44380301;44380301;44380490;44380490;44380490;44381061;44380645;44380645;44381061;44381061;44383704;44383497;44383704;443…	-;-;-;-;-;-;-;-;-;-;-;-;-;-;-;-;-;-;-;-;-;-;-;-;-;-;-;-;-;-;-;-;-;-;-;-;-;-;-;-;-;-;-;-;-;-;-;-;-;-;-;-;-;-;-;-;-;-;-;-;-;-;-;-;-;-;-;-;-;-;-;-;-;-;-;-;-;-;-;-;-;-;-;-;-;-;-;-;-;-	5551	10	12	12	11	180	725	43	15	-3.44494	1.57882e-06	4.00008e-05	0.093504	0.0510418	0.0739759	0.0870553	1.14986	2.02721	0.228667	0.0928793	down
ENSG00000006007	GDE1	protein_coding	chr16;chr16;chr16;chr16;chr16;chr16;chr16;chr16;chr16;chr16;chr16;chr16;chr16;chr16;chr16;chr16;chr16;chr16;chr16;chr16;chr16;chr16	19501689;19502383;19503101;19503861;19504881;19504881;19504881;19507655;19507685;19507687;19507687;19510839;19510839;19510839;19510839;19517014;19517014;19517014;19517014;19521223;19521704;19521704	19503617;19503617;19503617;19505092;19505092;19505132;19505092;19507779;19507779;19507779;19507779;19510944;19510944;19510944;19510944;19517168;19517185;19517185;19517189;19521588;19522123;19522145	-;-;-;-;-;-;-;-;-;-;-;-;-;-;-;-;-;-;-;-;-;-	4416	1277	4598	3776	3071	1390	3454	3388	2035	0.303242	0.171915	0.436039	3.55438	4.19735	4.44698	4.51275	3.68169	4.27961	4.17077	3.62528	no
ENSG00000006015	C19orf60	protein_coding	chr19;chr19;chr19;chr19;chr19;chr19;chr19;chr19;chr19;chr19;chr19;chr19;chr19;chr19;chr19;chr19;chr19;chr19;chr19;chr19;chr19;chr19;chr19;chr19;chr19;chr19;chr19;chr19;chr19	18588685;18588725;18588796;18588798;18588802;18588809;18588995;18588995;18588995;18588995;18588995;18588995;18589413;18589479;18589602;18589872;18590274;18590854;18590854;18590854;18590854;18590854;18590854;18592089;18592108;18592108;18592108;18592108;18592108	18588900;18588900;18588900;18588900;18588900;18588900;18589077;18589683;18589077;18589683;18589683;18589077;18589683;18589683;18589683;18592336;18590933;18590933;18590933;18590933;18590933;18592336;18590933;18592336;18592336;18592327;18592336;18592336;18592334	+;+;+;+;+;+;+;+;+;+;+;+;+;+;+;+;+;+;+;+;+;+;+;+;+;+;+;+;+	3370	4712	8036	7291	5160	5682	5324	8578	9287	-0.135507	0.501312	0.760596	5.7271	5.34782	5.74566	5.61649	6.00853	5.25584	5.8439	6.10465	no
ENSG00000006016	CRLF1	protein_coding	chr19;chr19;chr19;chr19;chr19;chr19;chr19;chr19;chr19;chr19;chr19;chr19;chr19;chr19;chr19;chr19;chr19;chr19;chr19;chr19	18572220;18583570;18593237;18593237;18594065;18594065;18594247;18594247;18594362;18596622;18596664;18596892;18596892;18598432;18598432;18598772;18599565;18599700;18606542;18607375	18573007;18583612;18593579;18593579;18594107;18594134;18594434;18594435;18594434;18596790;18596790;18597049;18597049;18598593;18598601;18598901;18599846;18599846;18606850;18607741	-;-;-;-;-;-;-;-;-;-;-;-;-;-;-;-;-;-;-;-	3018	32	106	106	88	45	53	105	123	0.0796528	0.823571	0.93082	0.479335	0.664578	0.891278	0.93752	0.642002	0.49939	0.824882	1.0021	no
ENSG00000006025	OSBPL7	protein_coding	chr17;chr17;chr17;chr17;chr17;chr17;chr17;chr17;chr17;chr17;chr17;chr17;chr17;chr17;chr17;chr17;chr17;chr17;chr17;chr17;chr17;chr17;chr17;chr17;chr17;chr17;chr17;chr17;chr17;chr17;chr17;chr17;chr17;chr17;chr17;chr17;chr17;chr17;chr17;chr17;chr17;chr17;chr17;chr17;chr17;chr17;chr17;chr17;chr17;chr17;chr17;chr17;chr17;chr17;chr17;chr17;chr17;chr17;chr17;chr17;chr17;chr17;chr17;chr17;chr17;chr17;chr…	47807372;47807373;47807373;47807374;47807375;47808191;47808216;47808538;47808538;47808538;47808538;47808538;47808538;47808864;47808864;47808864;47808864;47808864;47808864;47809076;47809076;47809076;47809076;47809076;47809076;47809334;47809334;47809334;47809334;47810594;47810594;47810594;47810594;47810772;47810772;47810772;47810772;47813266;47813266;47813266;47813266;47813587;47813587;47813587;478…	47808399;47807836;47808399;47808399;47808399;47808399;47808399;47808660;47808660;47808660;47808660;47808660;47808660;47808990;47808946;47808990;47808990;47808990;47808990;47809115;47809115;47809220;47809220;47809220;47809220;47809478;47809478;47809478;47809478;47810672;47810672;47810672;47810672;47810835;47810835;47810835;47810835;47813403;47813403;47813403;47813403;47813819;47813834;47813834;478…	-;-;-;-;-;-;-;-;-;-;-;-;-;-;-;-;-;-;-;-;-;-;-;-;-;-;-;-;-;-;-;-;-;-;-;-;-;-;-;-;-;-;-;-;-;-;-;-;-;-;-;-;-;-;-;-;-;-;-;-;-;-;-;-;-;-;-;-;-;-;-;-;-;-;-;-;-;-;-;-;-;-;-;-;-;-;-;-;-;-;-;-;-;-;-;-;-;-;-;-;-;-;-;-;-;-;-;-;-;-;-;-;-;-;-;-;-;-;-;-;-;-;-;-;-;-;-;-	6572	345	1260	1031	669	263	489	1054	711	0.487992	0.0115704	0.0694355	1.56129	2.06829	2.26847	2.06874	1.32441	1.46073	2.18773	1.87274	no
ENSG00000006062	MAP3K14	protein_coding	chr17;chr17;chr17;chr17;chr17;chr17;chr17;chr17;chr17;chr17;chr17;chr17;chr17;chr17;chr17;chr17;chr17;chr17;chr17;chr17;chr17;chr17;chr17;chr17;chr17;chr17;chr17;chr17;chr17;chr17;chr17;chr17;chr17;chr17;chr17;chr17;chr17;chr17;chr17;chr17;chr17;chr17;chr17;chr17;chr17;chr17	45263121;45263128;45263135;45265163;45265163;45265163;45266537;45266537;45266537;45267092;45267092;45267092;45267406;45267406;45267406;45270413;45270413;45270413;45270752;45271058;45271058;45271058;45273503;45273503;45273503;45273503;45274123;45274123;45274464;45274464;45281638;45284812;45284812;45286431;45286431;45287154;45287154;45287236;45289236;45289236;45289236;45290490;45290490;45290490;453…	45264800;45264800;45264800;45265263;45265263;45265263;45266681;45266681;45266681;45267198;45267198;45267198;45267759;45267759;45267759;45270563;45270563;45270563;45271221;45271221;45271221;45271221;45273602;45273966;45273607;45273607;45274254;45274254;45274593;45274593;45282153;45284949;45284949;45287045;45287045;45287364;45287364;45287364;45289305;45289305;45289305;45290765;45290976;45290765;453…	-;-;-;-;-;-;-;-;-;-;-;-;-;-;-;-;-;-;-;-;-;-;-;-;-;-;-;-;-;-;-;-;-;-;-;-;-;-;-;-;-;-;-;-;-;-	5852	197	485	762	599	226	324	914	895	-0.0481529	0.794565	0.920281	1.17072	1.25136	2.05974	2.0748	1.29379	1.20415	2.158	2.25204	no
ENSG00000006125	AP2B1	protein_coding	chr17;chr17;chr17;chr17;chr17;chr17;chr17;chr17;chr17;chr17;chr17;chr17;chr17;chr17;chr17;chr17;chr17;chr17;chr17;chr17;chr17;chr17;chr17;chr17;chr17;chr17;chr17;chr17;chr17;chr17;chr17;chr17;chr17;chr17;chr17;chr17;chr17;chr17;chr17;chr17;chr17;chr17;chr17;chr17;chr17;chr17;chr17;chr17;chr17;chr17;chr17;chr17;chr17;chr17;chr17;chr17;chr17;chr17;chr17;chr17;chr17;chr17;chr17;chr17;chr17;chr17;chr…	35578046;35586899;35587274;35587314;35587314;35587314;35587322;35587322;35587322;35587322;35587367;35587416;35587452;35587515;35587531;35587566;35587738;35588625;35594008;35594008;35594008;35594008;35594008;35594008;35594008;35594008;35594008;35594008;35594008;35594008;35594008;35594008;35594008;35594008;35594008;35598230;35598230;35598230;35598230;35598230;35598230;35598230;35598230;35598230;355…	35578121;35587428;35587428;35587428;35587428;35587428;35587428;35587428;35587428;35587428;35587597;35587597;35587663;35587663;35587597;35587663;35587893;35588733;35594067;35594067;35594067;35594067;35594067;35594067;35594067;35594067;35594067;35594067;35594067;35594067;35594067;35594067;35594067;35594067;35594067;35598335;35598335;35598335;35598335;35598335;35598335;35598335;35598335;35598335;355…	+;+;+;+;+;+;+;+;+;+;+;+;+;+;+;+;+;+;+;+;+;+;+;+;+;+;+;+;+;+;+;+;+;+;+;+;+;+;+;+;+;+;+;+;+;+;+;+;+;+;+;+;+;+;+;+;+;+;+;+;+;+;+;+;+;+;+;+;+;+;+;+;+;+;+;+;+;+;+;+;+;+;+;+;+;+;+;+;+;+;+;+;+;+;+;+;+;+;+;+;+;+;+;+;+;+;+;+;+;+;+;+;+;+;+;+;+;+;+;+;+;+;+;+;+;+;+;+;+;+;+;+;+;+;+;+;+;+;+;+;+;+;+;+;+;+;+;+;+;+;+;+;+;+;+;+;+;+;+;+;+;+;+;+;+;+;+;+;+;+;+;+;+;+;+;+;+;+;+;+;+;+;+;+;+;+;+;+;+;+;+;+;+;+;+;+;+;+;+;+…	7587	872	2985	2460	1655	704	1548	2116	1583	0.454094	0.002688	0.0225955	2.39833	2.91728	3.15241	2.97213	2.16608	2.53743	2.84473	2.61692	no
ENSG00000006194	ZNF263	protein_coding	chr16;chr16;chr16;chr16;chr16;chr16;chr16;chr16;chr16;chr16;chr16;chr16;chr16;chr16;chr16;chr16;chr16;chr16;chr16;chr16;chr16;chr16;chr16;chr16;chr16;chr16;chr16;chr16	3263743;3263800;3263800;3265666;3267126;3267126;3282943;3283485;3283506;3283510;3283955;3285059;3285681;3285681;3286023;3286023;3286023;3288454;3288454;3289393;3289393;3289393;3289393;3290212;3290403;3299106;3299106;3300913	3265768;3263883;3263883;3265768;3267181;3267567;3284205;3284205;3284205;3284205;3284205;3285239;3285754;3285754;3286060;3286884;3286149;3288570;3288570;3289875;3289835;3291460;3291029;3290553;3290553;3301400;3299156;3301401	+;+;+;+;+;+;+;+;+;+;+;+;+;+;+;+;+;+;+;+;+;+;+;+;+;+;+;+	9329	933	5054	2236	1883	804	2511	2952	2758	0.150383	0.548368	0.790733	2.23795	3.32553	2.77261	2.8749	2.08394	2.87567	3.00287	3.04878	no
ENSG00000006282	SPATA20	protein_coding	chr17;chr17;chr17;chr17;chr17;chr17;chr17;chr17;chr17;chr17;chr17;chr17;chr17;chr17;chr17;chr17;chr17;chr17;chr17;chr17;chr17;chr17;chr17;chr17;chr17;chr17;chr17;chr17;chr17;chr17;chr17;chr17;chr17;chr17;chr17;chr17;chr17;chr17;chr17;chr17;chr17;chr17;chr17;chr17;chr17;chr17;chr17;chr17;chr17;chr17;chr17;chr17;chr17;chr17;chr17;chr17;chr17;chr17;chr17;chr17;chr17;chr17;chr17;chr17;chr17;chr17;chr…	50543058;50546306;50547068;50547089;50547089;50547126;50547127;50547129;50547153;50547161;50547180;50547184;50547201;50547205;50547205;50547209;50547209;50547665;50547665;50547665;50547665;50547665;50547665;50547720;50547720;50547720;50547720;50547720;50547999;50548013;50548019;50548043;50548043;50548060;50548076;50548240;50548265;50548267;50548281;50548283;50548283;50548283;50548283;50548283;505…	50543535;50546481;50547285;50547369;50547285;50547285;50547285;50547285;50547285;50547285;50547285;50547285;50547285;50547285;50547285;50547285;50547285;50547954;50547954;50547767;50547767;50547767;50547767;50547767;50548172;50547767;50547954;50547767;50548161;50548161;50548161;50548161;50548161;50548161;50548161;50548261;50548279;50548453;50548453;50548618;50548453;50548453;50548453;50548618;505…	+;+;+;+;+;+;+;+;+;+;+;+;+;+;+;+;+;+;+;+;+;+;+;+;+;+;+;+;+;+;+;+;+;+;+;+;+;+;+;+;+;+;+;+;+;+;+;+;+;+;+;+;+;+;+;+;+;+;+;+;+;+;+;+;+;+;+;+;+;+;+;+;+;+;+;+;+;+;+;+;+;+;+;+;+;+;+;+;+;+;+;+;+;+;+;+;+;+;+;+;+;+;+;+;+;+;+;+;+;+;+;+;+;+;+;+;+;+;+;+;+;+;+;+;+;+;+;+;+;+;+;+;+;+;+;+;+;+;+;+;+;+;+;+;+;+;+;+;+;+;+;+;+;+;+;+;+;+;+;+;+;+;+;+;+;+;+;+;+;+;+;+;+;+;+;+;+;+;+;+;+;+;+;+;+;+;+;+;+;+;+;+;+;+;+;+;+;+;+;+…	5361	566	1463	1727	1321	725	782	1904	1726	0.058136	0.80924	0.926094	2.29988	2.47149	3.1441	3.12671	2.60492	2.14913	3.14967	3.15748	no
ENSG00000006327	TNFRSF12A	protein_coding	chr16;chr16;chr16;chr16;chr16;chr16;chr16;chr16;chr16;chr16;chr16;chr16;chr16;chr16;chr16;chr16;chr16;chr16;chr16;chr16;chr16;chr16;chr16	3018445;3020312;3020359;3020368;3020375;3020379;3020390;3021160;3021189;3021215;3021215;3021555;3021555;3021555;3021555;3021555;3021555;3021771;3021771;3021771;3021771;3021771;3021771	3018536;3020491;3020491;3020491;3020759;3020491;3021319;3021207;3021319;3021319;3021319;3021689;3021689;3021689;3021689;3021689;3021689;3022383;3022383;3021963;3022383;3022383;3022086	+;+;+;+;+;+;+;+;+;+;+;+;+;+;+;+;+;+;+;+;+;+;+	1848	7	21	22	12	28	31	21	21	-0.810863	0.141923	0.38952	0.190034	0.25012	0.36708	0.26762	0.650352	0.480362	0.324182	0.355736	no
ENSG00000006451	RALA	protein_coding	chr7;chr7;chr7;chr7;chr7;chr7;chr7;chr7;chr7;chr7;chr7;chr7;chr7;chr7;chr7;chr7;chr7;chr7	39623483;39623565;39623886;39686631;39686631;39686687;39690382;39690382;39690382;39696685;39696685;39696685;39697408;39700880;39706123;39706123;39706123;39706123	39623825;39623825;39624427;39686781;39686781;39686781;39690590;39690570;39690590;39696859;39696859;39696859;39697510;39701019;39706308;39706302;39708124;39706391	+;+;+;+;+;+;+;+;+;+;+;+;+;+;+;+;+;+	3665	951	2583	1130	722	1323	1827	1681	1428	-0.310014	0.0422583	0.176831	3.41205	3.67138	3.08814	2.84468	3.86488	3.67141	3.48149	3.40437	no
ENSG00000006459	KDM7A	protein_coding	chr7;chr7;chr7;chr7;chr7;chr7;chr7;chr7;chr7;chr7;chr7;chr7;chr7;chr7;chr7;chr7;chr7;chr7;chr7;chr7;chr7;chr7;chr7;chr7;chr7;chr7;chr7;chr7;chr7;chr7;chr7;chr7;chr7;chr7;chr7	140084746;140084855;140090903;140091804;140091804;140091804;140094056;140094056;140095618;140096555;140096555;140096899;140096899;140097545;140097545;140098879;140098879;140099899;140099899;140101951;140101951;140111095;140111095;140113491;140113491;140119113;140119113;140120442;140124621;140126637;140127442;140129493;140133539;140139105;140176744	140091188;140091188;140091188;140092141;140092077;140092077;140094138;140094138;140095711;140096763;140096763;140097047;140097047;140097642;140097642;140099033;140099033;140100023;140100023;140102160;140102160;140111184;140111184;140113582;140113582;140119142;140119219;140120529;140124783;140126823;140127583;140129653;140133656;140139190;140177035	-;-;-;-;-;-;-;-;-;-;-;-;-;-;-;-;-;-;-;-;-;-;-;-;-;-;-;-;-;-;-;-;-;-;-	9430	479	1916	1245	1173	751	1347	2471	2227	-0.423742	0.0165057	0.0901752	1.53007	2.1325	2.07494	2.29408	1.99772	2.12576	2.76762	2.76797	no
ENSG00000006530	AGK	protein_coding	chr7;chr7;chr7;chr7;chr7;chr7;chr7;chr7;chr7;chr7;chr7;chr7;chr7;chr7;chr7;chr7;chr7;chr7;chr7;chr7;chr7;chr7;chr7;chr7;chr7;chr7;chr7;chr7;chr7;chr7;chr7;chr7;chr7;chr7;chr7;chr7;chr7;chr7;chr7;chr7;chr7;chr7;chr7;chr7;chr7;chr7;chr7;chr7;chr7;chr7;chr7;chr7;chr7;chr7;chr7;chr7;chr7;chr7;chr7;chr7;chr7;chr7;chr7;chr7;chr7;chr7;chr7;chr7;chr7;chr7;chr7;chr7;chr7;chr7;chr7;chr7;chr7;chr7;chr7;chr7	141551189;141551395;141551410;141551418;141555453;141555453;141555453;141555453;141555453;141555453;141555456;141555466;141562107;141593146;141593146;141593146;141593146;141593146;141593146;141593146;141593305;141596562;141596562;141596562;141596562;141596562;141596562;141596562;141599002;141601205;141601205;141601205;141601205;141601214;141601221;141611195;141611195;141611195;141611195;141611195…	141551434;141551434;141551434;141551434;141555567;141555567;141555567;141555567;141555567;141555567;141555567;141555567;141562110;141593185;141593185;141593185;141593185;141593185;141593185;141593185;141594195;141597340;141596641;141596641;141596641;141596641;141596641;141596641;141599308;141601280;141601280;141601280;141601280;141601280;141601280;141611287;141611287;141611287;141611287;141611287…	+;+;+;+;+;+;+;+;+;+;+;+;+;+;+;+;+;+;+;+;+;+;+;+;+;+;+;+;+;+;+;+;+;+;+;+;+;+;+;+;+;+;+;+;+;+;+;+;+;+;+;+;+;+;+;+;+;+;+;+;+;+;+;+;+;+;+;+;+;+;+;+;+;+;+;+;+;+;+;+	6547	1890	4206	2454	1997	780	1957	1763	1232	0.93904	1.50356e-06	3.83336e-05	3.55212	3.54871	3.33951	3.40248	2.45377	3.00724	2.80127	2.49332	no
ENSG00000006534	ALDH3B1	protein_coding	chr11;chr11;chr11;chr11;chr11;chr11;chr11;chr11;chr11;chr11;chr11;chr11;chr11;chr11;chr11;chr11;chr11;chr11;chr11;chr11;chr11;chr11;chr11;chr11;chr11;chr11;chr11;chr11;chr11;chr11;chr11;chr11;chr11;chr11;chr11;chr11;chr11;chr11;chr11;chr11;chr11;chr11;chr11;chr11;chr11;chr11;chr11;chr11;chr11;chr11;chr11;chr11;chr11;chr11;chr11;chr11;chr11;chr11;chr11;chr11;chr11;chr11;chr11;chr11;chr11;chr11;chr…	68008578;68010323;68010327;68010343;68010352;68010367;68014968;68015294;68015297;68015297;68015297;68015297;68015297;68015297;68015297;68018527;68018527;68018527;68018527;68018527;68018527;68018581;68018773;68018773;68018773;68018773;68018773;68018773;68018773;68018773;68018773;68019066;68019170;68019170;68019170;68019170;68019170;68019170;68019170;68019170;68019715;68019715;68019715;68019715;680…	68008692;68010392;68010392;68010392;68010392;68010392;68015075;68015459;68015459;68015459;68015459;68015459;68018637;68015459;68015459;68018637;68018637;68018637;68018637;68018637;68018637;68018637;68018893;68018893;68018893;68018893;68018893;68018893;68018893;68018893;68018893;68019255;68019255;68019255;68019255;68019255;68019255;68019255;68019255;68019255;68019796;68019796;68019796;68019796;680…	+;+;+;+;+;+;+;+;+;+;+;+;+;+;+;+;+;+;+;+;+;+;+;+;+;+;+;+;+;+;+;+;+;+;+;+;+;+;+;+;+;+;+;+;+;+;+;+;+;+;+;+;+;+;+;+;+;+;+;+;+;+;+;+;+;+;+;+;+;+;+;+;+;+;+;+;+;+	6626	16	22	1	29	608	1446	37	15	-1.95211	0.0967169	0.308228	0.124	0.0776694	0.0052895	0.185711	2.15357	2.61822	0.168398	0.0782111	no
ENSG00000006555	TTC22	protein_coding	chr1;chr1;chr1;chr1;chr1;chr1;chr1;chr1;chr1;chr1;chr1;chr1;chr1;chr1;chr1;chr1;chr1;chr1;chr1;chr1;chr1;chr1	54779712;54781596;54782325;54782325;54784551;54784554;54785983;54785983;54785983;54785983;54786643;54786957;54786957;54786957;54787711;54787711;54787711;54787711;54788042;54788042;54800597;54800597	54781779;54781779;54782477;54782477;54785644;54784876;54786144;54786144;54787995;54786144;54787075;54787075;54787075;54787075;54787905;54787792;54787826;54787826;54788097;54788097;54801198;54801267	-;-;-;-;-;-;-;-;-;-;-;-;-;-;-;-;-;-;-;-;-;-	6055	579	1975	772	582	297	608	557	436	0.959075	1.88894e-06	4.71217e-05	2.1872	2.68566	2.0367	2.00612	1.50783	1.7506	1.60388	1.4709	no
ENSG00000006576	PHTF2	protein_coding	chr7;chr7;chr7;chr7;chr7;chr7;chr7;chr7;chr7;chr7;chr7;chr7;chr7;chr7;chr7;chr7;chr7;chr7;chr7;chr7;chr7;chr7;chr7;chr7;chr7;chr7;chr7;chr7;chr7;chr7;chr7;chr7;chr7;chr7;chr7;chr7;chr7;chr7;chr7;chr7;chr7;chr7;chr7;chr7;chr7;chr7;chr7;chr7;chr7;chr7;chr7;chr7;chr7;chr7;chr7;chr7;chr7;chr7;chr7;chr7;chr7;chr7;chr7;chr7;chr7;chr7;chr7;chr7;chr7;chr7;chr7;chr7;chr7;chr7;chr7;chr7;chr7;chr7;chr7;chr7…	77798792;77798805;77798805;77798813;77798888;77798901;77840130;77840180;77840221;77840221;77840221;77840221;77840221;77840221;77854733;77854733;77893608;77893608;77893608;77893608;77893608;77893608;77893608;77893608;77893982;77893982;77893982;77893982;77900711;77900711;77900711;77900711;77900711;77900711;77900711;77900711;77901762;77901762;77901762;77901762;77901762;77901762;77901762;77901762;779…	77798971;77798971;77798971;77798971;77798971;77798971;77840300;77840300;77840300;77840300;77840300;77840300;77840300;77840300;77854834;77854834;77893664;77893664;77893664;77893664;77893664;77893664;77893664;77893664;77893993;77893993;77893993;77893993;77900780;77900780;77900780;77900780;77900780;77900780;77900780;77900780;77901920;77901920;77901920;77901920;77901920;77901920;77901920;77901920;779…	+;+;+;+;+;+;+;+;+;+;+;+;+;+;+;+;+;+;+;+;+;+;+;+;+;+;+;+;+;+;+;+;+;+;+;+;+;+;+;+;+;+;+;+;+;+;+;+;+;+;+;+;+;+;+;+;+;+;+;+;+;+;+;+;+;+;+;+;+;+;+;+;+;+;+;+;+;+;+;+;+;+;+;+;+;+;+;+;+;+;+;+;+;+;+;+;+;+;+;+;+;+;+;+;+;+;+;+;+;+;+;+;+;+;+;+;+;+;+;+;+;+;+;+;+;+;+;+;+;+;+;+;+;+;+;+;+;+;+;+;+;+;+;+	8646	404	974	1190	944	591	1308	1287	1015	-0.241383	0.236324	0.520935	1.45247	1.52441	2.12095	2.14636	1.83572	2.19003	2.10447	1.95936	no
ENSG00000006607	FARP2	protein_coding	chr2;chr2;chr2;chr2;chr2;chr2;chr2;chr2;chr2;chr2;chr2;chr2;chr2;chr2;chr2;chr2;chr2;chr2;chr2;chr2;chr2;chr2;chr2;chr2;chr2;chr2;chr2;chr2;chr2;chr2;chr2;chr2;chr2;chr2;chr2;chr2;chr2;chr2;chr2;chr2;chr2;chr2;chr2;chr2;chr2;chr2;chr2;chr2;chr2;chr2;chr2;chr2;chr2;chr2;chr2;chr2;chr2;chr2;chr2;chr2;chr2;chr2;chr2;chr2;chr2;chr2;chr2;chr2;chr2;chr2;chr2;chr2;chr2;chr2;chr2;chr2;chr2;chr2;chr2;chr2…	241356243;241356295;241356297;241356299;241372560;241372678;241372849;241373082;241373084;241373084;241373084;241373084;241373084;241373084;241373189;241386743;241387155;241387155;241395443;241395443;241395443;241403828;241403828;241403828;241403828;241403828;241403828;241403828;241403828;241404799;241404799;241404799;241404799;241404799;241405252;241405256;241405256;241407537;241407537;241407537…	241356388;241356388;241356388;241356388;241372706;241372706;241373290;241373290;241373290;241373290;241373290;241373290;241373290;241373290;241373290;241386802;241387312;241387312;241395644;241395984;241395458;241403902;241403932;241403932;241403923;241403932;241403932;241403932;241403932;241404841;241404841;241404841;241404841;241404841;241405403;241405402;241405403;241407608;241407615;241407615…	+;+;+;+;+;+;+;+;+;+;+;+;+;+;+;+;+;+;+;+;+;+;+;+;+;+;+;+;+;+;+;+;+;+;+;+;+;+;+;+;+;+;+;+;+;+;+;+;+;+;+;+;+;+;+;+;+;+;+;+;+;+;+;+;+;+;+;+;+;+;+;+;+;+;+;+;+;+;+;+;+;+;+;+;+;+;+;+;+;+;+;+;+;+;+;+;+;+;+;+;+;+;+;+;+;+;+;+;+;+;+;+;+;+;+;+;+;+;+;+;+;+	14413	151	471	603	508	238	495	603	485	-0.051673	0.826751	0.932098	0.474465	0.627041	1.0131	1.07472	0.696639	0.855108	0.946816	0.870321	no
ENSG00000006625	GGCT	protein_coding	chr7;chr7;chr7;chr7;chr7;chr7;chr7;chr7;chr7;chr7;chr7;chr7;chr7;chr7;chr7;chr7;chr7;chr7;chr7;chr7;chr7;chr7;chr7;chr7;chr7;chr7;chr7;chr7;chr7;chr7;chr7;chr7;chr7	30496621;30496621;30496623;30496633;30496784;30496977;30497002;30497077;30497473;30497741;30497741;30497741;30498803;30498803;30498803;30498803;30498803;30498803;30500536;30500536;30500536;30500536;30500536;30500536;30504569;30504569;30504569;30504569;30504569;30504569;30504569;30550636;30551318	30497235;30497235;30497235;30497235;30497235;30497235;30497235;30497235;30497896;30497896;30497896;30497896;30498938;30498938;30498938;30498938;30498938;30498938;30500681;30500681;30500681;30500680;30500681;30500681;30504816;30504799;30504801;30504801;30504844;30504841;30504829;30550781;30551479	-;-;-;-;-;-;-;-;-;-;-;-;-;-;-;-;-;-;-;-;-;-;-;-;-;-;-;-;-;-;-;-;-	1905	909	1824	900	612	793	1428	954	747	0.116038	0.594273	0.817939	4.22771	4.08326	3.64366	3.47038	4.05726	4.22151	3.59735	3.41271	no
ENSG00000006634	DBF4	protein_coding	chr7;chr7;chr7;chr7;chr7;chr7;chr7;chr7;chr7;chr7;chr7;chr7;chr7;chr7;chr7;chr7;chr7;chr7;chr7;chr7;chr7;chr7;chr7;chr7;chr7;chr7;chr7;chr7;chr7;chr7;chr7;chr7;chr7;chr7;chr7;chr7;chr7;chr7;chr7;chr7;chr7;chr7;chr7;chr7;chr7;chr7;chr7;chr7;chr7;chr7;chr7;chr7;chr7;chr7;chr7;chr7;chr7;chr7;chr7;chr7;chr7;chr7;chr7	87876216;87876229;87876487;87876534;87876583;87876600;87878053;87878053;87878053;87878053;87878053;87878053;87884979;87884979;87884979;87884979;87884979;87886844;87886844;87886844;87886844;87887329;87887329;87887329;87887329;87887968;87887983;87887983;87887983;87887983;87896183;87896474;87896474;87896474;87896474;87896474;87897294;87897294;87897294;87897294;87897297;87900221;87900221;87900221;879…	87876778;87876778;87876778;87876778;87876778;87876778;87878225;87878225;87878133;87878557;87878225;87878225;87885183;87885158;87885158;87885158;87885158;87886894;87886894;87886894;87886894;87887398;87887398;87887398;87887398;87888059;87888059;87888059;87888059;87888059;87896510;87896510;87896510;87896510;87896510;87896510;87897339;87897339;87897339;87897339;87897339;87900349;87900349;87900349;879…	+;+;+;+;+;+;+;+;+;+;+;+;+;+;+;+;+;+;+;+;+;+;+;+;+;+;+;+;+;+;+;+;+;+;+;+;+;+;+;+;+;+;+;+;+;+;+;+;+;+;+;+;+;+;+;+;+;+;+;+;+;+;+	4583	730	3014	4303	4170	705	1733	4957	4102	0.243405	0.155069	0.41079	2.79085	3.57963	4.57599	4.88556	2.76182	3.30832	4.64278	4.52516	no
ENSG00000006638	TBXA2R	protein_coding	chr19;chr19;chr19;chr19;chr19;chr19;chr19;chr19;chr19;chr19;chr19	3594506;3594552;3594780;3595737;3597922;3599849;3599849;3599849;3600238;3606530;3606530	3595933;3595933;3595076;3595933;3598106;3600133;3600717;3600717;3600669;3606660;3606840	-;-;-;-;-;-;-;-;-;-;-	2793	8	14	21	8	43	68	135	208	-2.9347	2.0739e-08	8.33929e-07	0.145954	0.115704	0.242442	0.124203	0.658762	0.653911	1.0508	1.50214	down
ENSG00000006652	IFRD1	protein_coding	chr7;chr7;chr7;chr7;chr7;chr7;chr7;chr7;chr7;chr7;chr7;chr7;chr7;chr7;chr7;chr7;chr7;chr7;chr7;chr7;chr7;chr7;chr7;chr7;chr7;chr7;chr7;chr7;chr7;chr7;chr7;chr7;chr7;chr7;chr7;chr7;chr7;chr7;chr7;chr7;chr7;chr7;chr7;chr7;chr7;chr7;chr7;chr7;chr7;chr7;chr7;chr7;chr7;chr7;chr7;chr7;chr7;chr7;chr7;chr7;chr7;chr7;chr7;chr7;chr7;chr7;chr7;chr7;chr7;chr7;chr7;chr7;chr7;chr7;chr7;chr7;chr7;chr7;chr7;chr7…	112422968;112423144;112423144;112423368;112435448;112437196;112450049;112450126;112450428;112450458;112450508;112450508;112450508;112450578;112451020;112452058;112452058;112455763;112455763;112455763;112455763;112455763;112455763;112455763;112455763;112455763;112456002;112456002;112456002;112456002;112456002;112456002;112456002;112456002;112456914;112456914;112456914;112456914;112456914;112456914…	112423203;112423432;112423432;112423432;112435621;112437284;112450320;112450320;112450782;112450782;112450741;112450782;112450780;112450782;112451138;112452511;112452511;112455867;112455867;112455867;112455867;112455867;112455855;112455867;112455867;112455867;112456086;112456086;112456086;112456086;112456086;112456073;112456086;112456086;112457038;112457038;112458336;112457038;112457038;112457038…	+;+;+;+;+;+;+;+;+;+;+;+;+;+;+;+;+;+;+;+;+;+;+;+;+;+;+;+;+;+;+;+;+;+;+;+;+;+;+;+;+;+;+;+;+;+;+;+;+;+;+;+;+;+;+;+;+;+;+;+;+;+;+;+;+;+;+;+;+;+;+;+;+;+;+;+;+;+;+;+;+;+;+;+;+;+;+;+;+;+;+;+;+;+;+;+;+;+;+;+	7489	1341	5879	4833	5835	2045	5496	6454	6270	-0.192749	0.410965	0.692703	2.9365	3.81532	4.06234	4.66993	3.49374	4.19257	4.32968	4.43314	no
ENSG00000006695	COX10	protein_coding	chr17;chr17;chr17;chr17;chr17;chr17;chr17;chr17;chr17;chr17;chr17;chr17;chr17;chr17;chr17;chr17;chr17;chr17;chr17;chr17;chr17;chr17	14069496;14069529;14069604;14069604;14074323;14074323;14074323;14074323;14076735;14076735;14076735;14102118;14102118;14159877;14159877;14159877;14191989;14191989;14191989;14206810;14206810;14206810	14069648;14069648;14069648;14069648;14074456;14074456;14074456;14074456;14077056;14077322;14077056;14102242;14102242;14159947;14159947;14159947;14192221;14192221;14192221;14207585;14208677;14207513	+;+;+;+;+;+;+;+;+;+;+;+;+;+;+;+;+;+;+;+;+;+	3172	991	3657	1948	1017	844	2519	1823	1633	0.114886	0.594699	0.818126	3.65676	4.33672	3.99518	3.46776	3.45969	4.30042	3.78058	3.7728	no
ENSG00000006712	PAF1	protein_coding	chr19;chr19;chr19;chr19;chr19;chr19;chr19;chr19;chr19;chr19;chr19;chr19;chr19;chr19;chr19;chr19;chr19;chr19;chr19;chr19;chr19;chr19;chr19;chr19;chr19;chr19;chr19;chr19;chr19;chr19;chr19;chr19;chr19;chr19;chr19;chr19;chr19;chr19;chr19;chr19;chr19;chr19;chr19;chr19;chr19;chr19;chr19;chr19;chr19;chr19;chr19;chr19;chr19;chr19	39385852;39385853;39386365;39386482;39386482;39386482;39386694;39386694;39386694;39386694;39387159;39388339;39388339;39388339;39388560;39388560;39388560;39388762;39388762;39388762;39388842;39388947;39388947;39388947;39389093;39389093;39389093;39389093;39389282;39389282;39389282;39389294;39389480;39389480;39389480;39389480;39389640;39389640;39389886;39390069;39390069;39390069;39390069;39390069;393…	39386403;39386219;39386572;39386572;39386572;39386572;39386799;39386799;39386766;39386799;39387227;39388467;39388467;39388467;39388676;39388676;39388676;39388865;39388865;39388865;39389015;39389015;39389015;39389015;39389198;39389198;39389198;39389198;39389383;39389383;39389383;39389383;39389761;39389546;39389546;39389546;39389761;39389761;39390161;39390161;39390289;39390161;39390161;39390161;393…	-;-;-;-;-;-;-;-;-;-;-;-;-;-;-;-;-;-;-;-;-;-;-;-;-;-;-;-;-;-;-;-;-;-;-;-;-;-;-;-;-;-;-;-;-;-;-;-;-;-;-;-;-;-	2668	1453	4534	1982	1785	1687	3029	2484	2181	0.0052276	0.971195	0.989902	4.40886	4.87333	4.25401	4.45944	4.63045	4.79387	4.43582	4.40029	no
ENSG00000006715	VPS41	protein_coding	chr7;chr7;chr7;chr7;chr7;chr7;chr7;chr7;chr7;chr7;chr7;chr7;chr7;chr7;chr7;chr7;chr7;chr7;chr7;chr7;chr7;chr7;chr7;chr7;chr7;chr7;chr7;chr7;chr7;chr7;chr7;chr7;chr7;chr7;chr7;chr7;chr7;chr7;chr7;chr7;chr7;chr7;chr7;chr7;chr7;chr7;chr7;chr7;chr7;chr7;chr7;chr7;chr7;chr7;chr7;chr7;chr7;chr7;chr7;chr7;chr7;chr7;chr7;chr7;chr7;chr7;chr7;chr7;chr7;chr7;chr7;chr7;chr7;chr7;chr7;chr7;chr7;chr7;chr7;chr7…	38722963;38725555;38726109;38726236;38726319;38726909;38726909;38726909;38726909;38726909;38728341;38728542;38728542;38728542;38728542;38728692;38728692;38728692;38728692;38741284;38741981;38741985;38741985;38741985;38741985;38743402;38743402;38743402;38743402;38743402;38745559;38745559;38745559;38745559;38745559;38752176;38752176;38754702;38754702;38754895;38754895;38756838;38756838;38758354;387…	38726326;38726326;38726326;38726326;38726326;38726988;38726988;38727186;38726988;38726988;38728434;38728586;38728586;38728586;38728586;38728791;38728791;38728791;38728791;38741351;38742121;38742121;38742121;38742121;38742121;38743542;38743542;38743542;38743542;38743542;38745562;38745998;38745581;38745613;38745613;38752313;38752313;38754752;38754752;38754936;38754936;38756982;38756982;38758481;387…	-;-;-;-;-;-;-;-;-;-;-;-;-;-;-;-;-;-;-;-;-;-;-;-;-;-;-;-;-;-;-;-;-;-;-;-;-;-;-;-;-;-;-;-;-;-;-;-;-;-;-;-;-;-;-;-;-;-;-;-;-;-;-;-;-;-;-;-;-;-;-;-;-;-;-;-;-;-;-;-;-;-;-;-;-;-;-;-;-;-;-;-;-;-;-;-;-;-;-;-;-;-;-;-;-;-;-;-;-;-;-;-;-;-;-;-;-;-;-;-;-;-;-;-;-	7801	935	2607	1282	1074	721	1359	1354	831	0.45584	0.0162158	0.0890113	2.44755	2.71528	2.32184	2.4118	2.16165	2.35137	2.27749	1.85654	no
ENSG00000006744	ELAC2	protein_coding	chr17;chr17;chr17;chr17;chr17;chr17;chr17;chr17;chr17;chr17;chr17;chr17;chr17;chr17;chr17;chr17;chr17;chr17;chr17;chr17;chr17;chr17;chr17;chr17;chr17;chr17;chr17;chr17;chr17;chr17;chr17;chr17;chr17;chr17;chr17;chr17;chr17;chr17;chr17;chr17;chr17;chr17;chr17;chr17;chr17;chr17;chr17;chr17;chr17;chr17;chr17;chr17;chr17;chr17;chr17;chr17;chr17;chr17;chr17;chr17;chr17;chr17;chr17;chr17;chr17;chr17;chr…	12992391;12992391;12992391;12992392;12992393;12992393;12992560;12992611;12993687;12993687;12993687;12993687;12993687;12993687;12993687;12993687;12994425;12994425;12994425;12994425;12994425;12994425;12994425;12994425;12994430;12994764;12994764;12994764;12994764;12994764;12994764;12994764;12994764;12994764;12994963;12994963;12994963;12994963;12994963;12994963;12994963;12994963;12995703;12995703;129…	12993045;12993045;12993045;12993045;12993045;12993045;12993045;12993045;12993831;12993831;12993831;12993831;12993831;12993831;12993831;12993831;12994503;12994503;12994503;12994503;12994503;12994503;12994503;12994503;12994503;12995062;12994884;12994884;12994884;12994884;12994884;12994884;12994884;12994884;12995062;12995062;12995062;12995062;12995062;12995062;12995062;12995062;12995812;12995812;129…	-;-;-;-;-;-;-;-;-;-;-;-;-;-;-;-;-;-;-;-;-;-;-;-;-;-;-;-;-;-;-;-;-;-;-;-;-;-;-;-;-;-;-;-;-;-;-;-;-;-;-;-;-;-;-;-;-;-;-;-;-;-;-;-;-;-;-;-;-;-;-;-;-;-;-;-;-;-;-;-;-;-;-;-;-;-;-;-;-;-;-;-;-;-;-;-;-;-;-;-;-;-;-;-;-;-;-;-;-;-;-;-;-;-;-;-;-;-;-;-;-;-;-;-;-;-;-;-;-;-;-;-;-;-;-;-;-;-;-;-;-;-;-;-;-;-;-;-;-;-;-;-;-;-;-;-;-;-;-;-;-;-;-;-;-;-;-;-;-;-;-;-;-;-;-;-;-;-;-;-;-;-;-;-;-;-;-;-;-;-;-;-;-;-;-;-;-;-;-;-…	6345	1476	5643	2225	1690	1063	4355	2142	2236	0.141481	0.565142	0.801902	3.26998	3.98329	3.25318	3.22656	2.86743	4.10147	3.08492	3.27381	no
ENSG00000006756	ARSD	protein_coding	chrX;chrX;chrX;chrX;chrX;chrX;chrX;chrX;chrX;chrX;chrX;chrX;chrX;chrX;chrX;chrX;chrX;chrX;chrX;chrX;chrX;chrX;chrX;chrX;chrX;chrX;chrX;chrX;chrX;chrX;chrX;chrX;chrX;chrX;chrX	2903970;2904918;2906156;2907424;2908721;2908721;2908721;2909817;2909817;2910659;2913614;2914497;2915556;2915556;2917804;2917804;2917804;2920381;2920601;2920601;2920676;2921903;2921903;2921903;2921903;2923168;2925616;2925616;2925616;2925616;2929232;2929232;2929232;2929232;2929232	2907632;2905062;2907984;2907632;2908805;2908842;2908842;2909920;2909979;2910793;2914773;2914773;2915692;2915692;2918227;2917878;2918227;2920723;2920723;2920723;2920723;2922024;2922024;2922024;2922024;2923306;2925765;2925765;2925765;2925765;2929279;2929339;2929349;2929275;2929351	-;-;-;-;-;-;-;-;-;-;-;-;-;-;-;-;-;-;-;-;-;-;-;-;-;-;-;-;-;-;-;-;-;-;-	7030	271	359	418	328	151	316	250	169	0.774243	0.00387171	0.0301391	1.28263	0.888085	1.29109	1.30129	0.85393	1.04173	0.838731	0.670456	no
ENSG00000006757	PNPLA4	protein_coding	chrX;chrX;chrX;chrX;chrX;chrX;chrX;chrX;chrX;chrX;chrX;chrX;chrX;chrX;chrX;chrX;chrX;chrX;chrX;chrX;chrX;chrX;chrX;chrX;chrX;chrX	7898247;7898763;7898763;7901989;7901989;7901989;7902049;7912028;7912028;7912028;7912028;7921713;7921713;7921713;7921713;7922004;7922004;7922004;7922004;7925940;7925940;7925940;7927286;7927671;7927686;7927686	7900817;7900817;7900817;7902141;7902141;7902141;7902141;7912093;7912093;7912093;7912093;7921848;7921848;7921848;7921848;7922098;7922098;7922098;7922098;7926132;7926132;7926132;7927443;7927739;7927739;7927739	-;-;-;-;-;-;-;-;-;-;-;-;-;-;-;-;-;-;-;-;-;-;-;-;-;-	3441	188	286	115	92	217	392	250	287	-0.749022	0.00582406	0.0415657	1.59966	1.25375	0.858692	0.879088	1.75299	1.88093	1.38453	1.60998	no
ENSG00000006831	ADIPOR2	protein_coding	chr12;chr12;chr12;chr12;chr12;chr12;chr12;chr12;chr12;chr12;chr12;chr12;chr12;chr12;chr12;chr12;chr12;chr12;chr12;chr12;chr12;chr12;chr12;chr12	1688574;1691027;1691163;1702886;1730725;1754258;1754258;1760729;1772714;1772842;1772842;1772842;1772923;1777854;1777854;1777854;1777854;1780148;1780451;1780451;1780889;1780889;1783880;1785944	1688717;1691191;1691213;1702982;1731056;1754514;1754514;1760980;1772961;1772961;1772924;1772961;1772961;1778607;1777915;1778025;1778025;1780637;1780518;1780637;1780967;1781076;1784073;1788678	+;+;+;+;+;+;+;+;+;+;+;+;+;+;+;+;+;+;+;+;+;+;+;+	5878	189	421	234	225	161	336	267	193	0.197456	0.283211	0.572562	1.13429	1.13301	0.977381	1.13848	1.0212	1.2304	1.00513	0.854388	no
ENSG00000006837	CDKL3	protein_coding	chr5;chr5;chr5;chr5;chr5;chr5;chr5;chr5;chr5;chr5;chr5;chr5;chr5;chr5;chr5;chr5;chr5;chr5;chr5;chr5;chr5;chr5;chr5;chr5;chr5;chr5;chr5;chr5;chr5;chr5;chr5;chr5;chr5;chr5;chr5;chr5;chr5;chr5;chr5;chr5;chr5;chr5;chr5;chr5;chr5;chr5;chr5;chr5;chr5;chr5;chr5;chr5;chr5;chr5;chr5;chr5;chr5;chr5;chr5;chr5;chr5;chr5;chr5;chr5;chr5;chr5;chr5;chr5;chr5;chr5;chr5;chr5;chr5;chr5;chr5;chr5;chr5;chr5;chr5;chr5	134286350;134286438;134298419;134298432;134298629;134299425;134299656;134302140;134302140;134302590;134302590;134302590;134302590;134302590;134302590;134304405;134304405;134304405;134304405;134304405;134304405;134306609;134306609;134306609;134306609;134306609;134308001;134308001;134308001;134308138;134308138;134308138;134308138;134308138;134308574;134308574;134308574;134308574;134308574;134308574…	134286559;134286559;134298710;134298710;134298710;134299750;134299750;134302210;134302210;134302687;134302687;134302687;134302687;134302687;134302687;134304567;134304567;134304567;134304422;134304567;134304567;134306702;134306702;134306702;134306702;134306702;134308466;134308466;134308466;134308466;134308466;134308466;134308466;134308466;134308727;134308727;134308727;134308727;134308727;134308727…	-;-;-;-;-;-;-;-;-;-;-;-;-;-;-;-;-;-;-;-;-;-;-;-;-;-;-;-;-;-;-;-;-;-;-;-;-;-;-;-;-;-;-;-;-;-;-;-;-;-;-;-;-;-;-;-;-;-;-;-;-;-;-;-;-;-;-;-;-;-;-;-;-;-;-;-;-;-;-;-	3057	111	131	43	89	107	102	104	162	-0.285665	0.456178	0.730633	1.23241	0.777262	0.424753	0.936459	1.21146	0.836619	0.810892	1.20418	no
ENSG00000007038	PRSS21	protein_coding	chr16;chr16;chr16;chr16;chr16;chr16;chr16;chr16;chr16;chr16;chr16;chr16;chr16;chr16;chr16;chr16;chr16;chr16;chr16;chr16;chr16;chr16;chr16;chr16;chr16;chr16;chr16;chr16;chr16;chr16;chr16;chr16;chr16;chr16;chr16;chr16;chr16;chr16;chr16;chr16;chr16;chr16;chr16	2817180;2817227;2817277;2817279;2817291;2817300;2817430;2817430;2817430;2817430;2817430;2817430;2817673;2817691;2817801;2817801;2817801;2817801;2817801;2817879;2818677;2818677;2818677;2818677;2818683;2818683;2818683;2818759;2818927;2820955;2820955;2820955;2820955;2820955;2820955;2820981;2820981;2821366;2821366;2821366;2821366;2821366;2825970	2817332;2817332;2817332;2817332;2817332;2817332;2817880;2817456;2817456;2817456;2817456;2817456;2817966;2817966;2817966;2817966;2817966;2817966;2817966;2817966;2818969;2818969;2818969;2818969;2818969;2818969;2818969;2818969;2818969;2821109;2821064;2821187;2821067;2821109;2821067;2821249;2821109;2821695;2821587;2821418;2821719;2821719;2826304	+;+;+;+;+;+;+;+;+;+;+;+;+;+;+;+;+;+;+;+;+;+;+;+;+;+;+;+;+;+;+;+;+;+;+;+;+;+;+;+;+;+;+	1967	218	413	184	52	409	386	248	95	-0.477949	0.232115	0.51678	2.35596	2.16921	1.71223	0.871677	3.14016	2.49107	1.92427	1.12994	no
ENSG00000007047	MARK4	protein_coding	chr19;chr19;chr19;chr19;chr19;chr19;chr19;chr19;chr19;chr19;chr19;chr19;chr19;chr19;chr19;chr19;chr19;chr19;chr19;chr19;chr19;chr19;chr19;chr19;chr19;chr19;chr19;chr19;chr19;chr19;chr19;chr19;chr19;chr19;chr19;chr19;chr19;chr19;chr19;chr19;chr19;chr19;chr19;chr19;chr19;chr19;chr19;chr19;chr19;chr19;chr19;chr19;chr19;chr19;chr19;chr19;chr19;chr19;chr19;chr19;chr19;chr19;chr19;chr19;chr19;chr19;chr…	45079288;45251258;45251292;45251387;45251387;45258893;45258989;45258989;45258989;45262991;45263113;45263113;45263113;45263113;45263319;45263319;45263319;45263319;45263319;45264684;45264684;45264684;45264684;45264684;45264687;45264840;45264840;45264840;45264840;45264840;45264840;45266225;45266225;45266225;45266225;45266225;45266225;45271472;45271472;45271472;45271472;45271472;45271472;45271476;452…	45079377;45251639;45251639;45251639;45251639;45259189;45259189;45259189;45259189;45263166;45263166;45263166;45263166;45263166;45263367;45263367;45263367;45263367;45263367;45264749;45264749;45264749;45264749;45264749;45264749;45264910;45264910;45264910;45264910;45264910;45264910;45266281;45266281;45266281;45266281;45266246;45266281;45271708;45271677;45271708;45271708;45271708;45271708;45271614;452…	+;+;+;+;+;+;+;+;+;+;+;+;+;+;+;+;+;+;+;+;+;+;+;+;+;+;+;+;+;+;+;+;+;+;+;+;+;+;+;+;+;+;+;+;+;+;+;+;+;+;+;+;+;+;+;+;+;+;+;+;+;+;+;+;+;+;+;+;+;+;+;+;+;+;+;+;+;+;+;+;+;+;+;+;+;+;+	6668	72	188	155	130	36	94	146	70	0.751175	0.00907008	0.057811	0.486808	0.555509	0.646853	0.688807	0.266574	0.413623	0.570918	0.331515	no
ENSG00000007080	CCDC124	protein_coding	chr19;chr19;chr19;chr19;chr19;chr19;chr19;chr19;chr19;chr19;chr19;chr19;chr19;chr19;chr19	17933016;17933023;17935096;17936251;17936410;17936410;17936410;17942656;17942656;17942656;17943261;17943261;17943261;17943508;17943508	17933048;17933048;17935191;17936579;17936579;17936992;17936579;17942845;17942845;17942845;17943321;17943375;17943375;17943991;17943937	+;+;+;+;+;+;+;+;+;+;+;+;+;+;+	1660	1806	2737	3466	1808	1486	2069	2914	2133	0.274228	0.195812	0.469896	5.37287	4.83123	5.69535	5.13696	5.11479	4.9239	5.31908	5.02769	no
ENSG00000007129	CEACAM21	protein_coding	chr19;chr19;chr19;chr19;chr19;chr19;chr19;chr19;chr19;chr19;chr19;chr19;chr19;chr19;chr19;chr19;chr19;chr19;chr19;chr19;chr19;chr19;chr19;chr19;chr19;chr19;chr19;chr19;chr19;chr19;chr19;chr19;chr19;chr19;chr19;chr19;chr19;chr19	41549518;41549518;41564682;41564682;41564682;41565568;41576179;41576235;41576249;41577200;41577200;41577200;41577200;41577200;41579270;41579270;41579353;41579353;41579353;41584347;41584347;41584350;41584350;41584350;41585443;41585443;41585443;41585443;41585443;41585840;41585840;41585840;41585840;41586435;41586464;41586464;41586464;41586464	41549552;41549552;41565056;41565056;41565056;41565608;41576338;41576338;41576338;41577559;41577559;41577559;41577559;41577559;41579628;41579628;41579628;41579628;41579628;41584443;41584443;41584443;41584443;41584443;41585495;41585495;41585495;41585495;41585495;41585871;41585871;41585871;41585871;41586810;41586563;41586844;41586840;41586843	+;+;+;+;+;+;+;+;+;+;+;+;+;+;+;+;+;+;+;+;+;+;+;+;+;+;+;+;+;+;+;+;+;+;+;+;+;+	1922	783	1173	1253	795	585	889	1006	833	0.37887	0.106971	0.328331	4.01275	3.48117	4.0761	3.80562	3.63708	3.57217	3.65594	3.54414	no
ENSG00000007168	PAFAH1B1	protein_coding	chr17;chr17;chr17;chr17;chr17;chr17;chr17;chr17;chr17;chr17;chr17;chr17;chr17;chr17;chr17;chr17;chr17;chr17;chr17;chr17;chr17;chr17;chr17;chr17;chr17;chr17;chr17;chr17;chr17;chr17;chr17;chr17;chr17;chr17;chr17;chr17;chr17;chr17;chr17;chr17;chr17;chr17;chr17;chr17;chr17;chr17;chr17;chr17;chr17;chr17;chr17;chr17;chr17;chr17;chr17;chr17;chr17;chr17;chr17;chr17;chr17;chr17;chr17	2593210;2593746;2593815;2593957;2593962;2593968;2609539;2613658;2635383;2638099;2638099;2638099;2638099;2638099;2638099;2665372;2665372;2665381;2666016;2666016;2666016;2666016;2666016;2666992;2666992;2666992;2666992;2666992;2667294;2670163;2670163;2670163;2670268;2670275;2672655;2672655;2672655;2672655;2673665;2674060;2674060;2674060;2674060;2676314;2676505;2676505;2676505;2679687;2680164;2680164…	2593330;2594006;2594006;2594006;2594006;2594006;2609568;2613862;2635510;2638648;2638320;2638320;2638320;2638320;2638320;2665456;2665456;2665456;2666090;2666090;2666090;2666090;2666090;2667198;2667182;2667198;2667198;2667045;2667500;2670374;2670331;2670331;2670331;2670331;2672757;2672757;2672757;2672757;2674288;2674288;2674288;2674096;2674288;2676606;2676606;2676606;2676606;2680320;2680320;2680320…	+;+;+;+;+;+;+;+;+;+;+;+;+;+;+;+;+;+;+;+;+;+;+;+;+;+;+;+;+;+;+;+;+;+;+;+;+;+;+;+;+;+;+;+;+;+;+;+;+;+;+;+;+;+;+;+;+;+;+;+;+;+;+	8127	915	2101	1250	908	682	1112	1324	998	0.343625	0.00764123	0.0508214	2.37427	2.40781	2.24592	2.17214	2.05468	2.07815	2.20543	2.00788	no
ENSG00000007202	KIAA0100	protein_coding	chr17;chr17;chr17;chr17;chr17;chr17;chr17;chr17;chr17;chr17;chr17;chr17;chr17;chr17;chr17;chr17;chr17;chr17;chr17;chr17;chr17;chr17;chr17;chr17;chr17;chr17;chr17;chr17;chr17;chr17;chr17;chr17;chr17;chr17;chr17;chr17;chr17;chr17;chr17;chr17;chr17;chr17;chr17;chr17;chr17;chr17;chr17;chr17;chr17;chr17;chr17;chr17;chr17;chr17;chr17;chr17;chr17;chr17;chr17;chr17;chr17;chr17;chr17;chr17;chr17;chr17;chr…	28614440;28614878;28614882;28615664;28615664;28615664;28616096;28616096;28616096;28616260;28616379;28616379;28616379;28616618;28616618;28616618;28616618;28616667;28616889;28616889;28616889;28616889;28617228;28617232;28617232;28617232;28618718;28618791;28618791;28618791;28618791;28619654;28619654;28619654;28619654;28619654;28619860;28619860;28619860;28619860;28620509;28620509;28620509;28620988;286…	28615246;28615246;28615246;28615798;28615798;28615798;28616197;28616197;28616197;28616509;28616509;28616509;28616509;28616753;28616753;28616753;28616753;28616753;28616934;28616995;28616999;28616999;28617318;28617318;28617318;28617318;28618971;28618971;28618971;28618971;28618971;28619775;28619775;28619775;28619775;28619775;28620060;28620015;28620015;28620015;28620630;28620630;28620630;28621170;286…	-;-;-;-;-;-;-;-;-;-;-;-;-;-;-;-;-;-;-;-;-;-;-;-;-;-;-;-;-;-;-;-;-;-;-;-;-;-;-;-;-;-;-;-;-;-;-;-;-;-;-;-;-;-;-;-;-;-;-;-;-;-;-;-;-;-;-;-;-;-;-;-;-;-;-;-;-;-;-;-;-;-;-;-;-;-;-;-;-;-;-;-;-;-;-;-;-;-;-;-;-;-;-;-;-;-;-;-;-;-;-;-;-;-;-;-;-;-;-;-;-;-;-;-;-;-;-;-;-;-;-;-;-;-;-;-;-;-;-;-;-;-;-;-;-;-;-;-;-;-;-;-;-;-;-;-;-;-;-;-;-;-;-;-;-;-;-;-;-;-;-;-;-;-;-;-;-;-;-;-	9235	915	2251	2491	1995	995	1936	3265	2952	-0.149248	0.265524	0.554543	2.22733	2.3393	2.91931	2.9599	2.3363	2.56986	3.14385	3.1483	no
ENSG00000007237	GAS7	protein_coding	chr17;chr17;chr17;chr17;chr17;chr17;chr17;chr17;chr17;chr17;chr17;chr17;chr17;chr17;chr17;chr17;chr17;chr17;chr17;chr17;chr17;chr17;chr17;chr17;chr17;chr17;chr17;chr17;chr17;chr17;chr17;chr17;chr17;chr17;chr17;chr17;chr17;chr17;chr17;chr17;chr17;chr17;chr17;chr17;chr17;chr17;chr17;chr17;chr17;chr17;chr17;chr17;chr17;chr17;chr17;chr17;chr17;chr17;chr17;chr17;chr17;chr17;chr17;chr17;chr17;chr17;chr…	9910609;9910609;9913850;9915255;9915978;9916806;9916836;9916990;9917053;9917086;9917168;9918001;9918001;9918001;9918001;9918001;9918001;9918001;9918001;9918001;9918001;9919626;9919626;9919626;9919626;9919626;9919626;9919626;9919626;9919626;9924667;9925476;9925476;9925476;9925476;9925476;9925476;9925476;9925476;9926641;9926641;9926641;9926641;9926641;9926641;9926641;9926641;9926671;9926730;9934166…	9917341;9917341;9917341;9917341;9917341;9917007;9917341;9917341;9917341;9917341;9917341;9918099;9918099;9918099;9918099;9918099;9918099;9918099;9918099;9918099;9918099;9919705;9919705;9919705;9919705;9919705;9919705;9919705;9919705;9919705;9924785;9925599;9925599;9925599;9925599;9925599;9925599;9925599;9925599;9926994;9926769;9926769;9926769;9926769;9926769;9926769;9926769;9926769;9926769;9934244…	-;-;-;-;-;-;-;-;-;-;-;-;-;-;-;-;-;-;-;-;-;-;-;-;-;-;-;-;-;-;-;-;-;-;-;-;-;-;-;-;-;-;-;-;-;-;-;-;-;-;-;-;-;-;-;-;-;-;-;-;-;-;-;-;-;-;-;-;-;-;-;-;-;-;-;-;-;-;-;-;-;-;-;-;-;-;-;-;-;-;-;-;-;-;-;-;-;-;-;-;-;-;-;-;-;-;-;-;-;-;-;-;-;-;-;-;-;-;-;-;-;-;-;-;-;-;-;-;-;-;-;-;-;-;-;-;-;-;-;-;-;-;-;-;-;-;-;-;-;-;-;-;-;-;-;-;-;-;-;-	10100	1248	913	678	918	516	580	444	246	1.2591	0.00148459	0.0142273	2.48355	1.32533	1.39714	1.94595	1.5462	1.23421	0.981625	0.677501	up
ENSG00000007255	TRAPPC6A	protein_coding	chr19;chr19;chr19;chr19;chr19;chr19;chr19;chr19;chr19;chr19;chr19;chr19;chr19;chr19;chr19;chr19;chr19;chr19;chr19;chr19;chr19;chr19;chr19;chr19;chr19	45162928;45162928;45162933;45163141;45163916;45163916;45163916;45163916;45164164;45164164;45164164;45164164;45164725;45164853;45164853;45164853;45164853;45165127;45165127;45165127;45178093;45178093;45178093;45178135;45178135	45163223;45163223;45163223;45163223;45164009;45164009;45164009;45164009;45164247;45164247;45164247;45164247;45164970;45164970;45164970;45164970;45164970;45165194;45165194;45165194;45178211;45178227;45178237;45178237;45178237	-;-;-;-;-;-;-;-;-;-;-;-;-;-;-;-;-;-;-;-;-;-;-;-;-	933	3606	3535	4121	2267	3944	3071	5081	4941	-0.21995	0.443526	0.720113	7.17647	6.00266	6.76155	6.27179	7.32105	6.29507	6.92773	7.03695	no
ENSG00000007264	MATK	protein_coding	chr19;chr19;chr19;chr19;chr19;chr19;chr19;chr19;chr19;chr19;chr19;chr19;chr19;chr19;chr19;chr19;chr19;chr19;chr19;chr19;chr19;chr19;chr19;chr19;chr19;chr19;chr19;chr19;chr19;chr19;chr19;chr19;chr19;chr19;chr19;chr19;chr19;chr19;chr19;chr19;chr19;chr19;chr19;chr19;chr19;chr19;chr19;chr19;chr19;chr19;chr19;chr19;chr19;chr19;chr19;chr19;chr19;chr19;chr19;chr19;chr19;chr19;chr19;chr19;chr19;chr19;chr…	3777970;3777973;3777973;3777975;3777975;3777975;3778172;3778215;3778315;3778509;3778509;3778509;3778509;3778509;3778509;3778992;3778992;3778992;3778992;3778992;3778992;3779133;3779378;3779378;3779378;3779378;3779378;3779378;3779378;3779389;3779533;3779533;3779533;3779533;3779533;3779533;3779533;3779533;3779698;3779698;3779698;3779698;3779698;3779698;3779698;3779698;3779789;3781607;3781607;3781607…	3778422;3778422;3778422;3778169;3778422;3778422;3778213;3778313;3778422;3778592;3778595;3778592;3778595;3778595;3778595;3779187;3779187;3779187;3779187;3779187;3779187;3779187;3779451;3779451;3779451;3779451;3779451;3779451;3779451;3779451;3779617;3779617;3779617;3779617;3779617;3779617;3779617;3779617;3779797;3779797;3779797;3779797;3779797;3779797;3779797;3779797;3779797;3781672;3781672;3781672…	-;-;-;-;-;-;-;-;-;-;-;-;-;-;-;-;-;-;-;-;-;-;-;-;-;-;-;-;-;-;-;-;-;-;-;-;-;-;-;-;-;-;-;-;-;-;-;-;-;-;-;-;-;-;-;-;-;-;-;-;-;-;-;-;-;-;-;-;-;-;-;-;-;-;-;-;-;-;-;-;-;-;-;-;-;-;-;-;-;-;-;-;-;-;-;-;-;-;-;-;-;-;-;-;-;-;-;-;-;-;-;-;-;-;-;-;-;-;-;-;-;-;-;-;-;-;-;-;-;-	4141	4472	6896	8169	6603	1716	3043	3879	2915	1.28979	1.38688e-10	9.52893e-09	5.36246	4.84509	5.61507	5.67384	4.05113	4.19437	4.44421	4.19555	up
ENSG00000007312	CD79B	protein_coding	chr17;chr17;chr17;chr17;chr17;chr17;chr17;chr17;chr17;chr17;chr17;chr17;chr17;chr17;chr17;chr17;chr17;chr17;chr17;chr17;chr17;chr17;chr17;chr17	63928740;63928740;63928768;63929226;63929434;63929434;63929434;63929434;63929770;63929770;63929770;63929770;63930074;63930074;63930074;63930960;63931335;63931335;63931335;63931891;63932195;63932195;63932195;63932195	63929324;63929324;63929324;63929324;63929475;63929475;63929475;63929475;63929888;63929888;63929888;63929888;63930514;63930385;63930385;63931385;63931385;63931385;63931388;63932323;63932331;63932261;63932336;63932354	-;-;-;-;-;-;-;-;-;-;-;-;-;-;-;-;-;-;-;-;-;-;-;-	2080	1695	992	812	1103	4460	4144	623	929	-0.76282	0.198653	0.47377	4.96758	3.16108	3.39249	4.14118	6.35054	5.58268	2.93375	3.58386	no
ENSG00000007341	ST7L	protein_coding	chr1;chr1;chr1;chr1;chr1;chr1;chr1;chr1;chr1;chr1;chr1;chr1;chr1;chr1;chr1;chr1;chr1;chr1;chr1;chr1;chr1;chr1;chr1;chr1;chr1;chr1;chr1;chr1;chr1;chr1;chr1;chr1;chr1;chr1;chr1;chr1;chr1;chr1;chr1;chr1;chr1;chr1;chr1;chr1;chr1;chr1;chr1;chr1;chr1;chr1;chr1;chr1;chr1;chr1;chr1;chr1;chr1;chr1;chr1;chr1;chr1;chr1;chr1;chr1;chr1;chr1;chr1;chr1;chr1;chr1;chr1;chr1;chr1;chr1;chr1;chr1;chr1;chr1;chr1;chr1…	112523518;112523518;112523518;112523518;112525282;112525530;112525876;112525879;112525883;112525986;112526886;112539159;112540779;112540779;112540779;112541790;112541790;112541790;112541794;112541951;112541951;112541951;112541951;112541951;112541951;112541951;112541951;112541951;112550601;112550601;112550601;112550601;112550601;112550601;112550601;112550601;112550601;112550601;112555868;112555868…	112526111;112526111;112526111;112526111;112526111;112526111;112526111;112526111;112526111;112526111;112526952;112539275;112540872;112540872;112540872;112542090;112542090;112542090;112542090;112542090;112542090;112542090;112541975;112542090;112542090;112542090;112542090;112542090;112550693;112550693;112550693;112550693;112550693;112550693;112550693;112550693;112550693;112550693;112556018;112556018…	-;-;-;-;-;-;-;-;-;-;-;-;-;-;-;-;-;-;-;-;-;-;-;-;-;-;-;-;-;-;-;-;-;-;-;-;-;-;-;-;-;-;-;-;-;-;-;-;-;-;-;-;-;-;-;-;-;-;-;-;-;-;-;-;-;-;-;-;-;-;-;-;-;-;-;-;-;-;-;-;-;-;-;-;-;-;-;-;-;-;-;-;-;-;-;-;-;-;-;-;-;-;-;-;-;-;-;-;-;-;-;-;-;-;-;-;-;-;-;-;-;-;-;-;-;-;-;-;-;-;-;-;-;-;-;-;-;-;-;-;-;-;-;-;-;-;-;-;-;-;-;-;-;-;-;-;-;-;-;-;-;-;-;-;-;-;-;-;-;-;-;-;-;-;-;-;-;-;-;-;-;-;-;-;-;-;-;-;-;-;-;-;-;-;-;-;-;-;-;-…	8111	873	1806	1029	1131	955	1155	1473	1537	-0.0416747	0.786297	0.916263	2.32208	2.23551	2.03127	2.42675	2.43987	2.1223	2.32957	2.5016	no
ENSG00000007350	TKTL1	protein_coding	chrX;chrX;chrX;chrX;chrX;chrX;chrX;chrX;chrX;chrX;chrX;chrX;chrX;chrX;chrX;chrX;chrX;chrX;chrX;chrX;chrX;chrX;chrX;chrX;chrX;chrX;chrX;chrX;chrX;chrX;chrX;chrX;chrX;chrX;chrX;chrX;chrX;chrX;chrX;chrX;chrX;chrX;chrX;chrX;chrX;chrX;chrX;chrX;chrX;chrX	154295671;154295799;154304923;154305044;154305057;154305304;154305304;154305304;154305304;154309345;154309345;154309345;154309345;154309345;154310836;154310836;154310836;154310836;154311111;154311111;154311111;154311111;154311111;154312580;154312580;154312580;154315173;154315173;154320304;154320757;154320757;154320757;154323207;154323207;154323207;154325339;154325339;154325339;154327184;154327376…	154295993;154295993;154305086;154305124;154305421;154305421;154305421;154305421;154305421;154309442;154309442;154309402;154309442;154309442;154311027;154311027;154311027;154311027;154311238;154311146;154311238;154311160;154311238;154312773;154312640;154312773;154315337;154315337;154320523;154320913;154320913;154320913;154323337;154323337;154323337;154325385;154325422;154325422;154327687;154327426…	+;+;+;+;+;+;+;+;+;+;+;+;+;+;+;+;+;+;+;+;+;+;+;+;+;+;+;+;+;+;+;+;+;+;+;+;+;+;+;+;+;+;+;+;+;+;+;+;+;+	3650	441	1567	571	925	291	607	727	356	0.826425	0.019949	0.103829	2.45701	3.02714	2.26526	3.16263	1.99889	2.29773	2.43727	1.76559	no
ENSG00000007376	RPUSD1	protein_coding	chr16;chr16;chr16;chr16;chr16;chr16;chr16;chr16;chr16;chr16;chr16;chr16;chr16;chr16;chr16;chr16;chr16;chr16;chr16;chr16;chr16;chr16;chr16;chr16;chr16;chr16;chr16;chr16;chr16;chr16;chr16;chr16;chr16;chr16;chr16;chr16;chr16;chr16;chr16;chr16;chr16;chr16;chr16;chr16;chr16;chr16;chr16;chr16;chr16;chr16;chr16;chr16	784974;784974;784991;785014;785968;785983;786149;786194;786826;786827;786827;786827;786827;786827;786827;786827;786841;787068;787068;787077;787077;787077;787077;787077;787077;787077;787344;787354;787354;787354;787354;787354;787354;787354;787354;787397;787556;787556;787556;787556;787556;787556;787556;787556;788256;788256;788256;788256;788256;788256;788256;788256	786377;786377;786377;786377;786377;786377;786377;786928;786928;786928;786928;786928;786928;786928;786928;786928;786928;787179;787179;787179;787179;787179;787179;787179;787179;787179;787477;787477;787469;787477;787477;787477;787477;787477;787477;787477;787744;787744;787645;787744;787645;787744;787981;787744;788340;788329;788333;788334;788381;788397;788371;788383	-;-;-;-;-;-;-;-;-;-;-;-;-;-;-;-;-;-;-;-;-;-;-;-;-;-;-;-;-;-;-;-;-;-;-;-;-;-;-;-;-;-;-;-;-;-;-;-;-;-;-;-	2769	969	1867	1507	1086	886	1622	1401	1171	0.154957	0.375013	0.663586	3.80808	3.61262	3.83246	3.73449	3.70353	3.88718	3.61095	3.51181	no
ENSG00000007392	LUC7L	protein_coding	chr16;chr16;chr16;chr16;chr16;chr16;chr16;chr16;chr16;chr16;chr16;chr16;chr16;chr16;chr16;chr16;chr16;chr16;chr16;chr16;chr16;chr16;chr16;chr16;chr16;chr16;chr16;chr16;chr16;chr16;chr16;chr16;chr16;chr16;chr16;chr16;chr16;chr16;chr16;chr16;chr16;chr16;chr16;chr16;chr16;chr16;chr16;chr16;chr16;chr16;chr16;chr16;chr16;chr16;chr16;chr16;chr16;chr16;chr16;chr16;chr16;chr16;chr16;chr16;chr16;chr16;chr…	188969;188969;188969;188971;188990;188990;188990;189098;189115;189896;189896;189931;189947;189968;189968;189968;189968;189968;189968;190001;190122;190541;190541;190541;190541;190541;190541;190541;190541;190541;190541;190541;190541;190541;190541;190662;192927;192927;192927;192927;192927;192927;192927;192927;192927;192927;192927;192927;199062;199062;199062;199062;199062;199062;199062;199062;199062;…	190135;189339;189339;189339;189339;189339;189339;189339;189339;190135;190135;190135;190135;190135;190135;190135;190135;190135;190135;190135;190135;190570;190570;190570;190570;190570;190570;190549;190570;190570;190595;190570;190570;190570;190570;190802;193015;193015;193015;193015;193015;193015;193015;193015;193015;193015;193015;193015;199238;199238;199238;199238;199238;199238;199238;199238;199238;…	-;-;-;-;-;-;-;-;-;-;-;-;-;-;-;-;-;-;-;-;-;-;-;-;-;-;-;-;-;-;-;-;-;-;-;-;-;-;-;-;-;-;-;-;-;-;-;-;-;-;-;-;-;-;-;-;-;-;-;-;-;-;-;-;-;-;-;-;-;-;-;-;-;-;-;-;-;-;-;-;-;-;-;-;-;-;-;-;-;-;-;-;-;-;-;-;-;-;-;-;-;-;-;-;-;-;-;-;-;-;-;-;-;-;-;-;-;-;-;-;-;-;-;-;-;-;-;-;-	6176	1761	4360	3168	2858	1875	2676	4215	4602	-0.0595502	0.674274	0.861436	3.53582	3.67361	3.75321	3.95654	3.63369	3.48609	4.01185	4.27326	no
ENSG00000007402	CACNA2D2	protein_coding	chr3;chr3;chr3;chr3;chr3;chr3;chr3;chr3;chr3;chr3;chr3;chr3;chr3;chr3;chr3;chr3;chr3;chr3;chr3;chr3;chr3;chr3;chr3;chr3;chr3;chr3;chr3;chr3;chr3;chr3;chr3;chr3;chr3;chr3;chr3;chr3;chr3;chr3;chr3;chr3;chr3;chr3;chr3;chr3;chr3;chr3;chr3;chr3;chr3;chr3;chr3;chr3;chr3;chr3;chr3;chr3;chr3;chr3;chr3;chr3;chr3;chr3;chr3;chr3;chr3;chr3;chr3;chr3;chr3;chr3;chr3;chr3;chr3;chr3;chr3;chr3;chr3;chr3;chr3;chr3…	50362799;50362802;50362802;50362802;50362855;50362892;50364666;50364888;50364888;50364888;50364888;50364888;50364888;50364888;50365075;50365075;50365075;50365075;50365075;50365075;50365356;50365356;50365356;50365356;50365356;50365356;50365356;50365633;50365633;50365633;50365633;50365633;50365633;50365633;50365810;50365810;50365810;50365810;50365810;50365810;50366011;50366011;50366011;50366011;503…	50364806;50364806;50364806;50364806;50364806;50364806;50364806;50364970;50364970;50365184;50364976;50364976;50364970;50364976;50365184;50365184;50365184;50365184;50365184;50365184;50365482;50365482;50365482;50365482;50365482;50365482;50365482;50365688;50365688;50365782;50365688;50365688;50365688;50365688;50365862;50365862;50365862;50365862;50365862;50365862;50366163;50366163;50366163;50366163;503…	-;-;-;-;-;-;-;-;-;-;-;-;-;-;-;-;-;-;-;-;-;-;-;-;-;-;-;-;-;-;-;-;-;-;-;-;-;-;-;-;-;-;-;-;-;-;-;-;-;-;-;-;-;-;-;-;-;-;-;-;-;-;-;-;-;-;-;-;-;-;-;-;-;-;-;-;-;-;-;-;-;-;-;-;-;-;-;-;-;-;-;-;-;-;-;-;-;-;-;-;-;-;-;-;-;-;-;-;-;-;-;-;-;-;-;-;-;-;-;-;-;-;-;-;-;-;-;-;-;-;-;-;-;-;-;-;-;-;-;-;-;-;-;-;-;-;-;-;-;-;-;-;-;-;-;-;-;-;-;-;-;-;-;-;-;-;-;-;-;-;-;-;-;-;-;-;-;-;-;-;-;-;-;-;-;-;-;-;-;-;-;-;-;-;-;-;-;-;-;-…	6322	119	301	254	191	175	159	300	247	-0.0218252	0.938475	0.976583	0.765222	0.842501	0.983924	0.962218	1.02895	0.671164	1.03712	0.971912	no
ENSG00000007516	BAIAP3	protein_coding	chr16;chr16;chr16;chr16;chr16;chr16;chr16;chr16;chr16;chr16;chr16;chr16;chr16;chr16;chr16;chr16;chr16;chr16;chr16;chr16;chr16;chr16;chr16;chr16;chr16;chr16;chr16;chr16;chr16;chr16;chr16;chr16;chr16;chr16;chr16;chr16;chr16;chr16;chr16;chr16;chr16;chr16;chr16;chr16;chr16;chr16;chr16;chr16;chr16;chr16;chr16;chr16;chr16;chr16;chr16;chr16;chr16;chr16;chr16;chr16;chr16;chr16;chr16;chr16;chr16;chr16;chr…	1333601;1333638;1333643;1333645;1333645;1334504;1334504;1336197;1338540;1338540;1338540;1338540;1338540;1338540;1338540;1338540;1338902;1338902;1338902;1338902;1338902;1338902;1338902;1338902;1339113;1339113;1339164;1339164;1339164;1339164;1339164;1339164;1339496;1339496;1339496;1339496;1339496;1339565;1339580;1340922;1340922;1340922;1340922;1340922;1340922;1340922;1341129;1341129;1341129;1341129…	1333749;1333749;1333749;1333749;1333749;1334756;1334756;1336399;1338680;1338680;1338680;1338680;1338680;1338680;1338680;1338680;1338989;1338989;1338989;1338989;1338989;1338989;1338989;1338989;1339244;1339244;1339244;1339244;1339244;1339244;1339386;1339244;1339603;1339603;1339603;1339603;1339603;1339603;1339603;1340981;1340981;1340981;1340981;1340981;1340981;1340981;1341195;1341195;1341195;1341195…	+;+;+;+;+;+;+;+;+;+;+;+;+;+;+;+;+;+;+;+;+;+;+;+;+;+;+;+;+;+;+;+;+;+;+;+;+;+;+;+;+;+;+;+;+;+;+;+;+;+;+;+;+;+;+;+;+;+;+;+;+;+;+;+;+;+;+;+;+;+;+;+;+;+;+;+;+;+;+;+;+;+;+;+;+;+;+;+;+;+;+;+;+;+;+;+;+;+;+;+;+;+;+;+;+;+;+;+;+;+;+;+;+;+;+;+;+;+;+;+;+;+;+;+;+;+;+;+;+;+;+;+;+;+;+;+;+;+;+;+;+;+;+;+;+;+;+;+;+;+;+;+;+;+;+;+;+;+;+;+;+;+;+;+;+;+;+;+;+;+;+;+;+;+;+;+;+;+;+;+;+;+;+;+;+;+;+;+;+;+;+;+;+;+;+;+;+;+;+;+…	6143	23	72	81	98	65	58	88	88	-0.222085	0.571351	0.804921	0.187974	0.257317	0.401539	0.585676	0.483106	0.289688	0.397933	0.435648	no
ENSG00000007520	TSR3	protein_coding	chr16;chr16;chr16;chr16;chr16;chr16;chr16;chr16;chr16;chr16	1349240;1349426;1349889;1350058;1350058;1350807;1350807;1351379;1351379;1351693	1349608;1349608;1349952;1350234;1350234;1351000;1351000;1351473;1351598;1351911	-;-;-;-;-;-;-;-;-;-	1243	2399	4419	4055	2564	2121	2939	2872	2904	0.34583	0.0415568	0.174843	6.18459	5.91227	6.32908	6.03884	6.02553	5.825	5.70678	5.87016	no
ENSG00000007541	PIGQ	protein_coding	chr16;chr16;chr16;chr16;chr16;chr16;chr16;chr16;chr16;chr16;chr16;chr16;chr16;chr16;chr16;chr16;chr16;chr16;chr16;chr16;chr16;chr16;chr16;chr16;chr16;chr16;chr16;chr16;chr16;chr16;chr16;chr16;chr16;chr16;chr16;chr16;chr16;chr16;chr16;chr16;chr16;chr16;chr16;chr16;chr16;chr16;chr16;chr16;chr16;chr16;chr16;chr16;chr16;chr16;chr16;chr16;chr16;chr16;chr16;chr16;chr16;chr16;chr16;chr16;chr16;chr16;chr…	566995;567009;567471;567496;568837;569461;569947;569968;570018;570062;570648;572506;574066;574066;574066;574066;574066;574066;574066;574066;574066;575839;575839;575839;575839;575839;575839;575839;576134;576134;576134;576134;576134;577901;578060;578379;578379;578379;578379;578379;578405;578785;578785;578785;578785;578785;578785;578785;578927;579069;579069;579069;579069;579069;579069;579091;580183;…	567075;567075;567563;567563;568989;569795;570096;570096;570096;570096;570760;572601;574763;574763;574763;574409;574763;574763;574763;574763;574519;575970;577217;575970;575970;575970;575903;575970;576254;576254;576254;576254;576254;578291;578505;578505;578505;578505;578505;578505;578505;578802;578938;578843;578938;578938;578938;578938;578938;579180;579180;579180;579180;579180;579180;579180;580972;…	+;+;+;+;+;+;+;+;+;+;+;+;+;+;+;+;+;+;+;+;+;+;+;+;+;+;+;+;+;+;+;+;+;+;+;+;+;+;+;+;+;+;+;+;+;+;+;+;+;+;+;+;+;+;+;+;+;+;+;+;+;+;+;+;+;+;+;+;+;+;+;+;+;+;+;+;+;+;+;+;+;+;+;+;+;+;+	6869	405	1080	1080	995	389	714	1161	972	0.214948	0.127409	0.363915	1.67423	1.85569	2.27102	2.47163	1.6456	1.78584	2.24717	2.1642	no
ENSG00000007545	CRAMP1L	protein_coding	chr16;chr16;chr16;chr16;chr16;chr16;chr16;chr16;chr16;chr16;chr16;chr16;chr16;chr16;chr16;chr16;chr16;chr16;chr16;chr16;chr16;chr16;chr16;chr16;chr16;chr16;chr16;chr16;chr16;chr16;chr16;chr16;chr16;chr16;chr16;chr16;chr16;chr16;chr16;chr16;chr16;chr16;chr16;chr16;chr16;chr16;chr16;chr16;chr16;chr16;chr16;chr16;chr16;chr16;chr16;chr16;chr16;chr16;chr16;chr16;chr16;chr16;chr16;chr16;chr16	1612325;1614639;1614640;1625973;1625973;1632212;1632212;1637824;1637824;1641139;1641139;1652496;1652496;1653033;1653033;1655219;1655219;1655877;1655877;1659886;1659886;1662462;1662467;1662490;1662490;1662605;1662699;1662761;1662761;1662761;1662761;1665057;1665057;1665057;1665057;1665057;1665057;1665776;1666073;1666073;1666073;1666073;1666422;1666422;1666422;1666422;1666422;1666422;1666422;1667335…	1612422;1614985;1614985;1626166;1626166;1632365;1632365;1637907;1637907;1641187;1641187;1652581;1652581;1653156;1653156;1655300;1655300;1656992;1656992;1660063;1660063;1662671;1662671;1662671;1662671;1662671;1662835;1662835;1662835;1662835;1662835;1665138;1665138;1665138;1665138;1665138;1665138;1666177;1666177;1666177;1666177;1666177;1666600;1666600;1666600;1666513;1666600;1666600;1666600;1667365…	+;+;+;+;+;+;+;+;+;+;+;+;+;+;+;+;+;+;+;+;+;+;+;+;+;+;+;+;+;+;+;+;+;+;+;+;+;+;+;+;+;+;+;+;+;+;+;+;+;+;+;+;+;+;+;+;+;+;+;+;+;+;+;+;+	8373	60	425	144	182	66	190	225	179	0.254692	0.486866	0.751073	0.340672	0.884074	0.504438	0.750413	0.374406	0.617729	0.674286	0.60983	no
ENSG00000007923	DNAJC11	protein_coding	chr1;chr1;chr1;chr1;chr1;chr1;chr1;chr1;chr1;chr1;chr1;chr1;chr1;chr1;chr1;chr1;chr1;chr1;chr1;chr1;chr1;chr1;chr1;chr1;chr1;chr1;chr1;chr1;chr1;chr1;chr1;chr1;chr1;chr1;chr1;chr1;chr1;chr1;chr1;chr1;chr1;chr1;chr1;chr1;chr1;chr1;chr1;chr1;chr1;chr1;chr1;chr1;chr1;chr1;chr1;chr1;chr1;chr1;chr1;chr1;chr1;chr1;chr1;chr1;chr1;chr1;chr1;chr1;chr1;chr1;chr1;chr1;chr1;chr1;chr1;chr1;chr1;chr1;chr1;chr1…	6634168;6634168;6634168;6635113;6636117;6636117;6636117;6637198;6637198;6637198;6637301;6637447;6637447;6637447;6637447;6638083;6638295;6638295;6639902;6639902;6639902;6644558;6644558;6644558;6644558;6645041;6645041;6645041;6645041;6645789;6645789;6645800;6645871;6645876;6651017;6651529;6651529;6651529;6651529;6652829;6652829;6652829;6652829;6652829;6652914;6653809;6653911;6653911;6653911;6653911…	6635700;6634784;6635700;6635700;6636246;6636246;6636246;6637340;6637340;6637340;6637340;6637504;6637504;6637504;6638364;6638364;6638364;6638364;6640057;6640057;6640057;6644674;6644674;6644674;6644674;6645112;6645126;6645126;6645057;6645978;6645978;6645978;6645978;6645978;6651180;6651602;6651602;6651602;6651602;6652951;6652951;6652951;6652951;6652951;6652951;6654039;6654039;6654039;6654039;6654039…	-;-;-;-;-;-;-;-;-;-;-;-;-;-;-;-;-;-;-;-;-;-;-;-;-;-;-;-;-;-;-;-;-;-;-;-;-;-;-;-;-;-;-;-;-;-;-;-;-;-;-;-;-;-;-;-;-;-;-;-;-;-;-;-;-;-;-;-;-;-;-;-;-;-;-;-;-;-;-;-;-;-;-;-;-	5083	360	1721	795	641	384	1186	1059	1025	-0.0973981	0.665384	0.856966	1.86094	2.73126	2.26501	2.30984	1.94103	2.69944	2.4904	2.57587	no
ENSG00000007944	MYLIP	protein_coding	chr6;chr6;chr6;chr6;chr6;chr6;chr6;chr6;chr6;chr6;chr6;chr6;chr6	16129125;16129171;16130557;16141625;16141625;16143020;16143020;16143699;16143699;16144897;16144897;16146662;16146662	16129409;16129409;16130747;16141810;16141810;16143217;16143217;16143863;16143863;16145317;16145317;16148248;16146881	+;+;+;+;+;+;+;+;+;+;+;+;+	3033	3349	10269	8222	9056	4846	7118	13689	14990	-0.292518	0.056396	0.215421	5.39373	5.84306	6.06559	6.5656	5.93216	5.81441	6.65921	6.93806	no
ENSG00000007968	E2F2	protein_coding	chr1;chr1;chr1;chr1;chr1;chr1;chr1;chr1;chr1	23506430;23516335;23516359;23519016;23519016;23520913;23521837;23524383;23530542	23510148;23516527;23516527;23519396;23519130;23521071;23522056;23524488;23531220	-;-;-;-;-;-;-;-;-	5457	38	42	82	40	102	173	110	21	-0.949292	0.123714	0.357643	0.332078	0.174043	0.449661	0.298749	0.76776	0.804613	0.532999	0.130534	no
ENSG00000008018	PSMB1	protein_coding	chr6;chr6;chr6;chr6;chr6;chr6;chr6;chr6;chr6;chr6;chr6	170535117;170535222;170537234;170537234;170543601;170543601;170546103;170546103;170549006;170549006;170553130	170535405;170535405;170537340;170537340;170543730;170543730;170546184;170546184;170550441;170549113;170553341	-;-;-;-;-;-;-;-;-;-;-	2256	12667	20544	13505	9514	11282	16878	16712	13043	0.0103994	0.957	0.984879	7.71215	7.25458	7.19667	7.0593	7.56213	7.46929	7.36847	7.16261	no
ENSG00000008083	JARID2	protein_coding	chr6;chr6;chr6;chr6;chr6;chr6;chr6;chr6;chr6;chr6;chr6;chr6;chr6;chr6;chr6;chr6;chr6;chr6;chr6;chr6;chr6;chr6;chr6;chr6;chr6;chr6;chr6;chr6;chr6;chr6;chr6;chr6;chr6;chr6;chr6;chr6;chr6;chr6;chr6;chr6;chr6;chr6	15246296;15248855;15374117;15374117;15410224;15410224;15452006;15452006;15468542;15468542;15487307;15487307;15496132;15496132;15500907;15500907;15501358;15504500;15504500;15504500;15505165;15507136;15507136;15507136;15507346;15507346;15507346;15508340;15508340;15508340;15511296;15511296;15512208;15512208;15512915;15512915;15513239;15513239;15517161;15517161;15520069;15520069	15246584;15248964;15374252;15374252;15410365;15410365;15452175;15452175;15468718;15468718;15487542;15487542;15497170;15497170;15501409;15501409;15501409;15504592;15504592;15504592;15505295;15507254;15507254;15507254;15507416;15507416;15507416;15508393;15508454;15508454;15511401;15511401;15512390;15512390;15513045;15513045;15513422;15513422;15517268;15517268;15522040;15522021	+;+;+;+;+;+;+;+;+;+;+;+;+;+;+;+;+;+;+;+;+;+;+;+;+;+;+;+;+;+;+;+;+;+;+;+;+;+;+;+;+;+	6015	453	1076	1281	899	478	727	1332	1155	0.0829717	0.633959	0.838607	1.92571	1.99279	2.62836	2.50876	1.99539	1.94362	2.56313	2.51734	no
ENSG00000008086	CDKL5	protein_coding	chrX;chrX;chrX;chrX;chrX;chrX;chrX;chrX;chrX;chrX;chrX;chrX;chrX;chrX;chrX;chrX;chrX;chrX;chrX;chrX;chrX;chrX;chrX;chrX;chrX;chrX;chrX;chrX;chrX;chrX;chrX;chrX;chrX;chrX;chrX;chrX;chrX;chrX;chrX;chrX;chrX;chrX;chrX;chrX;chrX;chrX;chrX;chrX	18425583;18442188;18442375;18506935;18506935;18510820;18510820;18564477;18564477;18575354;18575354;18579848;18579848;18581891;18581891;18584263;18584263;18587954;18587954;18595348;18595348;18598462;18598462;18603902;18603902;18603947;18608811;18608811;18608811;18609465;18609465;18609465;18613152;18613152;18613152;18619867;18619867;18619888;18625128;18625128;18628371;18628371;18646007;18646007;186…	18425695;18442261;18442423;18507160;18507160;18510854;18510854;18564522;18564522;18575490;18575490;18579968;18579968;18581950;18581950;18584353;18584353;18588143;18588143;18595428;18595428;18598613;18598613;18604868;18604868;18604868;18608912;18608912;18608912;18609570;18609570;18609570;18613194;18613275;18613275;18619966;18619966;18619957;18625247;18625247;18628587;18628587;18646090;18646090;186…	+;+;+;+;+;+;+;+;+;+;+;+;+;+;+;+;+;+;+;+;+;+;+;+;+;+;+;+;+;+;+;+;+;+;+;+;+;+;+;+;+;+;+;+;+;+;+;+	3576	32	24	54	74	15	63	48	109	-0.0536765	0.932003	0.974133	0.414249	0.152904	0.451564	0.72206	0.211234	0.500739	0.375857	0.807422	no
ENSG00000008128	CDK11A	protein_coding	chr1;chr1;chr1;chr1;chr1;chr1;chr1;chr1;chr1;chr1;chr1;chr1;chr1;chr1;chr1;chr1;chr1;chr1;chr1;chr1;chr1;chr1;chr1;chr1;chr1;chr1;chr1;chr1;chr1;chr1;chr1;chr1;chr1;chr1;chr1;chr1;chr1;chr1;chr1;chr1;chr1;chr1;chr1;chr1;chr1;chr1;chr1;chr1;chr1;chr1;chr1;chr1;chr1;chr1;chr1;chr1;chr1;chr1;chr1;chr1;chr1;chr1;chr1;chr1;chr1;chr1;chr1;chr1;chr1;chr1;chr1;chr1;chr1;chr1;chr1;chr1;chr1;chr1;chr1;chr1…	1702730;1702766;1702881;1702881;1702881;1702881;1702881;1702881;1702881;1702881;1703080;1703080;1703080;1703080;1703080;1703080;1703080;1703080;1703080;1703080;1703088;1703088;1703476;1703476;1703476;1703476;1703476;1703476;1703476;1703476;1703476;1703476;1703476;1703604;1703824;1703824;1703824;1703824;1703824;1703824;1703824;1703824;1703824;1703824;1703824;1703868;1704039;1704039;1704039;1704039…	1702999;1702999;1702999;1702999;1702999;1702999;1702999;1702999;1702999;1702999;1703269;1703269;1703269;1703269;1703269;1703269;1703269;1703269;1703269;1703269;1703940;1703269;1703624;1703624;1703624;1703624;1703624;1703624;1703624;1703624;1703624;1703940;1703624;1703624;1703940;1703995;1703940;1703940;1703940;1703940;1703940;1703940;1703940;1703940;1703940;1703995;1704146;1704116;1704146;1704146…	-;-;-;-;-;-;-;-;-;-;-;-;-;-;-;-;-;-;-;-;-;-;-;-;-;-;-;-;-;-;-;-;-;-;-;-;-;-;-;-;-;-;-;-;-;-;-;-;-;-;-;-;-;-;-;-;-;-;-;-;-;-;-;-;-;-;-;-;-;-;-;-;-;-;-;-;-;-;-;-;-;-;-;-;-;-;-;-;-;-;-;-;-;-;-;-;-;-;-;-;-;-;-;-;-;-;-;-;-;-;-;-;-;-;-;-;-;-;-;-;-;-;-;-;-;-;-;-;-;-;-;-;-;-;-;-;-;-;-;-;-;-;-;-;-;-;-;-;-;-;-;-;-;-;-;-;-;-;-;-;-;-;-;-;-;-;-;-;-;-;-;-;-;-;-;-;-;-;-;-;-;-;-;-;-;-;-;-;-;-;-;-;-;-;-;-;-;-;-;-…	4701	328	610	327	374	368	369	394	530	-0.000752959	0.998147	0.99955	1.84533	1.66068	1.42919	1.80619	1.97915	1.51033	1.51514	1.91624	no
ENSG00000008130	NADK	protein_coding	chr1;chr1;chr1;chr1;chr1;chr1;chr1;chr1;chr1;chr1;chr1;chr1;chr1;chr1;chr1;chr1;chr1;chr1;chr1;chr1;chr1;chr1;chr1;chr1;chr1;chr1;chr1;chr1;chr1;chr1;chr1;chr1;chr1;chr1;chr1;chr1;chr1;chr1;chr1;chr1;chr1;chr1;chr1;chr1;chr1;chr1;chr1;chr1;chr1;chr1;chr1;chr1;chr1;chr1;chr1;chr1;chr1;chr1;chr1;chr1;chr1;chr1;chr1;chr1;chr1;chr1;chr1;chr1;chr1;chr1;chr1;chr1;chr1;chr1;chr1;chr1;chr1;chr1;chr1;chr1…	1751232;1751232;1751232;1752471;1752975;1753567;1753567;1753567;1753567;1753567;1754051;1754051;1754051;1754051;1754061;1754163;1754165;1754171;1754181;1754203;1754284;1754284;1754284;1754284;1754284;1754284;1754284;1754284;1754284;1754343;1754544;1754544;1754544;1754544;1754544;1754544;1754544;1754544;1754544;1754544;1754544;1755374;1755374;1755374;1755374;1755374;1755374;1755374;1755374;1756004…	1753060;1753060;1753060;1753060;1753060;1753649;1753649;1753649;1753649;1753649;1754208;1754208;1754208;1754208;1754208;1754383;1754208;1754208;1754208;1754383;1754383;1754383;1754383;1754383;1754383;1754383;1754383;1754383;1754383;1754383;1754698;1754896;1754698;1754698;1754866;1754698;1754698;1754698;1754698;1754698;1754698;1755476;1755476;1755476;1755476;1755476;1755476;1755476;1755476;1756343…	-;-;-;-;-;-;-;-;-;-;-;-;-;-;-;-;-;-;-;-;-;-;-;-;-;-;-;-;-;-;-;-;-;-;-;-;-;-;-;-;-;-;-;-;-;-;-;-;-;-;-;-;-;-;-;-;-;-;-;-;-;-;-;-;-;-;-;-;-;-;-;-;-;-;-;-;-;-;-;-;-;-;-;-;-;-;-;-;-;-;-;-;-;-;-;-;-;-;-;-;-;-;-;-;-;-;-	5570	263	790	1209	582	387	836	1107	545	-0.0376302	0.895824	0.95867	1.46205	1.74964	2.65139	2.09752	1.8527	2.18111	2.4347	1.76884	no
ENSG00000008226	DLEC1	protein_coding	chr3;chr3;chr3;chr3;chr3;chr3;chr3;chr3;chr3;chr3;chr3;chr3;chr3;chr3;chr3;chr3;chr3;chr3;chr3;chr3;chr3;chr3;chr3;chr3;chr3;chr3;chr3;chr3;chr3;chr3;chr3;chr3;chr3;chr3;chr3;chr3;chr3;chr3;chr3;chr3;chr3;chr3;chr3;chr3;chr3;chr3;chr3;chr3;chr3;chr3;chr3;chr3;chr3;chr3;chr3;chr3;chr3;chr3;chr3;chr3;chr3;chr3;chr3;chr3;chr3;chr3;chr3;chr3;chr3;chr3;chr3;chr3;chr3;chr3;chr3;chr3;chr3;chr3;chr3;chr3…	38039205;38039205;38039205;38045543;38045543;38045543;38059742;38059742;38059742;38062169;38062169;38062169;38062581;38062581;38062581;38062746;38062778;38063841;38063841;38063841;38063841;38063841;38084158;38084158;38084158;38084158;38084158;38085274;38085274;38085274;38086241;38086241;38086241;38086241;38088296;38088296;38088296;38088296;38092790;38092790;38092790;38093605;38093605;38093605;380…	38039636;38039636;38039636;38045693;38045693;38045693;38059852;38059852;38059852;38062368;38062368;38062368;38062801;38062801;38062801;38062801;38062801;38063919;38063919;38063919;38063919;38063919;38084245;38084245;38084245;38084245;38084245;38085447;38085447;38085447;38086269;38086377;38086377;38086377;38088388;38088388;38088388;38088388;38092880;38092880;38092880;38093767;38093767;38093767;380…	+;+;+;+;+;+;+;+;+;+;+;+;+;+;+;+;+;+;+;+;+;+;+;+;+;+;+;+;+;+;+;+;+;+;+;+;+;+;+;+;+;+;+;+;+;+;+;+;+;+;+;+;+;+;+;+;+;+;+;+;+;+;+;+;+;+;+;+;+;+;+;+;+;+;+;+;+;+;+;+;+;+;+;+;+;+;+;+;+;+;+;+;+;+;+;+;+;+;+;+;+;+;+;+;+;+;+	8338	96	291	216	214	73	194	229	223	0.264377	0.451512	0.726605	0.513938	0.661206	0.705307	0.85248	0.410458	0.630405	0.686115	0.729571	no
ENSG00000008256	CYTH3	protein_coding	chr7;chr7;chr7;chr7;chr7;chr7;chr7;chr7;chr7;chr7;chr7;chr7;chr7;chr7;chr7;chr7;chr7;chr7;chr7;chr7;chr7;chr7;chr7;chr7;chr7;chr7;chr7;chr7;chr7;chr7;chr7;chr7;chr7;chr7;chr7;chr7;chr7;chr7;chr7;chr7;chr7;chr7;chr7;chr7;chr7;chr7;chr7;chr7;chr7;chr7;chr7;chr7;chr7;chr7;chr7;chr7;chr7;chr7	6161776;6161776;6164740;6165273;6165273;6165273;6165545;6165545;6165545;6165567;6165734;6165734;6165734;6165734;6165734;6170078;6170532;6170535;6170535;6170535;6170535;6170830;6170830;6170830;6170830;6170849;6170852;6171010;6171126;6171202;6171202;6171202;6171202;6171202;6171752;6171983;6171983;6172731;6172731;6173653;6173653;6173653;6177823;6177823;6177823;6187050;6187050;6187064;6187657;6187657…	6165016;6165016;6165016;6165427;6165427;6165427;6165616;6165616;6165616;6165616;6165810;6165810;6165810;6165810;6165810;6170221;6170646;6170646;6170646;6170959;6170646;6170978;6170978;6170978;6170978;6171314;6170978;6171314;6171314;6171314;6171314;6171314;6171314;6171314;6171816;6172110;6172137;6173075;6173075;6173733;6173733;6173733;6177941;6177941;6177941;6187116;6187116;6187116;6187721;6187721…	-;-;-;-;-;-;-;-;-;-;-;-;-;-;-;-;-;-;-;-;-;-;-;-;-;-;-;-;-;-;-;-;-;-;-;-;-;-;-;-;-;-;-;-;-;-;-;-;-;-;-;-;-;-;-;-;-;-	5808	88	434	198	250	63	69	173	168	1.1103	0.00154047	0.0146934	0.644466	1.16661	0.871615	1.23333	0.493388	0.35593	0.731553	0.77552	up
ENSG00000008282	SYPL1	protein_coding	chr7;chr7;chr7;chr7;chr7;chr7;chr7;chr7;chr7;chr7;chr7;chr7;chr7;chr7;chr7;chr7;chr7;chr7;chr7;chr7;chr7;chr7;chr7;chr7;chr7	106090503;106090505;106091407;106091457;106091699;106092548;106092564;106092949;106092949;106092949;106092949;106092949;106097690;106097690;106097690;106097690;106099158;106099158;106099158;106111832;106112140;106112140;106112140;106112479;106112479	106091939;106091939;106091939;106091939;106091939;106092669;106092669;106093137;106093252;106093137;106093137;106093137;106097897;106097862;106097897;106097897;106099282;106099282;106099282;106112211;106112221;106112211;106112331;106112576;106112576	-;-;-;-;-;-;-;-;-;-;-;-;-;-;-;-;-;-;-;-;-;-;-;-;-	2794	533	2375	1341	1048	732	2323	2566	2808	-0.635748	0.00428314	0.0324841	3.01623	3.92226	3.66463	3.67508	3.4394	4.36333	4.41702	4.68546	no
ENSG00000008283	CYB561	protein_coding	chr17;chr17;chr17;chr17;chr17;chr17;chr17;chr17;chr17;chr17;chr17;chr17;chr17;chr17;chr17;chr17;chr17;chr17;chr17;chr17;chr17;chr17;chr17;chr17;chr17;chr17;chr17;chr17;chr17;chr17;chr17;chr17;chr17;chr17;chr17;chr17;chr17;chr17;chr17;chr17;chr17;chr17;chr17;chr17;chr17;chr17;chr17;chr17;chr17;chr17;chr17;chr17;chr17;chr17;chr17;chr17;chr17;chr17;chr17;chr17;chr17;chr17;chr17;chr17;chr17;chr17;chr…	63432304;63432304;63432305;63432307;63433145;63433216;63433564;63433909;63433964;63434140;63434192;63434261;63434314;63434331;63434403;63434478;63435086;63435086;63435086;63435086;63435086;63435086;63435086;63435086;63435086;63435086;63435086;63435086;63435086;63435086;63435086;63435415;63435558;63435688;63435688;63435688;63435688;63435688;63435688;63435688;63435688;63435688;63435688;63435688;634…	63434594;63434594;63434594;63434594;63433415;63434594;63434594;63434620;63434594;63434594;63434594;63434594;63434594;63434594;63434594;63434594;63435243;63435243;63435243;63435243;63435399;63435243;63435243;63435243;63435184;63435243;63435243;63435243;63435243;63435243;63435243;63435791;63435573;63435791;63435791;63435791;63435791;63435791;63435791;63435791;63435791;63435791;63435791;63435791;634…	-;-;-;-;-;-;-;-;-;-;-;-;-;-;-;-;-;-;-;-;-;-;-;-;-;-;-;-;-;-;-;-;-;-;-;-;-;-;-;-;-;-;-;-;-;-;-;-;-;-;-;-;-;-;-;-;-;-;-;-;-;-;-;-;-;-;-;-;-;-;-;-;-;-;-;-;-;-;-;-;-;-;-;-;-;-;-;-;-;-;-;-;-;-;-;-;-;-;-;-;-;-	5320	603	1820	1838	1038	734	1539	1903	1277	-0.0323008	0.875871	0.951638	2.38209	2.74397	3.23397	2.83274	2.62909	2.96596	3.15883	2.78804	no
ENSG00000008294	SPAG9	protein_coding	chr17;chr17;chr17;chr17;chr17;chr17;chr17;chr17;chr17;chr17;chr17;chr17;chr17;chr17;chr17;chr17;chr17;chr17;chr17;chr17;chr17;chr17;chr17;chr17;chr17;chr17;chr17;chr17;chr17;chr17;chr17;chr17;chr17;chr17;chr17;chr17;chr17;chr17;chr17;chr17;chr17;chr17;chr17;chr17;chr17;chr17;chr17;chr17;chr17;chr17;chr17;chr17;chr17;chr17;chr17;chr17;chr17;chr17;chr17;chr17;chr17;chr17;chr17;chr17;chr17;chr17;chr…	50962174;50962174;50964149;50965060;50965075;50965627;50965644;50966300;50970707;50970707;50970707;50970707;50970707;50970707;50974771;50974771;50974771;50974771;50974771;50974771;50974870;50975863;50976600;50977108;50977108;50977108;50977108;50977108;50977108;50979746;50979746;50979746;50979746;50979746;50979746;50979746;50982524;50982524;50982524;50982524;50982524;50982524;50984923;50984923;509…	50966387;50966387;50964394;50965494;50966387;50966387;50966387;50966387;50970856;50970856;50970856;50970856;50970856;50970856;50974947;50975360;50974947;50974947;50974947;50974947;50974947;50975901;50977221;50977221;50977221;50977221;50977221;50977221;50977221;50979917;50979917;50979917;50979917;50979917;50979917;50979917;50982672;50982672;50982672;50982672;50982672;50982672;50984990;50984990;509…	-;-;-;-;-;-;-;-;-;-;-;-;-;-;-;-;-;-;-;-;-;-;-;-;-;-;-;-;-;-;-;-;-;-;-;-;-;-;-;-;-;-;-;-;-;-;-;-;-;-;-;-;-;-;-;-;-;-;-;-;-;-;-;-;-;-;-;-;-;-;-;-;-;-;-;-;-;-;-;-;-;-;-;-;-;-;-;-;-;-;-;-;-;-;-;-;-;-;-;-;-;-;-;-;-;-;-;-;-;-;-;-;-;-;-;-;-;-;-;-;-;-;-;-;-;-;-;-;-;-;-;-;-;-;-;-;-;-;-;-;-;-;-;-;-;-;-;-;-;-;-;-;-;-;-;-;-;-;-;-;-;-;-;-;-;-;-;-;-;-;-;-;-;-;-;-;-;-;-;-;-;-;-;-;-;-;-;-;-;-;-;-;-;-;-;-;-;-;-;-…	11963	320	746	797	836	436	442	1183	885	-0.0397154	0.845841	0.939418	0.995831	1.02774	1.39037	1.67513	1.24489	0.903198	1.67471	1.49593	no
ENSG00000008311	AASS	protein_coding	chr7;chr7;chr7;chr7;chr7;chr7;chr7;chr7;chr7;chr7;chr7;chr7;chr7;chr7;chr7;chr7;chr7;chr7;chr7;chr7;chr7;chr7;chr7;chr7;chr7;chr7;chr7;chr7;chr7;chr7;chr7;chr7;chr7;chr7;chr7;chr7;chr7;chr7;chr7;chr7;chr7;chr7;chr7;chr7;chr7;chr7;chr7;chr7;chr7;chr7;chr7;chr7;chr7;chr7;chr7;chr7;chr7;chr7;chr7;chr7;chr7;chr7;chr7;chr7;chr7;chr7;chr7;chr7;chr7;chr7;chr7;chr7;chr7;chr7;chr7;chr7;chr7;chr7;chr7;chr7…	122075647;122076133;122076149;122076242;122076303;122076303;122077836;122077838;122077838;122077838;122077838;122077838;122077838;122078862;122078862;122078862;122078862;122078862;122078862;122078862;122079149;122079597;122079597;122079597;122079597;122079597;122079597;122081500;122081500;122081500;122081500;122081500;122081500;122082788;122082788;122082788;122086012;122086012;122086012;122086012…	122076607;122076607;122076607;122076607;122076607;122076607;122078014;122078014;122078014;122078014;122078014;122078014;122078014;122078950;122078950;122078950;122078950;122078950;122078950;122079712;122079327;122079690;122079712;122079712;122079712;122079712;122079712;122081595;122081595;122081595;122081595;122081595;122081595;122082872;122082891;122082891;122086179;122086179;122086179;122086179…	-;-;-;-;-;-;-;-;-;-;-;-;-;-;-;-;-;-;-;-;-;-;-;-;-;-;-;-;-;-;-;-;-;-;-;-;-;-;-;-;-;-;-;-;-;-;-;-;-;-;-;-;-;-;-;-;-;-;-;-;-;-;-;-;-;-;-;-;-;-;-;-;-;-;-;-;-;-;-;-;-;-;-;-;-;-;-;-;-;-;-;-;-;-;-;-;-;-;-;-;-;-;-;-;-;-;-;-;-;-;-;-;-;-;-;-;-;-	4591	24	220	117	69	25	68	121	86	0.509971	0.371238	0.660553	0.256169	0.846628	0.696216	0.557531	0.268669	0.431733	0.663902	0.546924	no
ENSG00000008324	SS18L2	protein_coding	chr3;chr3;chr3;chr3;chr3;chr3;chr3;chr3;chr3	42581840;42590806;42590809;42591274;42591525;42591525;42594422;42594422;42594422	42581958;42590966;42590966;42591601;42591601;42591601;42594998;42594660;42595114	+;+;+;+;+;+;+;+;+	1301	2035	5096	4743	3598	1598	2958	4204	3581	0.394614	0.00432541	0.0327435	5.88603	6.04991	6.4875	6.45626	5.55985	5.76951	6.1828	6.10295	no
ENSG00000008382	MPND	protein_coding	chr19;chr19;chr19;chr19;chr19;chr19;chr19;chr19;chr19;chr19;chr19;chr19;chr19;chr19;chr19;chr19;chr19;chr19;chr19;chr19;chr19;chr19;chr19;chr19;chr19;chr19;chr19;chr19;chr19;chr19;chr19;chr19;chr19;chr19;chr19;chr19;chr19;chr19;chr19;chr19;chr19;chr19;chr19;chr19;chr19;chr19;chr19;chr19;chr19;chr19;chr19;chr19;chr19;chr19;chr19;chr19;chr19;chr19;chr19;chr19;chr19;chr19;chr19;chr19;chr19;chr19;chr…	4343527;4343554;4343559;4343566;4343605;4343708;4343708;4343708;4343708;4343711;4345745;4345745;4345745;4345745;4345745;4345745;4352897;4352897;4352897;4352897;4352897;4352897;4352990;4354045;4354045;4354045;4354045;4354045;4354045;4354045;4354324;4354324;4354324;4354324;4354324;4354324;4354324;4354949;4354949;4354949;4354949;4354949;4354949;4355097;4355097;4355097;4355097;4355097;4355097;4357253…	4343600;4343600;4343600;4343600;4343994;4343994;4343994;4343994;4343994;4343994;4345981;4345981;4345981;4345981;4345981;4345981;4353029;4353029;4353029;4353029;4353029;4353029;4353029;4354129;4354129;4354129;4354129;4354129;4354129;4354129;4354577;4354420;4354420;4354420;4354420;4354420;4354420;4355021;4355021;4355021;4355021;4355021;4355021;4355173;4355173;4355173;4355173;4355173;4355173;4357421…	+;+;+;+;+;+;+;+;+;+;+;+;+;+;+;+;+;+;+;+;+;+;+;+;+;+;+;+;+;+;+;+;+;+;+;+;+;+;+;+;+;+;+;+;+;+;+;+;+;+;+;+;+;+;+;+;+;+;+;+;+;+;+;+;+;+;+;+;+;+;+;+;+;+;+;+;+;+	2049	46	35	54	18	65	48	41	31	-0.1664	0.797292	0.921329	0.875336	0.361274	0.71494	0.351334	1.13256	0.633893	0.529727	0.456601	no
ENSG00000008394	MGST1	protein_coding	chr12;chr12;chr12;chr12;chr12;chr12;chr12;chr12;chr12;chr12;chr12;chr12;chr12;chr12;chr12;chr12;chr12;chr12;chr12;chr12;chr12;chr12;chr12;chr12;chr12;chr12;chr12;chr12;chr12;chr12;chr12;chr12;chr12;chr12;chr12;chr12;chr12;chr12;chr12;chr12;chr12;chr12;chr12;chr12;chr12;chr12;chr12;chr12;chr12;chr12;chr12;chr12;chr12;chr12;chr12;chr12;chr12;chr12;chr12;chr12;chr12;chr12;chr12;chr12	16347142;16347142;16347645;16347645;16347649;16347652;16347654;16347654;16347664;16347694;16347778;16347778;16347797;16348894;16350746;16353417;16354231;16354231;16354231;16354231;16354231;16354231;16354231;16354231;16354231;16354231;16354231;16354231;16354231;16354231;16357511;16357605;16357605;16357605;16357605;16357605;16357605;16357605;16357605;16357605;16357605;16357605;16357605;16360300;163…	16347184;16347184;16347710;16347710;16347710;16347710;16347710;16347710;16347710;16347710;16347898;16347898;16347898;16349106;16350799;16353467;16354378;16354378;16354378;16354378;16354378;16354378;16354378;16354378;16354724;16354270;16354378;16354378;16354378;16354378;16357699;16357699;16357699;16357699;16357699;16357699;16357699;16357699;16357699;16357699;16357699;16357699;16357699;16360443;163…	+;+;+;+;+;+;+;+;+;+;+;+;+;+;+;+;+;+;+;+;+;+;+;+;+;+;+;+;+;+;+;+;+;+;+;+;+;+;+;+;+;+;+;+;+;+;+;+;+;+;+;+;+;+;+;+;+;+;+;+;+;+;+;+	6213	4	9	0	0	252	495	34	39	-6.32045	2.88486e-13	3.31759e-11	0.0341165	0.0344013	0	0	1.33609	1.52431	0.165216	0.20723	down
ENSG00000008405	CRY1	protein_coding	chr12;chr12;chr12;chr12;chr12;chr12;chr12;chr12;chr12;chr12;chr12;chr12;chr12;chr12;chr12;chr12;chr12;chr12;chr12;chr12;chr12;chr12;chr12;chr12;chr12;chr12;chr12;chr12;chr12;chr12;chr12;chr12;chr12;chr12;chr12	106991364;106991367;106992487;106992787;106992965;106992965;106997294;106997294;106997294;106997488;106997488;106997488;106997915;106997915;106999551;106999551;106999789;106999942;106999942;107001280;107001280;107001280;107001764;107001764;107001764;107005106;107005106;107022084;107022084;107042950;107049771;107049954;107072935;107092804;107092804	106992001;106993036;106992890;106992890;106993036;106993036;106997386;106997406;106997386;106997539;106997690;106997690;106998066;106998066;106999862;106999862;107000082;107000082;107000082;107001368;107001368;107001368;107001851;107001948;107001948;107005248;107005248;107022192;107022192;107043178;107049852;107050359;107073054;107093513;107093829	-;-;-;-;-;-;-;-;-;-;-;-;-;-;-;-;-;-;-;-;-;-;-;-;-;-;-;-;-;-;-;-;-;-;-	5062	1085	3134	3944	3177	855	1767	4109	3533	0.303892	0.0182719	0.0973001	3.16459	3.50003	4.31924	4.37155	2.87759	3.20501	4.24776	4.1839	no
ENSG00000008438	PGLYRP1	protein_coding	chr19;chr19;chr19	46019153;46019526;46022735	46019419;46019647;46023065	-;-;-	720	4	36	0	0	54	299	0	3	-3.27464	0.00254442	0.0216122	0.270819	0.874164	0	0	1.9333	3.43041	0	0.140823	down
ENSG00000008513	ST3GAL1	protein_coding	chr8;chr8;chr8;chr8;chr8;chr8;chr8;chr8;chr8;chr8;chr8;chr8;chr8;chr8;chr8;chr8;chr8;chr8;chr8;chr8;chr8;chr8;chr8;chr8;chr8;chr8;chr8;chr8;chr8;chr8;chr8;chr8;chr8;chr8;chr8;chr8;chr8;chr8;chr8;chr8;chr8;chr8;chr8;chr8;chr8;chr8;chr8;chr8;chr8;chr8;chr8;chr8;chr8;chr8;chr8;chr8;chr8;chr8;chr8;chr8;chr8;chr8;chr8;chr8;chr8;chr8	133454848;133454853;133458945;133461875;133461875;133461875;133463414;133463414;133463414;133464778;133464778;133464778;133464778;133464931;133465642;133465894;133465894;133465894;133465894;133465894;133475719;133475719;133475719;133475719;133475809;133475877;133475884;133476029;133476029;133476143;133476278;133476278;133476278;133476278;133476523;133488082;133489538;133489538;133489538;133499135…	133459937;133459937;133459937;133461994;133461994;133461994;133463459;133463459;133463459;133464957;133464957;133464957;133464957;133464957;133466090;133466090;133466090;133466090;133466090;133466090;133476074;133475934;133476074;133476600;133476600;133476074;133476074;133476600;133476600;133476600;133476603;133476600;133476600;133476600;133476600;133488439;133489633;133489640;133489700;133499189…	-;-;-;-;-;-;-;-;-;-;-;-;-;-;-;-;-;-;-;-;-;-;-;-;-;-;-;-;-;-;-;-;-;-;-;-;-;-;-;-;-;-;-;-;-;-;-;-;-;-;-;-;-;-;-;-;-;-;-;-;-;-;-;-;-;-	8729	2496	10693	5224	4634	3566	6959	8349	8471	-0.276023	0.119798	0.350573	3.53955	4.42002	3.96028	4.14268	4.0318	4.30574	4.47293	4.63696	no
ENSG00000008517	IL32	protein_coding	chr16;chr16;chr16;chr16;chr16;chr16;chr16;chr16;chr16;chr16;chr16;chr16;chr16;chr16;chr16;chr16;chr16;chr16;chr16;chr16;chr16;chr16;chr16;chr16;chr16;chr16;chr16;chr16;chr16;chr16;chr16;chr16;chr16;chr16;chr16;chr16;chr16;chr16;chr16;chr16;chr16;chr16;chr16;chr16;chr16;chr16;chr16;chr16;chr16;chr16;chr16;chr16;chr16;chr16;chr16;chr16;chr16;chr16;chr16;chr16;chr16;chr16;chr16;chr16;chr16;chr16;chr…	3065297;3065312;3065312;3065322;3065322;3065355;3065358;3065369;3065369;3065377;3065380;3065384;3065392;3065404;3065610;3065610;3065614;3065621;3065631;3065631;3065639;3065639;3065640;3065640;3065641;3065642;3065653;3065654;3065662;3065662;3065663;3065677;3065712;3065781;3065781;3065781;3065781;3065781;3065781;3065784;3065784;3065784;3065784;3065784;3065784;3065784;3065784;3065784;3065784;3065784…	3065494;3065494;3065494;3065494;3065494;3065826;3065494;3065494;3065826;3065494;3065494;3065687;3065494;3065494;3065710;3065655;3065655;3065687;3065687;3065655;3065687;3065687;3065687;3065826;3065710;3065687;3065687;3065687;3065826;3065687;3065710;3065710;3065826;3065826;3065826;3065826;3065826;3065826;3065826;3065826;3065826;3065826;3065826;3065826;3065826;3065826;3065826;3065826;3065826;3065826…	+;+;+;+;+;+;+;+;+;+;+;+;+;+;+;+;+;+;+;+;+;+;+;+;+;+;+;+;+;+;+;+;+;+;+;+;+;+;+;+;+;+;+;+;+;+;+;+;+;+;+;+;+;+;+;+;+;+;+;+;+;+;+;+;+;+;+;+;+;+;+;+;+;+;+;+;+;+;+;+;+;+;+;+;+;+;+;+;+;+;+;+;+;+;+;+;+;+;+;+;+;+;+;+;+;+;+;+;+;+;+;+;+;+;+;+;+;+;+;+;+;+;+;+;+;+;+;+;+;+;+;+;+;+;+;+;+;+;+;+;+;+;+;+;+;+;+;+;+;+;+;+;+;+;+;+;+;+;+;+;+;+;+;+;+;+;+;+;+;+;+;+;+;+;+;+;+;+;+;+;+;+;+;+;+;+;+;+;+;+;+;+;+;+;+;+;+;+;+;+…	3209	63169	86018	79496	36252	39799	40994	51178	32953	0.727569	0.0049488	0.0365414	9.51701	8.80589	9.23822	8.47409	8.86792	8.23782	8.47007	7.98698	no
ENSG00000008710	PKD1	protein_coding	chr16;chr16;chr16;chr16;chr16;chr16;chr16;chr16;chr16;chr16;chr16;chr16;chr16;chr16;chr16;chr16;chr16;chr16;chr16;chr16;chr16;chr16;chr16;chr16;chr16;chr16;chr16;chr16;chr16;chr16;chr16;chr16;chr16;chr16;chr16;chr16;chr16;chr16;chr16;chr16;chr16;chr16;chr16;chr16;chr16;chr16;chr16;chr16;chr16;chr16;chr16;chr16;chr16;chr16;chr16;chr16;chr16;chr16;chr16;chr16;chr16;chr16;chr16;chr16;chr16;chr16;chr…	2088710;2088710;2089527;2090285;2090285;2090285;2090674;2090674;2090674;2090765;2090883;2090884;2090884;2090884;2090985;2091423;2091423;2091423;2091423;2091428;2091781;2091781;2091781;2091781;2091781;2091781;2091823;2092046;2092047;2092047;2092047;2092047;2092047;2092480;2092480;2092480;2092480;2092480;2092480;2092886;2092954;2092954;2092954;2093355;2093544;2093544;2093544;2093544;2093544;2093811…	2090194;2090194;2090194;2090590;2090590;2090590;2090839;2090808;2090808;2090808;2091174;2091174;2091174;2091174;2091174;2091597;2091597;2091597;2091597;2091597;2092188;2091906;2091854;2092013;2091906;2091906;2091906;2092188;2092188;2092188;2092170;2092188;2092188;2092911;2092592;2092597;2092592;2092592;2092592;2093093;2093093;2093093;2093093;2093738;2093738;2093738;2093738;2093738;2093738;2093873…	-;-;-;-;-;-;-;-;-;-;-;-;-;-;-;-;-;-;-;-;-;-;-;-;-;-;-;-;-;-;-;-;-;-;-;-;-;-;-;-;-;-;-;-;-;-;-;-;-;-;-;-;-;-;-;-;-;-;-;-;-;-;-;-;-;-;-;-;-;-;-;-;-;-;-;-;-;-;-;-;-;-;-;-;-;-;-;-;-;-;-;-;-;-;-;-;-;-;-;-;-;-;-;-;-;-;-;-;-;-;-;-;-;-;-;-;-;-;-;-;-;-;-;-;-;-;-;-;-;-;-;-;-;-;-;-;-;-;-;-;-;-;-;-;-;-;-;-;-;-;-;-;-;-;-;-;-;-;-;-;-;-;-;-;-;-;-;-;-;-;-;-;-;-;-;-;-;-;-;-;-;-;-;-;-;-;-;-;-;-;-;-;-;-;-;-;-;-;-;-…	18532	217	396	346	272	200	261	664	564	-0.263547	0.240283	0.524951	0.521277	0.439331	0.540427	0.546657	0.491269	0.41328	0.843517	0.806465	no
ENSG00000008838	MED24	protein_coding	chr17;chr17;chr17;chr17;chr17;chr17;chr17;chr17;chr17;chr17;chr17;chr17;chr17;chr17;chr17;chr17;chr17;chr17;chr17;chr17;chr17;chr17;chr17;chr17;chr17;chr17;chr17;chr17;chr17;chr17;chr17;chr17;chr17;chr17;chr17;chr17;chr17;chr17;chr17;chr17;chr17;chr17;chr17;chr17;chr17;chr17;chr17;chr17;chr17;chr17;chr17;chr17;chr17;chr17;chr17;chr17;chr17;chr17;chr17;chr17;chr17;chr17;chr17;chr17;chr17;chr17;chr…	40019097;40019098;40019102;40019108;40019129;40019145;40019173;40019449;40019503;40019529;40019632;40019785;40019785;40019785;40019785;40019785;40019785;40019785;40019785;40019785;40020273;40020273;40020273;40020273;40020273;40020273;40020273;40020273;40020273;40020273;40020528;40021173;40021955;40021955;40021955;40021955;40021955;40021955;40021955;40021955;40022394;40022394;40022394;40022394;400…	40019645;40019645;40019645;40019645;40019292;40019645;40019645;40019933;40019645;40019645;40019645;40020010;40019933;40019933;40019933;40020010;40019933;40019933;40019933;40019933;40020353;40020353;40020482;40020353;40020610;40020353;40020353;40020353;40020353;40020353;40020619;40021414;40022054;40022054;40022054;40022054;40022054;40022054;40022054;40022054;40022484;40022484;40022484;40022484;400…	-;-;-;-;-;-;-;-;-;-;-;-;-;-;-;-;-;-;-;-;-;-;-;-;-;-;-;-;-;-;-;-;-;-;-;-;-;-;-;-;-;-;-;-;-;-;-;-;-;-;-;-;-;-;-;-;-;-;-;-;-;-;-;-;-;-;-;-;-;-;-;-;-;-;-;-;-;-;-;-;-;-;-;-;-;-;-;-;-;-;-;-;-;-;-;-;-;-;-;-;-;-;-;-;-;-;-;-;-;-;-;-;-;-;-;-;-;-;-;-;-;-;-;-;-;-;-;-;-;-;-;-;-;-;-;-;-;-;-;-;-;-;-;-;-;-;-;-;-;-;-;-;-;-;-;-;-;-;-;-;-;-;-;-;-;-;-;-;-;-;-;-;-;-;-;-;-;-;-;-;-;-;-;-;-;-;-;-;-;-;-;-;-;-;-;-;-;-;-;-…	6962	891	3657	1620	1191	582	2369	1715	1255	0.286552	0.233997	0.518855	2.52528	3.28549	2.73623	2.67121	2.05048	3.17223	2.69193	2.44254	no
ENSG00000008853	RHOBTB2	protein_coding	chr8;chr8;chr8;chr8;chr8;chr8;chr8;chr8;chr8;chr8;chr8;chr8;chr8;chr8;chr8;chr8;chr8;chr8;chr8;chr8;chr8;chr8;chr8;chr8;chr8;chr8;chr8;chr8;chr8;chr8;chr8;chr8;chr8;chr8;chr8;chr8;chr8;chr8;chr8;chr8;chr8;chr8;chr8;chr8;chr8;chr8;chr8;chr8;chr8	22987417;22987482;22992031;22992068;22992097;22994561;22994561;22994561;22995841;22998923;22999579;22999929;23004044;23004425;23004425;23004425;23004425;23004425;23004425;23005372;23005372;23005372;23005372;23005372;23005960;23005960;23005960;23005960;23005960;23006728;23006728;23006728;23007839;23007993;23007993;23007993;23010538;23010538;23010538;23010538;23014690;23014690;23014690;23015638;230…	22987563;22987563;22992180;22992180;22992180;22994639;22994639;22994639;22995882;22999161;23000105;23000105;23004143;23004844;23004626;23004626;23004626;23004626;23004626;23005475;23005475;23005475;23005475;23005475;23006129;23006145;23006145;23006145;23006145;23007746;23007746;23007746;23008111;23008111;23008111;23008111;23010641;23010688;23010688;23010688;23014778;23014778;23014778;23015743;230…	+;+;+;+;+;+;+;+;+;+;+;+;+;+;+;+;+;+;+;+;+;+;+;+;+;+;+;+;+;+;+;+;+;+;+;+;+;+;+;+;+;+;+;+;+;+;+;+;+	6580	199	324	223	177	178	226	234	305	0.0364549	0.893249	0.957658	1.08685	0.864166	0.867765	0.883102	1.01213	0.855155	0.838739	1.09805	no
ENSG00000008869	HEATR5B	protein_coding	chr2;chr2;chr2;chr2;chr2;chr2;chr2;chr2;chr2;chr2;chr2;chr2;chr2;chr2;chr2;chr2;chr2;chr2;chr2;chr2;chr2;chr2;chr2;chr2;chr2;chr2;chr2;chr2;chr2;chr2;chr2;chr2;chr2;chr2;chr2;chr2;chr2;chr2;chr2;chr2;chr2;chr2;chr2;chr2;chr2;chr2	36968383;36980897;36988646;36988646;36990648;37000586;37002306;37003542;37005632;37007050;37008168;37008611;37013841;37013841;37019809;37020655;37027923;37028681;37032629;37037855;37040329;37041024;37041133;37049653;37049653;37053502;37053502;37056440;37056440;37057317;37058451;37058888;37060581;37061939;37064740;37065755;37068681;37070230;37072110;37072212;37075485;37075485;37076911;37079120;370…	36968601;36981794;36988859;36988859;36990799;37000813;37002572;37003686;37005759;37007304;37008848;37008848;37013995;37014020;37019877;37020836;37028174;37028920;37032773;37038024;37040518;37041292;37041292;37049843;37049843;37053607;37053607;37056484;37056615;37057480;37058560;37058987;37060733;37062050;37064990;37065910;37068930;37070387;37072281;37072281;37076164;37075634;37077019;37079331;370…	-;-;-;-;-;-;-;-;-;-;-;-;-;-;-;-;-;-;-;-;-;-;-;-;-;-;-;-;-;-;-;-;-;-;-;-;-;-;-;-;-;-;-;-;-;-	8206	477	1346	1171	787	352	506	1297	1260	0.30516	0.0773298	0.265402	1.66017	1.90014	2.16126	2.00371	1.38541	1.29414	2.17133	2.25655	no
ENSG00000008952	SEC62	protein_coding	chr3;chr3;chr3;chr3;chr3;chr3;chr3;chr3;chr3;chr3;chr3;chr3;chr3;chr3;chr3;chr3;chr3;chr3;chr3;chr3;chr3;chr3;chr3;chr3;chr3;chr3;chr3;chr3;chr3;chr3;chr3;chr3;chr3;chr3;chr3;chr3;chr3;chr3;chr3;chr3;chr3;chr3;chr3;chr3;chr3;chr3;chr3;chr3;chr3;chr3;chr3	169966635;169966765;169966801;169966808;169966814;169966815;169966826;169968385;169969287;169975451;169975608;169975608;169975608;169975608;169975608;169975608;169976946;169976946;169976946;169976946;169976946;169976946;169976946;169982637;169982660;169982707;169982707;169982707;169982707;169982707;169982869;169983161;169983161;169983161;169983161;169983161;169983161;169985129;169985805;169985805…	169966858;169966858;169966858;169966858;169966858;169966858;169966858;169968523;169969383;169975716;169975716;169975716;169975716;169975716;169975716;169975716;169977051;169977051;169977051;169977051;169977051;169977051;169977051;169982911;169982911;169982911;169982859;169982857;169982911;169982911;169982911;169983939;169983253;169983253;169983253;169983253;169983253;169985189;169985865;169985885…	+;+;+;+;+;+;+;+;+;+;+;+;+;+;+;+;+;+;+;+;+;+;+;+;+;+;+;+;+;+;+;+;+;+;+;+;+;+;+;+;+;+;+;+;+;+;+;+;+;+;+	7928	4215	7810	4748	3777	4658	5127	9098	9508	-0.362962	0.0966033	0.308048	4.37581	4.12192	3.96124	3.99583	4.52893	4.02072	4.72487	4.93132	no
ENSG00000008988	RPS20	protein_coding	chr8;chr8;chr8;chr8;chr8;chr8;chr8;chr8;chr8;chr8;chr8;chr8;chr8;chr8;chr8;chr8;chr8;chr8;chr8;chr8;chr8;chr8;chr8;chr8;chr8;chr8;chr8;chr8;chr8;chr8;chr8;chr8;chr8;chr8;chr8;chr8;chr8;chr8;chr8;chr8;chr8;chr8	56067295;56069703;56069738;56072947;56073042;56073054;56073054;56073054;56073073;56073075;56073117;56073117;56073127;56073316;56073462;56073695;56073695;56073695;56073695;56073695;56073695;56073695;56074060;56074060;56074060;56074060;56074060;56074060;56074060;56074060;56074060;56074254;56074254;56074381;56074381;56074381;56074381;56074381;56074381;56074381;56074381;56074381	56068530;56069833;56069833;56073272;56073272;56073272;56073272;56073272;56073768;56073272;56073272;56073272;56073272;56073768;56074159;56073768;56074159;56073768;56073768;56073768;56073768;56073768;56074159;56074159;56074159;56074159;56074159;56074159;56074150;56074506;56074159;56074356;56074510;56074581;56074498;56074506;56074506;56074506;56074510;56074506;56074472;56074509	-;-;-;-;-;-;-;-;-;-;-;-;-;-;-;-;-;-;-;-;-;-;-;-;-;-;-;-;-;-;-;-;-;-;-;-;-;-;-;-;-;-	3002	5365	11942	12910	9605	8019	8246	21887	27090	-0.519611	0.0124728	0.0732774	6.07522	6.07188	6.72336	6.66431	6.66409	6.03772	7.34564	7.80131	no
ENSG00000009307	CSDE1	protein_coding	chr1;chr1;chr1;chr1;chr1;chr1;chr1;chr1;chr1;chr1;chr1;chr1;chr1;chr1;chr1;chr1;chr1;chr1;chr1;chr1;chr1;chr1;chr1;chr1;chr1;chr1;chr1;chr1;chr1;chr1;chr1;chr1;chr1;chr1;chr1;chr1;chr1;chr1;chr1;chr1;chr1;chr1;chr1;chr1;chr1;chr1;chr1;chr1;chr1;chr1;chr1;chr1;chr1;chr1;chr1;chr1;chr1;chr1;chr1;chr1;chr1;chr1;chr1;chr1;chr1;chr1;chr1;chr1;chr1;chr1;chr1;chr1;chr1;chr1;chr1;chr1;chr1;chr1;chr1;chr1…	114716913;114716914;114716916;114716917;114717295;114717305;114717312;114717802;114717957;114718613;114718613;114718613;114718613;114718613;114718613;114718613;114718613;114718613;114719579;114719579;114719579;114719579;114719579;114719579;114719579;114719579;114720216;114720539;114720539;114720539;114720539;114720539;114720539;114720539;114720539;114720578;114723883;114723883;114723883;114723883…	114718216;114718216;114718216;114718216;114718216;114718216;114718216;114718216;114718216;114718745;114718745;114718938;114718745;114718745;114718745;114718745;114718745;114718745;114719742;114719742;114719742;114719742;114719742;114719742;114719742;114719742;114720717;114720717;114720717;114720717;114720717;114720717;114720717;114720717;114720717;114720717;114724287;114724002;114724002;114724002…	-;-;-;-;-;-;-;-;-;-;-;-;-;-;-;-;-;-;-;-;-;-;-;-;-;-;-;-;-;-;-;-;-;-;-;-;-;-;-;-;-;-;-;-;-;-;-;-;-;-;-;-;-;-;-;-;-;-;-;-;-;-;-;-;-;-;-;-;-;-;-;-;-;-;-;-;-;-;-;-;-;-;-;-;-;-;-;-;-;-;-;-;-;-;-;-;-;-;-;-;-;-;-;-;-;-;-;-;-;-;-;-;-;-;-;-;-;-;-;-;-;-;-;-;-;-;-;-;-;-;-;-;-;-;-;-;-;-;-;-;-;-;-;-;-;-;-;-;-;-;-;-;-;-;-;-;-;-;-;-;-;-;-;-;-;-;-;-;-;-;-;-;-;-;-;-;-;-;-;-;-;-;-;-;-;-;-;-;-	5778	4169	27151	28896	22414	5251	16946	40735	39793	-0.153769	0.56581	0.802116	4.79796	6.3089	6.93918	6.93972	5.13594	6.13086	7.29749	7.41343	no
ENSG00000009335	UBE3C	protein_coding	chr7;chr7;chr7;chr7;chr7;chr7;chr7;chr7;chr7;chr7;chr7;chr7;chr7;chr7;chr7;chr7;chr7;chr7;chr7;chr7;chr7;chr7;chr7;chr7;chr7;chr7;chr7;chr7;chr7;chr7;chr7;chr7;chr7;chr7;chr7;chr7;chr7;chr7;chr7;chr7;chr7;chr7;chr7;chr7;chr7;chr7;chr7;chr7;chr7;chr7;chr7;chr7;chr7;chr7;chr7;chr7;chr7;chr7;chr7;chr7;chr7;chr7;chr7;chr7;chr7	157138913;157138916;157139195;157139212;157139279;157163810;157163810;157164419;157169048;157169048;157170304;157170304;157170304;157170304;157174919;157174919;157174919;157178690;157178690;157178690;157181518;157181518;157181518;157182108;157182108;157182108;157183878;157183878;157183878;157186834;157186834;157186834;157188949;157188949;157201721;157207398;157207513;157207703;157207703;157216867…	157139338;157139170;157139338;157139338;157139338;157163863;157163863;157164530;157169122;157169122;157170450;157170450;157170450;157170450;157175034;157175034;157175034;157178847;157178847;157178847;157181671;157181671;157181671;157182328;157182328;157182328;157184029;157184029;157184029;157187021;157187021;157187021;157189294;157189296;157201807;157207555;157207555;157207935;157207935;157217245…	+;+;+;+;+;+;+;+;+;+;+;+;+;+;+;+;+;+;+;+;+;+;+;+;+;+;+;+;+;+;+;+;+;+;+;+;+;+;+;+;+;+;+;+;+;+;+;+;+;+;+;+;+;+;+;+;+;+;+;+;+;+;+;+;+	9220	365	1743	1681	984	307	887	1790	1984	0.103399	0.658859	0.853263	1.30534	2.05287	2.44291	2.12098	1.17098	1.70746	2.40723	2.65427	no
ENSG00000009413	REV3L	protein_coding	chr6;chr6;chr6;chr6;chr6;chr6;chr6;chr6;chr6;chr6;chr6;chr6;chr6;chr6;chr6;chr6;chr6;chr6;chr6;chr6;chr6;chr6;chr6;chr6;chr6;chr6;chr6;chr6;chr6;chr6;chr6;chr6;chr6;chr6;chr6;chr6;chr6;chr6;chr6;chr6;chr6;chr6;chr6;chr6;chr6;chr6;chr6;chr6;chr6;chr6;chr6;chr6;chr6;chr6;chr6;chr6;chr6;chr6;chr6;chr6;chr6;chr6;chr6;chr6;chr6;chr6;chr6;chr6;chr6;chr6;chr6;chr6;chr6;chr6;chr6;chr6;chr6;chr6;chr6;chr6…	111299028;111299031;111299031;111299031;111299031;111299052;111299052;111307361;111307361;111307361;111307361;111307361;111307361;111307361;111307731;111308014;111308014;111309853;111309853;111309853;111309853;111309853;111309853;111309853;111309853;111311069;111311069;111311069;111311069;111311069;111311069;111311069;111311069;111313352;111313352;111313352;111313352;111313352;111313352;111313352…	111300156;111300156;111300156;111300156;111300156;111300156;111300156;111307570;111307570;111307570;111307570;111307570;111307570;111307570;111307735;111308245;111308245;111310099;111310099;111310099;111310099;111310099;111310099;111310099;111310099;111311259;111311259;111311259;111311259;111311259;111311259;111311259;111311259;111313489;111313489;111313489;111313489;111313489;111313489;111313489…	-;-;-;-;-;-;-;-;-;-;-;-;-;-;-;-;-;-;-;-;-;-;-;-;-;-;-;-;-;-;-;-;-;-;-;-;-;-;-;-;-;-;-;-;-;-;-;-;-;-;-;-;-;-;-;-;-;-;-;-;-;-;-;-;-;-;-;-;-;-;-;-;-;-;-;-;-;-;-;-;-;-;-;-;-;-;-;-;-;-;-;-;-;-;-;-;-;-;-;-;-;-;-;-;-;-;-;-;-;-;-;-;-;-;-;-;-;-;-;-;-;-;-;-;-;-;-;-;-;-;-;-;-;-;-;-;-;-;-;-;-;-;-;-;-;-;-;-;-;-;-;-;-;-;-;-;-;-;-;-;-;-;-;-;-;-;-;-;-;-;-;-;-;-;-;-;-;-;-;-;-;-;-;-;-;-;-;-;-;-;-;-;-;-;-;-;-;-;-;-…	12425	791	2909	1537	1479	840	1711	2408	2220	-0.0645777	0.68472	0.867986	1.75113	2.29286	2.00385	2.24376	1.82429	2.08521	2.40517	2.4321	no
ENSG00000009694	TENM1	protein_coding	chrX;chrX;chrX;chrX;chrX;chrX;chrX;chrX;chrX;chrX;chrX;chrX;chrX;chrX;chrX;chrX;chrX;chrX;chrX;chrX;chrX;chrX;chrX;chrX;chrX;chrX;chrX;chrX;chrX;chrX;chrX;chrX;chrX;chrX;chrX;chrX;chrX;chrX;chrX;chrX;chrX;chrX;chrX;chrX;chrX;chrX;chrX;chrX;chrX;chrX;chrX;chrX;chrX;chrX;chrX;chrX;chrX;chrX;chrX;chrX;chrX;chrX;chrX;chrX;chrX;chrX;chrX	124375903;124375908;124382670;124382670;124383634;124383634;124385677;124385677;124392052;124392052;124405031;124405031;124406317;124406317;124420311;124420311;124422272;124422272;124453337;124453337;124453459;124481732;124481732;124481732;124487209;124487209;124497016;124497016;124497016;124503560;124503560;124520517;124520517;124523364;124523364;124529864;124529864;124546874;124546874;124561671…	124381294;124381294;124382812;124382812;124384854;124384854;124386064;124386064;124392348;124392348;124405266;124405266;124406489;124406489;124420821;124420821;124422638;124422638;124453491;124453491;124453491;124481964;124481964;124481964;124487229;124487229;124497143;124497265;124497265;124503703;124503703;124520784;124520784;124523625;124523625;124529983;124529983;124547090;124547090;124561817…	-;-;-;-;-;-;-;-;-;-;-;-;-;-;-;-;-;-;-;-;-;-;-;-;-;-;-;-;-;-;-;-;-;-;-;-;-;-;-;-;-;-;-;-;-;-;-;-;-;-;-;-;-;-;-;-;-;-;-;-;-;-;-;-;-;-;-	12896	190	792	563	595	191	157	719	464	0.608692	0.0401766	0.170457	0.630046	1.01657	1.04441	1.29173	0.638531	0.363718	1.16103	0.914875	no
ENSG00000009780	FAM76A	protein_coding	chr1;chr1;chr1;chr1;chr1;chr1;chr1;chr1;chr1;chr1;chr1;chr1;chr1;chr1;chr1;chr1;chr1;chr1;chr1;chr1;chr1;chr1;chr1;chr1;chr1;chr1;chr1;chr1;chr1;chr1;chr1;chr1;chr1;chr1;chr1;chr1;chr1;chr1;chr1;chr1;chr1;chr1;chr1;chr1;chr1;chr1;chr1;chr1;chr1;chr1;chr1;chr1;chr1;chr1;chr1	27725979;27725996;27726028;27726028;27726028;27726057;27727472;27727472;27727472;27727472;27727472;27727472;27730232;27730232;27732603;27732603;27732603;27732603;27732603;27732603;27734031;27734031;27734031;27734031;27734031;27744654;27744654;27744654;27744654;27744654;27744654;27744774;27749068;27749068;27749068;27755195;27755195;27755195;27755195;27755195;27755195;27755195;27759526;27759526;277…	27726161;27726161;27726161;27726161;27726161;27726161;27727536;27727536;27727536;27727536;27727536;27727536;27730333;27730333;27732657;27732657;27732657;27732657;27732657;27732657;27734183;27734183;27734183;27734183;27734183;27744811;27744811;27744811;27744811;27744811;27744811;27744811;27749154;27749154;27749154;27755330;27755330;27755330;27755330;27755330;27755330;27755330;27759627;27759627;277…	+;+;+;+;+;+;+;+;+;+;+;+;+;+;+;+;+;+;+;+;+;+;+;+;+;+;+;+;+;+;+;+;+;+;+;+;+;+;+;+;+;+;+;+;+;+;+;+;+;+;+;+;+;+;+	4034	660	1691	1059	730	507	812	1281	1199	0.194092	0.27126	0.561328	2.82398	2.99697	2.88542	2.73987	2.51713	2.52128	3.00733	3.05556	no
ENSG00000009790	TRAF3IP3	protein_coding	chr1;chr1;chr1;chr1;chr1;chr1;chr1;chr1;chr1;chr1;chr1;chr1;chr1;chr1;chr1;chr1;chr1;chr1;chr1;chr1;chr1;chr1;chr1;chr1;chr1;chr1;chr1;chr1;chr1;chr1;chr1;chr1;chr1;chr1;chr1;chr1;chr1;chr1;chr1;chr1;chr1;chr1;chr1;chr1;chr1;chr1;chr1;chr1;chr1;chr1;chr1;chr1;chr1;chr1;chr1;chr1;chr1;chr1;chr1;chr1;chr1;chr1;chr1;chr1;chr1;chr1;chr1;chr1;chr1;chr1;chr1;chr1;chr1;chr1;chr1;chr1;chr1;chr1;chr1;chr1…	209756032;209756049;209756066;209756136;209756136;209756179;209758498;209758726;209759034;209759034;209759034;209759034;209759034;209759034;209759034;209759982;209759982;209759982;209759982;209759982;209759982;209760172;209762515;209762515;209762515;209762515;209762515;209762515;209762813;209762813;209762813;209762813;209762813;209763068;209763068;209763068;209763068;209763068;209763363;209763363…	209756309;209756309;209756309;209756309;209756309;209756309;209758854;209758854;209759134;209759134;209759134;209759134;209759134;209759134;209759134;209760384;209760324;209760117;209760384;209760384;209760324;209760384;209762662;209762596;209762662;209762662;209762662;209762662;209762870;209762870;209762870;209762870;209762870;209763092;209763092;209763092;209763092;209763092;209763392;209763392…	+;+;+;+;+;+;+;+;+;+;+;+;+;+;+;+;+;+;+;+;+;+;+;+;+;+;+;+;+;+;+;+;+;+;+;+;+;+;+;+;+;+;+;+;+;+;+;+;+;+;+;+;+;+;+;+;+;+;+;+;+;+;+;+;+;+;+;+;+;+;+;+;+;+;+;+;+;+;+;+;+;+;+;+;+;+;+;+;+;+;+;+;+;+;+;+;+;+;+;+;+;+;+;+;+;+;+;+;+;+;+;+;+;+;+;+;+;+;+;+;+;+;+;+;+;+	7750	12432	41344	15436	11317	11459	21527	17602	16809	0.140545	0.312314	0.604317	5.9218	6.48978	5.62864	5.54952	5.82223	6.05359	5.6825	5.76481	no
ENSG00000009844	VTA1	protein_coding	chr6;chr6;chr6;chr6;chr6;chr6;chr6;chr6;chr6;chr6;chr6;chr6;chr6;chr6;chr6;chr6;chr6;chr6;chr6;chr6;chr6;chr6;chr6;chr6;chr6;chr6;chr6;chr6;chr6;chr6;chr6	142147162;142147162;142147230;142147257;142166228;142166228;142169550;142169550;142169550;142169550;142170346;142170346;142170346;142170346;142170346;142189426;142189426;142189426;142189426;142189426;142198439;142198439;142198439;142198439;142198439;142203985;142203985;142218498;142218498;142218498;142218498	142147399;142147399;142147399;142147399;142166322;142166322;142169677;142169677;142169677;142169677;142170421;142170421;142170421;142170421;142170421;142189534;142189534;142189534;142189534;142189534;142198781;142198615;142198615;142198615;142198615;142204065;142204065;142219067;142224689;142220946;142220946	+;+;+;+;+;+;+;+;+;+;+;+;+;+;+;+;+;+;+;+;+;+;+;+;+;+;+;+;+;+;+	7262	2207	8187	3400	3291	1363	5348	4128	3325	0.271524	0.212879	0.491266	3.62011	4.30603	3.63167	3.92833	3.00994	4.19732	3.76589	3.61673	no
ENSG00000009954	BAZ1B	protein_coding	chr7;chr7;chr7;chr7;chr7;chr7;chr7;chr7;chr7;chr7;chr7;chr7;chr7;chr7;chr7;chr7;chr7;chr7;chr7;chr7;chr7;chr7;chr7;chr7;chr7;chr7;chr7;chr7;chr7;chr7;chr7;chr7;chr7;chr7;chr7;chr7;chr7;chr7;chr7;chr7;chr7;chr7	73440398;73441565;73442181;73442725;73442725;73443984;73443984;73447264;73447264;73449542;73449542;73450847;73450847;73459536;73459536;73462464;73462922;73462922;73465439;73465439;73465439;73466296;73466296;73466296;73469517;73469517;73470345;73470345;73476868;73476868;73489194;73489194;73492800;73492800;73498497;73498497;73508327;73508327;73510736;73510736;73521827;73521827	73441693;73442553;73442553;73442828;73442828;73444129;73444129;73447379;73447379;73449689;73449689;73450994;73450994;73459718;73459718;73463099;73463099;73463099;73465537;73465537;73465537;73466387;73466401;73466401;73469650;73469650;73470483;73470483;73478569;73478569;73489391;73489391;73492921;73492921;73498698;73498698;73508471;73508471;73510852;73510852;73522278;73522272	-;-;-;-;-;-;-;-;-;-;-;-;-;-;-;-;-;-;-;-;-;-;-;-;-;-;-;-;-;-;-;-;-;-;-;-;-;-;-;-;-;-	7053	1617	5300	2651	2340	1597	3740	2859	2609	0.12937	0.352847	0.645205	3.25118	3.75685	3.34312	3.51271	3.24968	3.75374	3.32014	3.3367	no
ENSG00000010017	RANBP9	protein_coding	chr6;chr6;chr6;chr6;chr6;chr6;chr6;chr6;chr6;chr6;chr6;chr6;chr6;chr6;chr6;chr6;chr6;chr6;chr6;chr6;chr6;chr6;chr6;chr6;chr6;chr6;chr6;chr6;chr6	13621498;13621501;13622333;13625653;13625653;13625653;13632370;13632370;13632370;13634431;13634431;13637808;13637808;13639563;13639563;13641199;13641199;13642479;13642479;13644545;13644545;13652659;13657109;13657109;13658780;13658780;13696785;13696785;13710935	13622492;13622492;13622492;13625764;13625764;13625764;13632755;13632521;13632521;13634552;13634552;13637955;13637955;13639753;13639753;13641307;13641307;13642591;13642591;13644729;13644729;13652681;13657276;13657276;13658832;13658832;13696805;13696896;13711564	-;-;-;-;-;-;-;-;-;-;-;-;-;-;-;-;-;-;-;-;-;-;-;-;-;-;-;-;-	3347	317	1271	616	498	267	789	1015	738	-0.0454523	0.830592	0.933745	2.17642	2.87305	2.454	2.50342	1.99953	2.71197	2.94931	2.68392	no
ENSG00000010030	ETV7	protein_coding	chr6;chr6;chr6;chr6;chr6;chr6;chr6;chr6;chr6;chr6;chr6;chr6;chr6;chr6;chr6;chr6;chr6;chr6;chr6;chr6;chr6;chr6;chr6;chr6;chr6;chr6;chr6;chr6;chr6;chr6;chr6;chr6;chr6;chr6;chr6;chr6;chr6;chr6;chr6;chr6;chr6;chr6;chr6;chr6;chr6;chr6;chr6;chr6;chr6;chr6;chr6	36354642;36366194;36366194;36366195;36366195;36366195;36366195;36366875;36366875;36366875;36366875;36366875;36366875;36366875;36368929;36368929;36368929;36368929;36368929;36368929;36368929;36371330;36371330;36371330;36371330;36371330;36371330;36373453;36373453;36373453;36373453;36373453;36373453;36373453;36375830;36375871;36375871;36375871;36375871;36385534;36385534;36385534;36385534;36385534;363…	36354687;36366762;36366762;36366762;36366762;36366762;36366762;36366975;36366975;36366975;36366975;36366975;36366975;36366975;36369071;36369071;36369071;36369071;36369071;36369071;36369071;36371560;36371560;36371560;36371560;36371560;36371560;36373578;36373578;36373578;36373578;36373578;36373578;36373578;36376035;36376035;36376035;36376035;36376035;36385669;36385669;36385669;36385669;36385669;363…	-;-;-;-;-;-;-;-;-;-;-;-;-;-;-;-;-;-;-;-;-;-;-;-;-;-;-;-;-;-;-;-;-;-;-;-;-;-;-;-;-;-;-;-;-;-;-;-;-;-;-	1823	105	90	42	172	88	168	43	81	0.449642	0.377635	0.665235	1.65114	0.865869	0.642217	1.98604	1.49291	1.66472	0.606898	1.06585	no
ENSG00000010072	SPRTN	protein_coding	chr1;chr1;chr1;chr1;chr1;chr1;chr1;chr1;chr1;chr1;chr1;chr1;chr1;chr1;chr1;chr1;chr1;chr1;chr1;chr1;chr1;chr1;chr1	231337104;231338048;231338256;231338295;231339427;231339769;231339769;231339769;231339769;231339769;231344623;231347677;231347797;231347797;231347797;231351304;231351304;231351304;231351304;231351304;231352610;231352610;231352610	231338604;231338604;231338604;231338604;231339477;231340061;231339868;231339868;231339868;231339868;231344714;231347925;231347925;231347925;231347925;231351571;231351571;231352521;231351571;231353132;231352764;231352754;231355023	+;+;+;+;+;+;+;+;+;+;+;+;+;+;+;+;+;+;+;+;+;+;+	5906	1254	2511	2319	2239	1178	1437	2601	2358	0.230807	0.11107	0.335443	3.15249	3.01484	3.40005	3.68924	3.08707	2.75075	3.42821	3.43629	no
ENSG00000010165	METTL13	protein_coding	chr1;chr1;chr1;chr1;chr1;chr1;chr1;chr1;chr1;chr1;chr1;chr1;chr1;chr1;chr1;chr1;chr1;chr1;chr1;chr1;chr1;chr1;chr1;chr1;chr1;chr1;chr1;chr1;chr1;chr1;chr1;chr1;chr1;chr1;chr1;chr1	171781664;171781682;171781696;171781702;171781988;171783740;171783740;171783740;171783740;171785879;171785879;171785887;171785887;171787735;171787735;171787735;171787825;171787863;171790452;171790452;171790452;171790452;171792017;171792017;171792017;171792017;171794394;171794396;171794396;171794396;171794396;171796482;171796482;171796482;171796482;171813875	171781795;171781795;171782120;171782120;171782120;171784499;171784039;171784499;171784039;171786078;171786078;171786078;171786080;171787930;171787930;171787930;171787930;171787930;171790925;171790616;171790616;171790616;171792235;171792235;171792235;171792235;171794527;171794527;171794527;171794527;171794527;171796903;171797717;171797717;171797717;171814023	+;+;+;+;+;+;+;+;+;+;+;+;+;+;+;+;+;+;+;+;+;+;+;+;+;+;+;+;+;+;+;+;+;+;+;+	3827	278	1350	349	291	260	743	357	258	0.352885	0.172741	0.437723	1.88752	2.78168	1.68684	1.75989	1.82937	2.47837	1.61744	1.41087	no
ENSG00000010219	DYRK4	protein_coding	chr12;chr12;chr12;chr12;chr12;chr12;chr12;chr12;chr12;chr12;chr12;chr12;chr12;chr12;chr12;chr12;chr12;chr12;chr12;chr12;chr12;chr12;chr12;chr12;chr12;chr12;chr12;chr12;chr12;chr12;chr12;chr12;chr12;chr12;chr12;chr12;chr12;chr12;chr12;chr12;chr12;chr12;chr12;chr12;chr12;chr12;chr12;chr12;chr12;chr12;chr12;chr12;chr12;chr12;chr12;chr12;chr12;chr12;chr12;chr12;chr12;chr12;chr12;chr12;chr12;chr12;chr…	4562204;4562210;4562214;4562223;4563057;4564381;4567317;4567955;4567955;4567955;4567955;4567955;4567955;4572846;4573330;4573330;4580824;4580824;4588937;4588937;4588937;4588937;4588937;4590078;4590099;4590101;4590320;4590330;4590330;4590330;4590330;4590330;4590330;4590330;4590330;4590353;4590757;4590757;4591160;4591160;4591160;4591160;4591160;4591160;4592518;4593002;4593002;4593002;4593002;4596149…	4562283;4562283;4562283;4562283;4563176;4564498;4567383;4568048;4568048;4568048;4568048;4568048;4568048;4573198;4573356;4573356;4580977;4580977;4589017;4589017;4589017;4589017;4589017;4590105;4590207;4590201;4590440;4590554;4590554;4590500;4590440;4590440;4590384;4590440;4590440;4590440;4591160;4591160;4591298;4591298;4591298;4591818;4591298;4591298;4592705;4593165;4593165;4593165;4593165;4596285…	+;+;+;+;+;+;+;+;+;+;+;+;+;+;+;+;+;+;+;+;+;+;+;+;+;+;+;+;+;+;+;+;+;+;+;+;+;+;+;+;+;+;+;+;+;+;+;+;+;+;+;+;+;+;+;+;+;+;+;+;+;+;+;+;+;+;+;+;+;+;+;+;+;+;+;+;+;+;+;+;+;+;+;+;+;+;+;+;+;+;+;+;+;+;+	7054	718	1268	641	413	789	1022	669	704	-0.088443	0.650261	0.848815	2.25799	1.99803	1.6833	1.50474	2.37977	2.14155	1.63356	1.78908	no
ENSG00000010244	ZNF207	protein_coding	chr17;chr17;chr17;chr17;chr17;chr17;chr17;chr17;chr17;chr17;chr17;chr17;chr17;chr17;chr17;chr17;chr17;chr17;chr17;chr17;chr17;chr17;chr17;chr17;chr17;chr17;chr17;chr17;chr17;chr17;chr17;chr17;chr17;chr17;chr17;chr17;chr17;chr17;chr17;chr17;chr17;chr17;chr17;chr17;chr17;chr17;chr17;chr17;chr17;chr17;chr17;chr17;chr17;chr17;chr17;chr17;chr17;chr17;chr17;chr17;chr17;chr17;chr17;chr17;chr17;chr17;chr…	32350117;32350132;32350138;32350164;32350165;32350175;32350180;32350184;32350186;32350198;32350908;32351465;32351739;32351739;32351743;32351743;32351776;32351786;32351786;32351786;32351786;32351786;32351798;32358503;32358503;32358503;32358503;32358503;32358503;32358503;32358503;32358503;32358503;32358503;32360598;32360598;32360598;32360598;32360598;32360598;32360598;32360598;32360598;32360598;323…	32350326;32350326;32350326;32350352;32350326;32350326;32350326;32350326;32350326;32350326;32351181;32351629;32351912;32351912;32351912;32351912;32351912;32351912;32351912;32351912;32351912;32351912;32351912;32358634;32358641;32358641;32358641;32358641;32358641;32358641;32358641;32358641;32358641;32358641;32360739;32360765;32360765;32360765;32360731;32360765;32360675;32360765;32360765;32360765;323…	+;+;+;+;+;+;+;+;+;+;+;+;+;+;+;+;+;+;+;+;+;+;+;+;+;+;+;+;+;+;+;+;+;+;+;+;+;+;+;+;+;+;+;+;+;+;+;+;+;+;+;+;+;+;+;+;+;+;+;+;+;+;+;+;+;+;+;+;+;+;+;+;+;+;+;+;+;+;+;+;+;+;+;+;+;+;+;+;+;+;+;+;+;+;+;+;+;+;+;+;+;+;+;+;+;+;+;+;+;+;+;+	15834	4232	15996	15391	13485	3500	9298	17234	15325	0.239709	0.109539	0.333007	3.45077	4.15618	4.62394	4.79347	3.21864	3.8905	4.65147	4.63326	no
ENSG00000010256	UQCRC1	protein_coding	chr3;chr3;chr3;chr3;chr3;chr3;chr3;chr3;chr3;chr3;chr3;chr3;chr3;chr3;chr3;chr3;chr3;chr3;chr3;chr3;chr3;chr3;chr3;chr3;chr3;chr3;chr3;chr3;chr3;chr3;chr3;chr3;chr3;chr3;chr3;chr3;chr3;chr3;chr3;chr3;chr3;chr3;chr3;chr3;chr3;chr3;chr3;chr3;chr3;chr3;chr3;chr3;chr3;chr3;chr3;chr3;chr3;chr3;chr3;chr3;chr3	48599002;48599003;48599034;48599054;48599635;48599635;48599635;48600063;48600063;48600063;48600063;48600118;48600482;48600482;48600482;48600482;48600482;48600680;48600680;48600680;48600680;48600680;48600975;48600975;48600975;48601352;48601352;48601352;48601352;48601406;48603563;48603564;48603564;48603564;48603564;48603998;48604233;48604233;48604233;48604233;48604263;48604651;48604651;48604651;486…	48599192;48599192;48599710;48599192;48599710;48599710;48599710;48600151;48600151;48600151;48600151;48600151;48600567;48600567;48600567;48600567;48600567;48600840;48600840;48600841;48600840;48601118;48601118;48601118;48601118;48601467;48601467;48601467;48601425;48601467;48603643;48603643;48603644;48603643;48603643;48604431;48604431;48604431;48604431;48604431;48604780;48604780;48604780;48604786;486…	-;-;-;-;-;-;-;-;-;-;-;-;-;-;-;-;-;-;-;-;-;-;-;-;-;-;-;-;-;-;-;-;-;-;-;-;-;-;-;-;-;-;-;-;-;-;-;-;-;-;-;-;-;-;-;-;-;-;-;-;-	3236	12274	18217	12809	8975	10945	16359	10792	8644	0.246831	0.208807	0.486886	7.14953	6.56653	6.60492	6.46034	7.00158	6.90769	6.22772	6.06034	no
ENSG00000010270	STARD3NL	protein_coding	chr7;chr7;chr7;chr7;chr7;chr7;chr7;chr7;chr7;chr7;chr7;chr7;chr7;chr7;chr7;chr7;chr7;chr7;chr7;chr7;chr7;chr7;chr7;chr7;chr7;chr7;chr7;chr7;chr7;chr7;chr7;chr7;chr7;chr7;chr7;chr7;chr7;chr7;chr7;chr7;chr7;chr7;chr7;chr7;chr7;chr7;chr7;chr7;chr7;chr7;chr7;chr7;chr7;chr7;chr7;chr7	38178222;38178263;38178324;38178351;38178376;38178390;38178395;38179090;38198211;38201714;38202070;38207447;38207447;38207447;38207447;38207447;38207447;38207447;38214357;38214357;38214357;38214357;38214357;38214357;38214357;38215028;38215028;38215028;38215028;38215028;38215028;38215028;38217025;38217025;38217025;38217025;38217025;38217188;38217188;38217188;38217188;38217188;38217188;38219565;382…	38178420;38178420;38178420;38178420;38178420;38178420;38178420;38179145;38198365;38201966;38202197;38207729;38207729;38207729;38207729;38207729;38207729;38207729;38214434;38214434;38214434;38214434;38214434;38214434;38214434;38215105;38215105;38215105;38215105;38217305;38215105;38215105;38217078;38217078;38217078;38217078;38217078;38217305;38217269;38217305;38217305;38217305;38217305;38219629;382…	+;+;+;+;+;+;+;+;+;+;+;+;+;+;+;+;+;+;+;+;+;+;+;+;+;+;+;+;+;+;+;+;+;+;+;+;+;+;+;+;+;+;+;+;+;+;+;+;+;+;+;+;+;+;+;+	4348	4163	9766	3573	3426	2135	4755	2571	2386	0.811984	1.05047e-09	5.91436e-08	5.19327	5.26369	4.39232	4.68551	4.28229	4.74187	3.81869	3.85837	no
ENSG00000010278	CD9	protein_coding	chr12;chr12;chr12;chr12;chr12;chr12;chr12;chr12;chr12;chr12;chr12;chr12;chr12;chr12;chr12;chr12;chr12;chr12;chr12;chr12;chr12;chr12;chr12;chr12;chr12;chr12;chr12;chr12;chr12;chr12;chr12;chr12;chr12;chr12;chr12;chr12;chr12;chr12;chr12;chr12;chr12;chr12;chr12;chr12;chr12;chr12;chr12;chr12;chr12;chr12;chr12;chr12;chr12;chr12;chr12;chr12;chr12;chr12;chr12;chr12;chr12;chr12;chr12;chr12;chr12;chr12;chr…	6199715;6199844;6199875;6200316;6200384;6200385;6200389;6200400;6200412;6200422;6200436;6200449;6200797;6205959;6224986;6225426;6225426;6225426;6225426;6225426;6225426;6225426;6225426;6225426;6225426;6225426;6225426;6232186;6232632;6232632;6232632;6232632;6232632;6232632;6232632;6232632;6232632;6232632;6232632;6232632;6232937;6233412;6233412;6233412;6233412;6233412;6233412;6233412;6233412;6233412…	6200072;6200072;6200072;6200565;6200565;6200565;6200565;6200565;6200565;6200565;6200565;6200565;6200973;6206084;6225213;6225534;6225534;6225736;6225534;6225534;6225534;6225534;6225534;6225534;6225534;6225534;6225534;6232394;6232729;6232729;6232729;6232729;6232729;6233428;6232729;6232729;6232729;6232729;6233262;6232729;6233005;6233486;6233486;6233486;6233486;6233488;6233486;6233486;6233486;6233486…	+;+;+;+;+;+;+;+;+;+;+;+;+;+;+;+;+;+;+;+;+;+;+;+;+;+;+;+;+;+;+;+;+;+;+;+;+;+;+;+;+;+;+;+;+;+;+;+;+;+;+;+;+;+;+;+;+;+;+;+;+;+;+;+;+;+;+;+;+;+;+;+;+;+;+;+;+;+;+;+;+;+;+	3299	56	1000	138	103	1028	2158	446	528	-2.02061	3.74199e-06	8.5701e-05	0.705696	2.59686	1.01299	0.985496	3.66829	4.03621	1.99909	2.30407	down
ENSG00000010292	NCAPD2	protein_coding	chr12;chr12;chr12;chr12;chr12;chr12;chr12;chr12;chr12;chr12;chr12;chr12;chr12;chr12;chr12;chr12;chr12;chr12;chr12;chr12;chr12;chr12;chr12;chr12;chr12;chr12;chr12;chr12;chr12;chr12;chr12;chr12;chr12;chr12;chr12;chr12;chr12;chr12;chr12;chr12;chr12;chr12;chr12;chr12;chr12;chr12;chr12;chr12;chr12;chr12;chr12;chr12;chr12;chr12;chr12;chr12;chr12;chr12;chr12;chr12;chr12;chr12;chr12;chr12;chr12;chr12;chr…	6493356;6493379;6493387;6493401;6494093;6494099;6494116;6495076;6495076;6495076;6495076;6495076;6509717;6509717;6509717;6509717;6509725;6510075;6510075;6510075;6510629;6510629;6510629;6510629;6511110;6511110;6511110;6511225;6514265;6514265;6514265;6514265;6514464;6514464;6514464;6514773;6514773;6514773;6514773;6516828;6516828;6516828;6516828;6517359;6517365;6517365;6517365;6517596;6517596;6517596…	6493547;6494154;6493503;6494075;6494154;6494154;6494154;6495225;6495225;6495165;6495225;6495225;6509792;6509792;6509792;6509792;6509792;6510133;6510133;6510133;6510810;6510720;6510810;6510810;6511252;6511252;6511192;6511252;6514587;6514392;6514392;6514392;6514587;6514587;6514587;6514920;6514920;6514920;6514920;6516871;6517025;6517025;6517025;6517499;6517499;6517499;6517499;6517683;6517683;6517683…	+;+;+;+;+;+;+;+;+;+;+;+;+;+;+;+;+;+;+;+;+;+;+;+;+;+;+;+;+;+;+;+;+;+;+;+;+;+;+;+;+;+;+;+;+;+;+;+;+;+;+;+;+;+;+;+;+;+;+;+;+;+;+;+;+;+;+;+;+;+;+;+;+;+;+;+;+;+;+;+;+;+;+;+;+;+;+;+;+;+;+;+;+;+;+;+;+;+;+;+;+;+;+;+;+;+;+;+;+;+;+;+;+;+;+;+;+;+;+;+;+;+;+	6487	287	1341	1221	634	233	836	1161	995	0.16658	0.570665	0.804918	1.40296	2.15178	2.48052	2.02422	1.23277	2.01268	2.31272	2.25535	no
ENSG00000010295	IFFO1	protein_coding	chr12;chr12;chr12;chr12;chr12;chr12;chr12;chr12;chr12;chr12;chr12;chr12;chr12;chr12;chr12;chr12;chr12;chr12;chr12;chr12;chr12;chr12;chr12;chr12;chr12;chr12;chr12;chr12;chr12;chr12;chr12;chr12;chr12;chr12;chr12;chr12;chr12;chr12;chr12;chr12;chr12;chr12;chr12;chr12;chr12;chr12;chr12;chr12;chr12;chr12;chr12;chr12;chr12;chr12;chr12;chr12;chr12;chr12;chr12;chr12;chr12;chr12;chr12;chr12;chr12;chr12;chr…	6538375;6538961;6538961;6538961;6538961;6539528;6539528;6539528;6539529;6539539;6539540;6539577;6539607;6541512;6541512;6541512;6541512;6541512;6541512;6541512;6541512;6541512;6541512;6541512;6541512;6548065;6548065;6548065;6548065;6548065;6548065;6548065;6548065;6548065;6548065;6548065;6548065;6548425;6548425;6548425;6548425;6548425;6548425;6548425;6548425;6548425;6548425;6548425;6548668;6548668…	6538622;6540588;6540588;6540588;6540588;6540588;6540588;6540588;6540588;6540588;6540588;6540588;6540588;6541642;6541642;6541642;6541642;6541642;6541642;6541642;6541642;6541642;6541642;6541642;6541642;6548160;6548545;6548160;6548160;6548160;6548157;6548160;6548157;6548157;6548157;6548157;6548160;6548545;6548545;6548545;6548545;6548545;6548545;6548545;6548545;6548545;6548545;6548545;6549113;6548825…	-;-;-;-;-;-;-;-;-;-;-;-;-;-;-;-;-;-;-;-;-;-;-;-;-;-;-;-;-;-;-;-;-;-;-;-;-;-;-;-;-;-;-;-;-;-;-;-;-;-;-;-;-;-;-;-;-;-;-;-;-;-;-;-;-;-;-;-;-;-;-;-;-;-;-;-;-;-;-;-;-;-;-;-;-;-;-;-;-;-;-;-;-;-;-;-;-;-;-;-;-;-;-;-;-;-;-;-	5203	860	2601	2428	1741	966	1742	2209	1799	0.197745	0.187478	0.459376	2.83665	3.22155	3.62731	3.52394	2.99623	3.15147	3.38037	3.24923	no
ENSG00000010310	GIPR	protein_coding	chr19;chr19;chr19;chr19;chr19;chr19;chr19;chr19;chr19;chr19;chr19;chr19;chr19;chr19;chr19;chr19;chr19;chr19;chr19;chr19;chr19;chr19;chr19;chr19;chr19;chr19;chr19;chr19;chr19;chr19;chr19;chr19;chr19;chr19;chr19;chr19;chr19;chr19;chr19;chr19;chr19;chr19;chr19;chr19;chr19;chr19;chr19;chr19;chr19;chr19;chr19;chr19;chr19;chr19;chr19;chr19;chr19;chr19;chr19;chr19;chr19;chr19	45668244;45668256;45668257;45668257;45669477;45669477;45669477;45669477;45670256;45670635;45670635;45670635;45670635;45671285;45671285;45671285;45671285;45672618;45672851;45672851;45672851;45672851;45674074;45674074;45674074;45674074;45674074;45674682;45674682;45674682;45674682;45675381;45676949;45676949;45676949;45676949;45677323;45677323;45677323;45677526;45677637;45677710;45677710;45677710;456…	45668298;45668298;45668298;45668298;45669592;45669592;45669592;45669592;45670734;45670734;45670734;45670734;45670734;45671362;45671392;45671392;45671392;45672954;45672954;45672954;45672954;45672954;45674413;45674177;45674177;45674177;45674177;45674826;45674826;45674826;45674826;45675412;45677108;45677108;45677108;45677108;45677383;45677383;45677383;45677994;45677661;45677779;45677779;45677779;456…	+;+;+;+;+;+;+;+;+;+;+;+;+;+;+;+;+;+;+;+;+;+;+;+;+;+;+;+;+;+;+;+;+;+;+;+;+;+;+;+;+;+;+;+;+;+;+;+;+;+;+;+;+;+;+;+;+;+;+;+;+;+	4736	162	281	265	114	135	153	242	180	0.261455	0.545189	0.789307	1.18358	0.991622	1.2399	0.811921	1.05069	0.816303	1.09284	0.95254	no
ENSG00000010318	PHF7	protein_coding	chr3;chr3;chr3;chr3;chr3;chr3;chr3;chr3;chr3;chr3;chr3;chr3;chr3;chr3;chr3;chr3;chr3;chr3;chr3;chr3;chr3;chr3;chr3;chr3;chr3;chr3;chr3;chr3;chr3;chr3;chr3;chr3;chr3;chr3;chr3;chr3;chr3;chr3;chr3;chr3;chr3;chr3;chr3;chr3;chr3;chr3;chr3;chr3;chr3;chr3;chr3;chr3;chr3;chr3;chr3;chr3;chr3;chr3;chr3;chr3;chr3;chr3;chr3;chr3;chr3;chr3;chr3;chr3;chr3;chr3;chr3;chr3;chr3;chr3;chr3;chr3;chr3;chr3;chr3;chr3…	52410561;52410657;52410890;52411036;52411197;52412811;52412811;52412811;52412811;52412811;52412811;52412854;52412901;52413996;52413996;52413996;52413996;52413996;52413996;52413996;52414496;52414496;52414496;52414496;52414496;52414496;52414496;52414510;52414523;52414728;52419833;52419833;52419833;52419833;52419833;52419833;52419833;52419879;52419879;52419920;52420311;52420311;52420311;52420311;524…	52411247;52411247;52411339;52411247;52411247;52412920;52412920;52412920;52412920;52412920;52412920;52412920;52412920;52414048;52414048;52414048;52414048;52414048;52414048;52414048;52414508;52414587;52414587;52414587;52414844;52414587;52414587;52414587;52414587;52414836;52419934;52419877;52419934;52419934;52419934;52419934;52419877;52419934;52419934;52419934;52420435;52420435;52420435;52420435;524…	+;+;+;+;+;+;+;+;+;+;+;+;+;+;+;+;+;+;+;+;+;+;+;+;+;+;+;+;+;+;+;+;+;+;+;+;+;+;+;+;+;+;+;+;+;+;+;+;+;+;+;+;+;+;+;+;+;+;+;+;+;+;+;+;+;+;+;+;+;+;+;+;+;+;+;+;+;+;+;+;+;+;+;+;+;+	3463	333	514	438	477	279	452	647	497	0.0486621	0.826087	0.932021	2.19349	1.79602	2.02796	2.41237	2.01024	2.0265	2.36245	2.18005	no
ENSG00000010322	NISCH	protein_coding	chr3;chr3;chr3;chr3;chr3;chr3;chr3;chr3;chr3;chr3;chr3;chr3;chr3;chr3;chr3;chr3;chr3;chr3;chr3;chr3;chr3;chr3;chr3;chr3;chr3;chr3;chr3;chr3;chr3;chr3;chr3;chr3;chr3;chr3;chr3;chr3;chr3;chr3;chr3;chr3;chr3;chr3;chr3;chr3;chr3;chr3;chr3;chr3;chr3;chr3;chr3;chr3;chr3;chr3;chr3;chr3;chr3;chr3;chr3;chr3;chr3;chr3;chr3;chr3;chr3;chr3;chr3;chr3;chr3;chr3;chr3;chr3;chr3;chr3;chr3;chr3;chr3;chr3;chr3;chr3…	52455118;52455508;52455606;52455617;52455617;52457843;52457843;52457843;52457843;52458662;52458662;52458662;52458662;52458692;52470556;52470556;52470859;52470859;52470859;52470859;52470859;52470859;52470859;52471291;52471814;52471814;52471814;52471814;52471814;52471814;52471814;52472303;52472303;52472303;52472303;52472303;52472303;52472303;52473734;52473734;52473734;52473734;52473734;52473734;524…	52455153;52455734;52455734;52455734;52455734;52457926;52457926;52457926;52457926;52458844;52458844;52458844;52458844;52458844;52470663;52470663;52470907;52470907;52470907;52470907;52470907;52470907;52470907;52471488;52471977;52471977;52471977;52471977;52471977;52471977;52471977;52472373;52472398;52472398;52472398;52472398;52472398;52472398;52473829;52473829;52473829;52473829;52473829;52473829;524…	+;+;+;+;+;+;+;+;+;+;+;+;+;+;+;+;+;+;+;+;+;+;+;+;+;+;+;+;+;+;+;+;+;+;+;+;+;+;+;+;+;+;+;+;+;+;+;+;+;+;+;+;+;+;+;+;+;+;+;+;+;+;+;+;+;+;+;+;+;+;+;+;+;+;+;+;+;+;+;+;+;+;+;+;+;+;+;+;+;+;+;+;+;+;+;+;+;+;+;+;+;+;+;+;+;+;+;+;+;+;+;+;+;+;+;+;+;+;+;+;+;+;+	9161	1279	4357	3580	2902	1254	2062	4069	3648	0.222461	0.0623357	0.229826	2.62976	3.15753	3.39383	3.45195	2.61954	2.65566	3.43936	3.43285	no
ENSG00000010361	FUZ	protein_coding	chr19;chr19;chr19;chr19;chr19;chr19;chr19;chr19;chr19;chr19;chr19;chr19;chr19;chr19;chr19;chr19;chr19;chr19;chr19;chr19;chr19;chr19;chr19;chr19;chr19;chr19;chr19;chr19;chr19;chr19;chr19;chr19;chr19;chr19;chr19;chr19;chr19;chr19;chr19;chr19;chr19;chr19;chr19;chr19;chr19;chr19;chr19;chr19;chr19;chr19;chr19;chr19;chr19;chr19;chr19;chr19;chr19;chr19;chr19;chr19;chr19;chr19;chr19;chr19;chr19;chr19;chr…	49806869;49806885;49806890;49806890;49806893;49806897;49806920;49808115;49808123;49808414;49808414;49808414;49808414;49808414;49808414;49808414;49808574;49808574;49808574;49808574;49808574;49808574;49808574;49808574;49808619;49808717;49808717;49808717;49808717;49808717;49808717;49808717;49808717;49809163;49809163;49809163;49809163;49809163;49809163;49809163;49809378;49809378;49809378;49809378;498…	49807374;49807374;49807374;49807374;49807374;49807374;49807374;49808159;49808488;49808488;49808488;49808491;49808488;49808488;49808491;49808488;49808638;49808638;49808638;49808638;49808638;49808638;49808639;49808638;49808638;49808823;49808823;49808825;49808823;49808823;49808823;49808823;49808823;49809258;49809258;49809258;49809258;49809258;49809258;49809258;49809575;49809575;49809575;49809575;498…	-;-;-;-;-;-;-;-;-;-;-;-;-;-;-;-;-;-;-;-;-;-;-;-;-;-;-;-;-;-;-;-;-;-;-;-;-;-;-;-;-;-;-;-;-;-;-;-;-;-;-;-;-;-;-;-;-;-;-;-;-;-;-;-;-;-;-;-;-;-;-;-;-;-;-;-;-;-;-;-;-;-;-;-;-;-;-;-;-;-;-;-;-;-;-;-;-;-;-;-;-;-;-;-;-;-;-;-;-;-;-;-;-;-;-;-	2950	139	231	157	175	208	134	339	266	-0.362553	0.202614	0.47857	1.46013	1.20444	1.19867	1.51703	1.86807	1.04953	1.82696	1.68657	no
ENSG00000010404	IDS	protein_coding	chrX;chrX;chrX;chrX;chrX;chrX;chrX;chrX;chrX;chrX;chrX;chrX;chrX;chrX;chrX;chrX;chrX;chrX;chrX;chrX;chrX;chrX;chrX;chrX;chrX;chrX;chrX;chrX;chrX;chrX;chrX;chrX;chrX;chrX;chrX;chrX;chrX;chrX;chrX;chrX;chrX;chrX;chrX;chrX;chrX;chrX;chrX;chrX;chrX;chrX;chrX;chrX;chrX	149476990;149486925;149487131;149487131;149487160;149487287;149490314;149490314;149490314;149490314;149490314;149491538;149495483;149496346;149496346;149496346;149496346;149496346;149496346;149498107;149498107;149498107;149498107;149498107;149498107;149499229;149500949;149500949;149500949;149500949;149500949;149502075;149502660;149503312;149503312;149503312;149503312;149503312;149503471;149504157…	149483218;149487098;149487313;149487313;149487313;149487313;149490440;149490440;149490440;149490440;149490440;149491667;149495688;149496516;149496516;149496516;149496516;149496516;149496516;149498266;149498307;149498307;149498307;149498307;149498307;149499354;149501037;149501037;149501037;149501037;149501037;149502177;149503489;149503489;149503388;149503489;149503489;149503489;149503489;149504293…	-;-;-;-;-;-;-;-;-;-;-;-;-;-;-;-;-;-;-;-;-;-;-;-;-;-;-;-;-;-;-;-;-;-;-;-;-;-;-;-;-;-;-;-;-;-;-;-;-;-;-;-;-	9292	3652	10574	16209	11554	3032	5467	11685	10041	0.546845	8.01574e-06	0.000167278	3.96424	4.31885	5.44147	5.32299	3.72964	3.89311	4.8521	4.78617	no
ENSG00000010438	PRSS3	protein_coding	chr9;chr9;chr9;chr9;chr9;chr9;chr9;chr9;chr9;chr9;chr9;chr9;chr9;chr9;chr9;chr9;chr9;chr9;chr9;chr9;chr9;chr9;chr9;chr9;chr9;chr9;chr9;chr9;chr9;chr9;chr9;chr9;chr9;chr9	33750466;33750517;33750679;33750690;33750821;33762057;33794746;33794746;33795535;33795570;33796643;33796643;33796643;33796643;33796643;33796643;33797829;33797829;33797829;33797829;33797829;33797829;33797829;33798486;33798486;33798486;33798486;33798486;33798518;33798856;33799028;33799028;33799028;33799028	33750727;33750727;33750727;33750727;33750852;33762163;33794873;33794873;33795613;33795613;33796802;33796802;33796802;33796802;33796802;33796802;33797977;33798082;33798082;33798082;33797924;33798082;33798082;33798622;33798622;33798528;33798622;33798622;33798751;33799229;33799231;33799230;33799230;33799231	+;+;+;+;+;+;+;+;+;+;+;+;+;+;+;+;+;+;+;+;+;+;+;+;+;+;+;+;+;+;+;+;+;+	1664	16	0	0	3	143	145	19	21	-3.57672	0.00328549	0.0265707	0.440836	0	0	0.0794151	2.0808	1.60993	0.325577	0.390183	down
ENSG00000010539	ZNF200	protein_coding	chr16;chr16;chr16;chr16;chr16;chr16;chr16;chr16;chr16;chr16;chr16;chr16;chr16;chr16;chr16;chr16;chr16;chr16;chr16;chr16;chr16;chr16;chr16;chr16;chr16;chr16;chr16;chr16;chr16;chr16;chr16;chr16;chr16;chr16;chr16;chr16;chr16;chr16;chr16	3222325;3222325;3222342;3222345;3223336;3223498;3223892;3232421;3232421;3232421;3232421;3232421;3232421;3232431;3232833;3232833;3232833;3232833;3232833;3232833;3232833;3233506;3233506;3233506;3233506;3233506;3233506;3233506;3233627;3234636;3234636;3234795;3234987;3234987;3235112;3235112;3235112;3235933;3235968	3224613;3224613;3224610;3224613;3224610;3227805;3224610;3232547;3232547;3232547;3232547;3232544;3232547;3232547;3232921;3232921;3232921;3232921;3232921;3232921;3232921;3234195;3233836;3233836;3233836;3233836;3233836;3233836;3233836;3235186;3235167;3235360;3235070;3235456;3235360;3235457;3235360;3236003;3236221	-;-;-;-;-;-;-;-;-;-;-;-;-;-;-;-;-;-;-;-;-;-;-;-;-;-;-;-;-;-;-;-;-;-;-;-;-;-;-	7498	222	1034	144	203	143	475	378	490	-0.20943	0.556713	0.796567	1.07072	1.72129	0.553279	0.887373	0.779818	1.31734	1.08254	1.38303	no
ENSG00000010610	CD4	protein_coding	chr12;chr12;chr12;chr12;chr12;chr12;chr12;chr12;chr12;chr12;chr12;chr12;chr12;chr12;chr12;chr12;chr12;chr12;chr12;chr12;chr12;chr12;chr12;chr12;chr12;chr12;chr12;chr12;chr12;chr12;chr12;chr12;chr12;chr12;chr12;chr12;chr12;chr12;chr12;chr12;chr12;chr12;chr12;chr12;chr12;chr12;chr12;chr12;chr12;chr12;chr12;chr12;chr12;chr12;chr12;chr12;chr12;chr12	6786858;6789472;6789489;6789514;6789536;6789536;6789536;6789536;6789537;6789540;6789568;6798880;6798880;6799325;6799538;6799538;6800072;6800072;6800072;6800072;6800072;6800072;6800072;6800307;6800307;6800307;6800307;6800307;6800307;6813552;6814054;6814142;6814142;6814142;6814142;6814142;6814142;6814142;6814142;6814759;6814759;6814759;6814759;6814759;6814759;6815731;6815731;6816056;6816056;6816056…	6787005;6789662;6789662;6789662;6789662;6789662;6789662;6789662;6789662;6789662;6789662;6799074;6799074;6799364;6799623;6799623;6800187;6800187;6800187;6800187;6800187;6800187;6800187;6800471;6800393;6800457;6800471;6800445;6800471;6813602;6814463;6814300;6814258;6814463;6814300;6814233;6814300;6815070;6814300;6814992;6814842;6814992;6814992;6814992;6814992;6816403;6816281;6816204;6816357;6816403…	+;+;+;+;+;+;+;+;+;+;+;+;+;+;+;+;+;+;+;+;+;+;+;+;+;+;+;+;+;+;+;+;+;+;+;+;+;+;+;+;+;+;+;+;+;+;+;+;+;+;+;+;+;+;+;+;+;+	4583	4	77	22	4	510	1489	182	255	-4.92362	2.17782e-06	5.32085e-05	0.0460586	0.35602	0.159412	0.0389916	2.37381	3.11306	0.911111	1.24441	down
ENSG00000010626	LRRC23	protein_coding	chr12;chr12;chr12;chr12;chr12;chr12;chr12;chr12;chr12;chr12;chr12;chr12;chr12;chr12;chr12;chr12;chr12;chr12;chr12;chr12;chr12;chr12;chr12;chr12;chr12;chr12;chr12;chr12;chr12;chr12;chr12;chr12;chr12;chr12;chr12;chr12;chr12;chr12;chr12;chr12;chr12;chr12;chr12;chr12;chr12;chr12;chr12;chr12;chr12;chr12;chr12;chr12;chr12;chr12;chr12;chr12;chr12;chr12;chr12;chr12;chr12;chr12;chr12;chr12;chr12;chr12;chr…	6873569;6873682;6882196;6883704;6883704;6904733;6904733;6904791;6904834;6904841;6904863;6904874;6904890;6904906;6905011;6905028;6905585;6905585;6905585;6905585;6905585;6905585;6905585;6905585;6905585;6905585;6905585;6905585;6905585;6905634;6905845;6905845;6905845;6905845;6905845;6905845;6905845;6905845;6906409;6906409;6906409;6906409;6906409;6906409;6906409;6906409;6906409;6906409;6906409;6906409…	6873781;6873781;6882327;6883919;6883919;6904903;6904903;6904903;6904903;6904903;6905075;6904903;6905250;6905075;6905250;6905075;6905759;6905759;6905759;6905759;6905759;6905759;6905759;6905759;6905759;6905759;6905759;6905759;6905759;6905759;6905954;6905954;6905954;6905954;6905954;6905954;6905954;6905954;6906662;6906662;6906455;6906662;6906755;6906662;6906662;6906618;6906662;6906662;6906662;6906662…	+;+;+;+;+;+;+;+;+;+;+;+;+;+;+;+;+;+;+;+;+;+;+;+;+;+;+;+;+;+;+;+;+;+;+;+;+;+;+;+;+;+;+;+;+;+;+;+;+;+;+;+;+;+;+;+;+;+;+;+;+;+;+;+;+;+;+;+;+;+;+;+;+;+;+;+;+;+;+	3054	215	332	170	126	179	148	262	219	0.0778786	0.796229	0.920989	1.85465	1.49108	1.23559	1.19849	1.67953	1.09855	1.5371	1.46709	no
ENSG00000010671	BTK	protein_coding	chrX;chrX;chrX;chrX;chrX;chrX;chrX;chrX;chrX;chrX;chrX;chrX;chrX;chrX;chrX;chrX;chrX;chrX;chrX;chrX;chrX;chrX;chrX;chrX;chrX;chrX;chrX;chrX;chrX;chrX;chrX;chrX;chrX;chrX;chrX;chrX;chrX;chrX;chrX;chrX;chrX;chrX;chrX;chrX;chrX;chrX;chrX;chrX;chrX;chrX;chrX;chrX;chrX;chrX;chrX;chrX;chrX;chrX;chrX;chrX;chrX;chrX;chrX;chrX;chrX;chrX;chrX;chrX;chrX;chrX;chrX;chrX;chrX;chrX;chrX;chrX;chrX;chrX;chrX;chrX…	101349447;101349447;101349447;101349450;101353043;101353194;101353194;101353194;101353194;101353319;101353870;101353870;101353870;101353870;101353870;101353870;101353919;101354630;101354630;101354630;101354630;101355585;101356052;101356052;101356052;101356511;101356784;101356784;101356784;101356784;101357509;101357509;101357509;101357509;101358310;101358310;101358310;101358310;101358374;101358617…	101349956;101349956;101349956;101349956;101353351;101353351;101353351;101353351;101353351;101353351;101354221;101353984;101353988;101353917;101353988;101353988;101353988;101354694;101354694;101354694;101354694;101356268;101356268;101356268;101356268;101356955;101356804;101356955;101356955;101356955;101357583;101357583;101357583;101357583;101358361;101358437;101358437;101358437;101358437;101358696…	-;-;-;-;-;-;-;-;-;-;-;-;-;-;-;-;-;-;-;-;-;-;-;-;-;-;-;-;-;-;-;-;-;-;-;-;-;-;-;-;-;-;-;-;-;-;-;-;-;-;-;-;-;-;-;-;-;-;-;-;-;-;-;-;-;-;-;-;-;-;-;-;-;-;-;-;-;-;-;-;-;-;-;-;-;-;-;-	4575	4	20	5	12	507	2170	105	90	-5.32856	3.14651e-05	0.000555176	0.0461378	0.101416	0.0378729	0.114141	2.36898	3.60543	0.593463	0.569584	down
ENSG00000010803	SCMH1	protein_coding	chr1;chr1;chr1;chr1;chr1;chr1;chr1;chr1;chr1;chr1;chr1;chr1;chr1;chr1;chr1;chr1;chr1;chr1;chr1;chr1;chr1;chr1;chr1;chr1;chr1;chr1;chr1;chr1;chr1;chr1;chr1;chr1;chr1;chr1;chr1;chr1;chr1;chr1;chr1;chr1;chr1;chr1;chr1;chr1;chr1;chr1;chr1;chr1;chr1;chr1;chr1;chr1;chr1;chr1;chr1;chr1;chr1;chr1;chr1;chr1;chr1;chr1;chr1;chr1;chr1;chr1;chr1;chr1;chr1;chr1;chr1;chr1;chr1;chr1;chr1;chr1;chr1;chr1;chr1;chr1…	41027200;41027200;41027200;41027200;41027200;41027202;41027202;41027202;41027202;41027202;41027204;41028157;41028192;41028584;41028584;41028584;41028584;41028584;41028584;41028584;41028584;41028584;41028584;41028584;41028584;41028584;41028642;41033983;41033983;41033983;41033983;41033983;41033983;41037362;41037362;41037362;41037362;41037362;41037362;41037362;41037362;41037362;41037362;41037362;410…	41028319;41028319;41028319;41028319;41028319;41028319;41028319;41028319;41028319;41028319;41027475;41028319;41028319;41028726;41028726;41028726;41028726;41028726;41028726;41028726;41028726;41028726;41028726;41028726;41028726;41028726;41028726;41034048;41034048;41034048;41034048;41034048;41034048;41037541;41037541;41037541;41037541;41037452;41037541;41037541;41037541;41037541;41037541;41037541;410…	-;-;-;-;-;-;-;-;-;-;-;-;-;-;-;-;-;-;-;-;-;-;-;-;-;-;-;-;-;-;-;-;-;-;-;-;-;-;-;-;-;-;-;-;-;-;-;-;-;-;-;-;-;-;-;-;-;-;-;-;-;-;-;-;-;-;-;-;-;-;-;-;-;-;-;-;-;-;-;-;-;-;-;-;-;-;-;-;-;-;-;-;-;-;-;-;-;-;-;-;-;-;-;-;-;-;-;-;-;-;-;-;-;-;-;-;-;-;-;-;-;-;-;-;-;-;-;-;-;-;-;-;-;-;-;-;-;-;-;-;-;-;-;-;-;-;-;-;-;-;-;-;-;-;-;-;-;-;-;-;-;-;-;-;-;-;-;-;-;-;-;-;-;-	4447	91	534	288	208	110	363	482	550	-0.41425	0.153285	0.407329	0.816059	1.58516	1.36525	1.30342	0.948472	1.54723	1.76688	2.01561	no
ENSG00000010810	FYN	protein_coding	chr6;chr6;chr6;chr6;chr6;chr6;chr6;chr6;chr6;chr6;chr6;chr6;chr6;chr6;chr6;chr6;chr6;chr6;chr6;chr6;chr6;chr6;chr6;chr6;chr6;chr6;chr6;chr6;chr6;chr6;chr6;chr6;chr6;chr6;chr6;chr6;chr6;chr6;chr6;chr6;chr6;chr6;chr6;chr6;chr6;chr6;chr6;chr6;chr6;chr6;chr6;chr6;chr6;chr6;chr6;chr6;chr6;chr6;chr6;chr6;chr6;chr6;chr6;chr6;chr6;chr6;chr6;chr6;chr6;chr6;chr6;chr6;chr6;chr6;chr6;chr6;chr6;chr6;chr6;chr6…	111660332;111660332;111660332;111661282;111661282;111661286;111661557;111661760;111674465;111674499;111674499;111674499;111674499;111674499;111674499;111674499;111674499;111676419;111694375;111694375;111694375;111694375;111694375;111694375;111694375;111694375;111694628;111694628;111694628;111694628;111694628;111694628;111694628;111694628;111696277;111696277;111696277;111696277;111696277;111696277…	111661947;111661947;111661947;111661947;111661947;111661947;111661947;111661947;111674630;111674630;111674630;111674630;111674630;111674630;111674630;111674630;111674630;111676544;111694528;111694528;111694528;111694528;111694528;111694528;111694528;111694528;111694700;111694704;111694704;111694704;111694704;111694704;111694704;111694704;111696815;111696524;111696456;111696456;111696456;111696456…	-;-;-;-;-;-;-;-;-;-;-;-;-;-;-;-;-;-;-;-;-;-;-;-;-;-;-;-;-;-;-;-;-;-;-;-;-;-;-;-;-;-;-;-;-;-;-;-;-;-;-;-;-;-;-;-;-;-;-;-;-;-;-;-;-;-;-;-;-;-;-;-;-;-;-;-;-;-;-;-;-;-;-;-;-;-;-;-;-;-;-;-;-;-;-;-;-;-;-;-;-;-;-;-;-;-;-;-;-;-;-;-;-;-;-;-;-;-;-;-;-;-;-;-;-;-;-;-;-;-;-;-;-;-;-;-;-;-;-;-;-;-;-;-;-;-;-;-;-;-;-;-;-;-;-;-;-;-;-;-;-;-;-;-;-;-;-;-;-;-;-;-;-;-;-;-;-;-;-;-;-;-;-;-;-;-;-;-;-;-;-;-;-;-	7411	8933	38584	13970	9792	4332	11645	7468	6331	1.14931	4.93592e-09	2.32663e-07	5.51734	6.45502	5.55085	5.40847	4.52186	5.24826	4.54489	4.46088	up
ENSG00000010818	HIVEP2	protein_coding	chr6;chr6;chr6;chr6;chr6;chr6;chr6;chr6;chr6;chr6;chr6;chr6;chr6;chr6;chr6;chr6;chr6;chr6;chr6;chr6;chr6;chr6;chr6;chr6;chr6;chr6;chr6;chr6;chr6;chr6	142751467;142751468;142751469;142759772;142759772;142759772;142761464;142761464;142761464;142764799;142764799;142764799;142768382;142768382;142768382;142769552;142769552;142769552;142776147;142776147;142776147;142779543;142783521;142783521;142783521;142836935;142836935;142836935;142836935;142945099	142753931;142753931;142753931;142760667;142760667;142760667;142761565;142761565;142761565;142764974;142764974;142764974;142768536;142768536;142768536;142775125;142775125;142775125;142776191;142776191;142776191;142779592;142783615;142783615;142783615;142837047;142837047;142837047;142837047;142945201	-;-;-;-;-;-;-;-;-;-;-;-;-;-;-;-;-;-;-;-;-;-;-;-;-;-;-;-;-;-	9774	201	673	363	339	252	485	1027	1152	-0.741236	0.00468406	0.0349687	0.819148	1.10237	0.92896	1.06258	0.977596	1.11684	1.7354	1.96363	no
ENSG00000011007	TCEB3	protein_coding	chr1;chr1;chr1;chr1;chr1;chr1;chr1;chr1;chr1;chr1;chr1;chr1;chr1;chr1;chr1;chr1;chr1;chr1;chr1;chr1;chr1;chr1;chr1;chr1;chr1;chr1;chr1;chr1;chr1;chr1;chr1;chr1;chr1;chr1;chr1;chr1;chr1	23743155;23743366;23743472;23744034;23749021;23749021;23749021;23749021;23749842;23749842;23749842;23749842;23750845;23750845;23750845;23750845;23752407;23752407;23752407;23754100;23754100;23754100;23754363;23754363;23754363;23755843;23755843;23755843;23756274;23756274;23756274;23756953;23756953;23756953;23759512;23759512;23759512	23743578;23743578;23743578;23744270;23749077;23749077;23749077;23749077;23749948;23749948;23749948;23749948;23750944;23752030;23752030;23752030;23752518;23752518;23752518;23754255;23754255;23754255;23754460;23754460;23754460;23756023;23756023;23756023;23756385;23756385;23756385;23757125;23757125;23757125;23759893;23762040;23762059	+;+;+;+;+;+;+;+;+;+;+;+;+;+;+;+;+;+;+;+;+;+;+;+;+;+;+;+;+;+;+;+;+;+;+;+;+	5391	2517	9079	7450	5496	2896	5720	5752	4586	0.334788	0.0602658	0.225102	4.19799	4.86073	5.1141	5.04438	4.40553	4.69989	4.62391	4.45507	no
ENSG00000011009	LYPLA2	protein_coding	chr1;chr1;chr1;chr1;chr1;chr1;chr1;chr1;chr1;chr1;chr1;chr1;chr1;chr1;chr1;chr1;chr1;chr1;chr1;chr1;chr1;chr1;chr1;chr1;chr1;chr1;chr1;chr1;chr1;chr1;chr1;chr1;chr1;chr1;chr1;chr1;chr1;chr1;chr1;chr1;chr1;chr1;chr1;chr1;chr1;chr1;chr1;chr1;chr1;chr1;chr1;chr1;chr1;chr1;chr1;chr1;chr1;chr1;chr1;chr1;chr1;chr1;chr1;chr1;chr1;chr1;chr1;chr1;chr1;chr1;chr1;chr1;chr1;chr1;chr1;chr1	23790970;23791187;23791187;23791203;23791203;23791221;23791971;23791992;23792552;23792657;23792657;23792657;23792657;23792657;23792657;23792657;23793008;23793008;23793008;23793008;23793008;23793008;23793151;23793151;23793151;23793151;23793151;23793151;23793151;23793151;23793653;23793705;23793705;23793705;23793705;23793705;23793705;23793705;23793705;23793860;23793860;23793860;23793860;23793860;237…	23791250;23791250;23791250;23791250;23791250;23791250;23792017;23792017;23792760;23792760;23792760;23792760;23792760;23792760;23792760;23792760;23793039;23793039;23793039;23793039;23793039;23793039;23793216;23793216;23793216;23793216;23793216;23793216;23793216;23793216;23793752;23793752;23793752;23793752;23793752;23793752;23793752;23793752;23793752;23793930;23793907;23793930;23793930;23793930;237…	+;+;+;+;+;+;+;+;+;+;+;+;+;+;+;+;+;+;+;+;+;+;+;+;+;+;+;+;+;+;+;+;+;+;+;+;+;+;+;+;+;+;+;+;+;+;+;+;+;+;+;+;+;+;+;+;+;+;+;+;+;+;+;+;+;+;+;+;+;+;+;+;+;+;+;+	2196	3237	7996	3365	2334	2848	4612	2685	2267	0.403252	0.0196579	0.102757	5.80189	5.94621	5.25905	5.10269	5.63666	5.65721	4.81297	4.72267	no
ENSG00000011021	CLCN6	protein_coding	chr1;chr1;chr1;chr1;chr1;chr1;chr1;chr1;chr1;chr1;chr1;chr1;chr1;chr1;chr1;chr1;chr1;chr1;chr1;chr1;chr1;chr1;chr1;chr1;chr1;chr1;chr1;chr1;chr1;chr1;chr1;chr1;chr1;chr1;chr1;chr1;chr1;chr1;chr1;chr1;chr1;chr1;chr1;chr1;chr1;chr1;chr1;chr1;chr1;chr1;chr1;chr1;chr1;chr1;chr1;chr1;chr1;chr1;chr1;chr1;chr1;chr1;chr1;chr1;chr1;chr1;chr1;chr1;chr1;chr1;chr1;chr1;chr1;chr1;chr1;chr1;chr1;chr1;chr1;chr1…	11806096;11806211;11806213;11806260;11806263;11806263;11806263;11807131;11807131;11807131;11807131;11807131;11807131;11807131;11815846;11815846;11815846;11815846;11815846;11815846;11816615;11816615;11816615;11816615;11816615;11816615;11816615;11819488;11819488;11819488;11819488;11819488;11819488;11819488;11820362;11822695;11822695;11822695;11822695;11822695;11822695;11823707;11823707;11823707;118…	11806349;11806349;11806349;11806349;11806349;11806349;11806349;11807190;11807190;11807190;11807190;11807190;11807190;11807190;11815911;11815911;11815911;11815911;11815911;11815911;11816680;11816680;11816680;11816680;11816680;11816680;11816680;11819554;11819554;11819554;11819554;11819554;11819554;11819554;11820779;11822801;11822801;11822801;11822801;11822801;11822801;11823833;11823833;11823833;118…	+;+;+;+;+;+;+;+;+;+;+;+;+;+;+;+;+;+;+;+;+;+;+;+;+;+;+;+;+;+;+;+;+;+;+;+;+;+;+;+;+;+;+;+;+;+;+;+;+;+;+;+;+;+;+;+;+;+;+;+;+;+;+;+;+;+;+;+;+;+;+;+;+;+;+;+;+;+;+;+;+;+;+;+;+;+;+;+;+;+;+;+;+;+;+;+;+;+;+;+;+;+;+;+;+;+;+;+;+;+;+	6938	410	956	678	642	439	734	699	654	0.127724	0.555748	0.795855	1.67648	1.72048	1.75634	1.96513	1.75639	1.80395	1.69324	1.73103	no
ENSG00000011052	NME2	protein_coding	chr17;chr17;chr17;chr17;chr17;chr17;chr17;chr17;chr17;chr17;chr17;chr17;chr17;chr17;chr17;chr17;chr17;chr17;chr17;chr17;chr17;chr17;chr17;chr17	51153590;51153604;51153636;51154225;51155651;51155651;51155651;51159980;51159980;51159980;51161160;51161160;51161160;51166827;51166827;51166827;51168242;51168242;51168242;51169937;51169937;51171487;51171487;51171487	51153662;51153662;51153662;51154444;51155780;51155780;51155780;51160081;51160081;51160081;51161272;51161272;51161272;51166956;51166956;51166956;51168343;51168343;51168343;51170049;51170049;51171742;51171744;51171744	+;+;+;+;+;+;+;+;+;+;+;+;+;+;+;+;+;+;+;+;+;+;+;+	1241	17	42	34	32	27	63	44	48	-0.496064	0.233251	0.518034	0.593745	0.645055	0.73708	0.855487	0.862226	1.13466	0.836823	0.96481	no
ENSG00000011114	BTBD7	protein_coding	chr14;chr14;chr14;chr14;chr14;chr14;chr14;chr14;chr14;chr14;chr14;chr14;chr14;chr14;chr14;chr14;chr14;chr14;chr14;chr14;chr14;chr14;chr14;chr14;chr14;chr14;chr14;chr14;chr14;chr14;chr14;chr14;chr14;chr14;chr14;chr14;chr14;chr14;chr14;chr14;chr14;chr14;chr14;chr14;chr14;chr14;chr14;chr14;chr14	93237550;93237550;93242033;93242038;93245825;93245825;93245825;93245825;93248476;93248476;93248476;93248476;93251463;93251463;93251463;93251463;93253647;93253647;93253647;93253647;93255510;93257195;93257195;93257195;93257195;93261602;93261602;93261602;93261602;93263785;93263785;93263785;93287628;93287672;93293858;93293858;93293858;93293858;93293858;93293858;93294853;93295970;93295970;93295970;932…	93243088;93243088;93243088;93243088;93246286;93246286;93246286;93246286;93248654;93248654;93248654;93248654;93251652;93251652;93251652;93251652;93253790;93253790;93253790;93253790;93257355;93257355;93257355;93257355;93257355;93261677;93261677;93261677;93261677;93263993;93263993;93263993;93288707;93288730;93294937;93294937;93294149;93294617;93294937;93293928;93294937;93296157;93296158;93296157;932…	-;-;-;-;-;-;-;-;-;-;-;-;-;-;-;-;-;-;-;-;-;-;-;-;-;-;-;-;-;-;-;-;-;-;-;-;-;-;-;-;-;-;-;-;-;-;-;-;-	11333	353	1167	780	506	250	649	733	655	0.323415	0.141685	0.389196	1.10951	1.44118	1.41959	1.2639	0.871232	1.23191	1.28336	1.27635	no
ENSG00000011132	APBA3	protein_coding	chr19;chr19;chr19;chr19;chr19;chr19;chr19;chr19;chr19;chr19;chr19;chr19;chr19;chr19;chr19;chr19;chr19;chr19;chr19;chr19;chr19;chr19;chr19;chr19;chr19;chr19;chr19;chr19;chr19;chr19;chr19;chr19;chr19;chr19;chr19;chr19;chr19	3750819;3750879;3750880;3751066;3751189;3751189;3751189;3751189;3751250;3751434;3751434;3751434;3752508;3752508;3752508;3752600;3752820;3752820;3752820;3752820;3753765;3753765;3753765;3753897;3754019;3754019;3754019;3754019;3754195;3754195;3754195;3759561;3759561;3759612;3759689;3761536;3761536	3751097;3751097;3751097;3751097;3751329;3751731;3751553;3751329;3751329;3751894;3751553;3751553;3752720;3752720;3752720;3752720;3752990;3752990;3756272;3752990;3753926;3753926;3753926;3753926;3754105;3754141;3754105;3754105;3754340;3754340;3754800;3760127;3759600;3760301;3760301;3761570;3761699	-;-;-;-;-;-;-;-;-;-;-;-;-;-;-;-;-;-;-;-;-;-;-;-;-;-;-;-;-;-;-;-;-;-;-;-;-	5556	1458	3500	1711	1215	1324	2572	1600	1372	0.191588	0.299257	0.590919	3.42677	3.52284	3.08662	2.97528	3.31583	3.57326	2.8846	2.82309	no
ENSG00000011143	MKS1	protein_coding	chr17;chr17;chr17;chr17;chr17;chr17;chr17;chr17;chr17;chr17;chr17;chr17;chr17;chr17;chr17;chr17;chr17;chr17;chr17;chr17;chr17;chr17;chr17;chr17;chr17;chr17;chr17;chr17;chr17;chr17;chr17;chr17;chr17;chr17;chr17;chr17;chr17;chr17;chr17;chr17;chr17;chr17;chr17;chr17;chr17;chr17;chr17;chr17;chr17;chr17;chr17;chr17;chr17;chr17;chr17;chr17;chr17;chr17;chr17;chr17;chr17;chr17;chr17;chr17;chr17;chr17;chr…	58205437;58205453;58205740;58205741;58205888;58206283;58206283;58206283;58206283;58206283;58206465;58206465;58206465;58206465;58207085;58207085;58207085;58207561;58207562;58207566;58207894;58207894;58207894;58207894;58207894;58208105;58208105;58208105;58208105;58208105;58208105;58208105;58208141;58208513;58208513;58208513;58208513;58208513;58208513;58208513;58208513;58210659;58210659;58210659;582…	58206170;58206170;58206170;58206170;58206170;58206380;58206380;58206380;58206380;58206380;58206547;58206780;58206547;58206547;58207218;58207218;58207218;58207729;58208001;58208001;58208001;58208001;58208001;58208001;58208001;58208174;58208250;58208174;58208174;58208174;58208174;58208174;58208174;58208583;58208583;58208583;58208583;58208583;58208583;58208583;58208583;58210724;58211120;58210724;582…	-;-;-;-;-;-;-;-;-;-;-;-;-;-;-;-;-;-;-;-;-;-;-;-;-;-;-;-;-;-;-;-;-;-;-;-;-;-;-;-;-;-;-;-;-;-;-;-;-;-;-;-;-;-;-;-;-;-;-;-;-;-;-;-;-;-;-;-;-;-;-;-;-;-;-;-;-;-;-;-;-;-;-;-;-;-;-;-;-;-;-;-;-;-;-;-;-;-;-;-;-;-;-;-;-;-;-;-;-;-;-;-;-;-;-;-;-;-;-;-;-;-;-	4078	327	1152	386	243	352	798	555	614	-0.289871	0.342031	0.634049	1.99292	2.51248	1.72409	1.52124	2.08566	2.48772	2.0063	2.23423	no
ENSG00000011198	ABHD5	protein_coding	chr3;chr3;chr3;chr3;chr3;chr3;chr3;chr3;chr3;chr3;chr3;chr3;chr3;chr3;chr3;chr3;chr3;chr3;chr3;chr3;chr3;chr3;chr3;chr3;chr3;chr3;chr3;chr3;chr3	43690113;43690381;43690870;43690892;43690951;43691257;43699276;43699276;43699276;43699276;43699276;43699502;43701912;43702215;43702215;43702215;43702215;43711707;43711709;43711709;43714947;43714947;43717668;43717671;43717766;43718443;43718443;43718443;43734050	43690202;43690710;43691039;43691039;43691039;43691509;43699361;43699361;43699745;43699361;43699361;43699533;43702008;43702339;43702587;43702584;43702587;43711863;43711864;43711863;43715058;43715058;43717857;43717857;43717857;43718606;43718561;43719049;43734371	+;+;+;+;+;+;+;+;+;+;+;+;+;+;+;+;+;+;+;+;+;+;+;+;+;+;+;+;+	3172	345	447	481	480	462	776	588	517	-0.308545	0.225036	0.507303	2.33417	1.74312	2.22978	2.52352	2.69488	2.75744	2.35334	2.32506	no
ENSG00000011243	AKAP8L	protein_coding	chr19;chr19;chr19;chr19;chr19;chr19;chr19;chr19;chr19;chr19;chr19;chr19;chr19;chr19;chr19;chr19;chr19;chr19;chr19;chr19;chr19;chr19;chr19;chr19;chr19;chr19;chr19;chr19;chr19;chr19;chr19;chr19;chr19;chr19;chr19;chr19;chr19;chr19;chr19;chr19;chr19;chr19;chr19;chr19;chr19;chr19;chr19;chr19;chr19;chr19;chr19;chr19;chr19;chr19;chr19;chr19;chr19;chr19;chr19;chr19;chr19;chr19;chr19;chr19;chr19;chr19;chr…	15380048;15380050;15380050;15380050;15380051;15380517;15380517;15380517;15380517;15380517;15381882;15397150;15397150;15397150;15397150;15397150;15397150;15397520;15397520;15397520;15397520;15397520;15397520;15397520;15397520;15397714;15397714;15397714;15397714;15397714;15397714;15397714;15397714;15398563;15398630;15398630;15398630;15398630;15398630;15399302;15399302;15399302;15399302;15399302;153…	15380430;15380430;15380430;15380430;15380430;15380612;15380612;15380612;15380612;15380612;15382049;15397280;15397280;15397280;15397280;15397280;15397280;15397625;15397625;15397625;15397625;15397625;15397625;15397625;15397625;15398403;15397855;15397855;15397855;15397855;15397855;15397855;15397855;15399410;15398703;15398761;15399410;15398766;15398766;15399410;15399410;15399410;15399410;15399410;154…	-;-;-;-;-;-;-;-;-;-;-;-;-;-;-;-;-;-;-;-;-;-;-;-;-;-;-;-;-;-;-;-;-;-;-;-;-;-;-;-;-;-;-;-;-;-;-;-;-;-;-;-;-;-;-;-;-;-;-;-;-;-;-;-;-;-;-;-;-;-;-;-;-;-;-;-;-;-;-;-;-;-;-;-;-;-;-;-;-;-;-;-;-;-;-;-;-;-;-;-;-;-;-;-;-;-;-;-;-;-;-;-;-;-;-;-;-;-;-;-;-;-;-;-;-;-;-;-;-;-;-;-;-;-;-;-;-;-;-;-;-;-;-;-;-;-	5081	2378	7011	5183	3843	2464	4731	5986	5823	-0.00417519	0.972438	0.990581	4.20129	4.58417	4.69079	4.6288	4.26523	4.51918	4.76134	4.86799	no
ENSG00000011258	MBTD1	protein_coding	chr17;chr17;chr17;chr17;chr17;chr17;chr17;chr17;chr17;chr17;chr17;chr17;chr17;chr17;chr17;chr17;chr17;chr17;chr17;chr17;chr17;chr17;chr17;chr17;chr17;chr17;chr17;chr17;chr17;chr17;chr17;chr17;chr17;chr17;chr17;chr17;chr17;chr17;chr17;chr17;chr17;chr17;chr17;chr17;chr17;chr17;chr17;chr17;chr17;chr17;chr17;chr17;chr17;chr17;chr17;chr17;chr17;chr17;chr17;chr17;chr17;chr17;chr17;chr17;chr17;chr17;chr…	51177425;51177427;51191584;51192106;51192203;51192203;51192253;51192657;51192658;51192782;51192782;51193428;51193428;51193428;51193428;51193428;51195214;51195214;51195214;51195214;51201592;51201592;51201592;51201592;51201592;51202022;51202022;51202022;51202022;51202022;51202701;51202701;51202701;51202701;51202701;51203140;51203140;51203140;51203140;51203140;51203791;51203791;51203791;51203791;512…	51180694;51180694;51193016;51192280;51192280;51192280;51193016;51193016;51193016;51193016;51193016;51193510;51193510;51193510;51193510;51193510;51195361;51195361;51195361;51195361;51201696;51201696;51201696;51201696;51201696;51202077;51202077;51202077;51202077;51202077;51202935;51202935;51202935;51202935;51202935;51203228;51203228;51203228;51203228;51203228;51203925;51203925;51203925;51203925;512…	-;-;-;-;-;-;-;-;-;-;-;-;-;-;-;-;-;-;-;-;-;-;-;-;-;-;-;-;-;-;-;-;-;-;-;-;-;-;-;-;-;-;-;-;-;-;-;-;-;-;-;-;-;-;-;-;-;-;-;-;-;-;-;-;-;-;-;-;-;-;-;-;-;-;-	7201	201	619	322	369	228	492	734	568	-0.348666	0.140683	0.387824	1.02679	1.28215	1.06233	1.38318	1.13106	1.38361	1.70487	1.55633	no
ENSG00000011260	UTP18	protein_coding	chr17;chr17;chr17;chr17;chr17;chr17;chr17;chr17;chr17;chr17;chr17;chr17;chr17;chr17;chr17;chr17;chr17;chr17;chr17;chr17;chr17;chr17;chr17;chr17;chr17;chr17;chr17;chr17;chr17;chr17;chr17;chr17;chr17;chr17;chr17;chr17;chr17;chr17;chr17;chr17;chr17;chr17;chr17;chr17	51260528;51263274;51266182;51268837;51273362;51275866;51275868;51277130;51277163;51280005;51280005;51280005;51280016;51280389;51280389;51280389;51280389;51280450;51285245;51285245;51285245;51285245;51285245;51285268;51286483;51288029;51288029;51288029;51288029;51288029;51288124;51288548;51293903;51293903;51296255;51296965;51296965;51296965;51296965;51297782;51297782;51297782;51297782;51297782	51260926;51263386;51266280;51268904;51273450;51275991;51275991;51277304;51277304;51280105;51280105;51280105;51280105;51280479;51280479;51280479;51280479;51280479;51285368;51285368;51285368;51285368;51285368;51285368;51286552;51288203;51288203;51288077;51288180;51288203;51288203;51288591;51294045;51294045;51297003;51297003;51297003;51297003;51297003;51297930;51297929;51297878;51297936;51297933	+;+;+;+;+;+;+;+;+;+;+;+;+;+;+;+;+;+;+;+;+;+;+;+;+;+;+;+;+;+;+;+;+;+;+;+;+;+;+;+;+;+;+;+	2721	992	4959	2479	1957	1213	3189	4122	3784	-0.247656	0.207953	0.486107	3.86301	4.97089	4.53441	4.5592	4.15036	4.83813	5.1122	5.13839	no
ENSG00000011275	RNF216	protein_coding	chr7;chr7;chr7;chr7;chr7;chr7;chr7;chr7;chr7;chr7;chr7;chr7;chr7;chr7;chr7;chr7;chr7;chr7;chr7;chr7;chr7;chr7;chr7;chr7;chr7;chr7;chr7;chr7;chr7;chr7;chr7;chr7;chr7;chr7;chr7;chr7;chr7;chr7;chr7;chr7;chr7;chr7;chr7;chr7;chr7;chr7;chr7;chr7;chr7;chr7;chr7;chr7;chr7;chr7;chr7;chr7;chr7;chr7;chr7;chr7;chr7;chr7;chr7;chr7;chr7;chr7;chr7;chr7;chr7;chr7;chr7;chr7;chr7;chr7;chr7;chr7;chr7	5620047;5622607;5622695;5622927;5624056;5624056;5624056;5624056;5641154;5641154;5641154;5641154;5641348;5649640;5652413;5652413;5652413;5652413;5711761;5711761;5711761;5711761;5712715;5712715;5712715;5712715;5713305;5715053;5715053;5715053;5716716;5716716;5716716;5721033;5721033;5721033;5725324;5725324;5725324;5729432;5729432;5729432;5729530;5730715;5730715;5730715;5730715;5732970;5739276;5739276…	5623179;5623179;5623179;5623179;5624125;5624125;5624125;5624125;5641376;5641376;5641376;5641376;5641376;5650015;5652510;5652510;5652510;5652510;5711839;5711839;5711839;5711839;5712863;5712863;5712863;5712863;5713441;5715190;5715190;5715190;5716766;5716766;5716766;5721172;5721172;5721172;5725438;5725438;5725438;5729596;5729596;5729596;5729596;5730817;5730817;5730817;5730817;5733162;5739492;5739621…	-;-;-;-;-;-;-;-;-;-;-;-;-;-;-;-;-;-;-;-;-;-;-;-;-;-;-;-;-;-;-;-;-;-;-;-;-;-;-;-;-;-;-;-;-;-;-;-;-;-;-;-;-;-;-;-;-;-;-;-;-;-;-;-;-;-;-;-;-;-;-;-;-;-;-;-;-	7619	2530	9119	6318	4835	3513	4598	8598	8198	-0.107055	0.470781	0.741069	3.73794	4.3881	4.40478	4.38674	4.19632	3.92731	4.7016	4.78022	no
ENSG00000011295	TTC19	protein_coding	chr17;chr17;chr17;chr17;chr17;chr17;chr17;chr17;chr17;chr17;chr17;chr17;chr17;chr17;chr17;chr17;chr17;chr17;chr17;chr17;chr17;chr17;chr17;chr17;chr17;chr17;chr17;chr17;chr17;chr17;chr17;chr17;chr17;chr17;chr17;chr17;chr17;chr17;chr17;chr17;chr17;chr17;chr17;chr17;chr17;chr17;chr17;chr17;chr17;chr17;chr17;chr17;chr17	15999380;15999784;15999802;15999824;15999824;15999834;16000118;16000118;16000118;16000118;16000118;16001915;16001915;16001915;16001915;16001915;16002657;16002657;16002793;16002793;16002793;16003831;16003831;16003831;16003831;16003831;16004201;16004201;16004201;16004201;16006474;16006474;16006474;16023673;16024489;16024618;16025017;16025017;16025017;16025088;16025152;16026540;16026540;16026540;160…	16000032;16000032;16000032;16000032;16000245;16000032;16000245;16000460;16000382;16000382;16000245;16002025;16002025;16002025;16002025;16002025;16002831;16002831;16002831;16002831;16002831;16003853;16003887;16003887;16003887;16003887;16004262;16004251;16004262;16004262;16006568;16006568;16006568;16025171;16024582;16025171;16025171;16025171;16025171;16025171;16025171;16027080;16028786;16026702;160…	+;+;+;+;+;+;+;+;+;+;+;+;+;+;+;+;+;+;+;+;+;+;+;+;+;+;+;+;+;+;+;+;+;+;+;+;+;+;+;+;+;+;+;+;+;+;+;+;+;+;+;+;+	5966	1266	5057	3280	2334	1353	3879	3816	3067	-0.0143468	0.945719	0.979987	3.15174	3.91845	3.84606	3.73115	3.25171	4.028	3.92426	3.77089	no
ENSG00000011304	PTBP1	protein_coding	chr19;chr19;chr19;chr19;chr19;chr19;chr19;chr19;chr19;chr19;chr19;chr19;chr19;chr19;chr19;chr19;chr19;chr19;chr19;chr19;chr19;chr19;chr19;chr19;chr19;chr19;chr19;chr19;chr19;chr19;chr19;chr19;chr19;chr19;chr19;chr19;chr19;chr19;chr19;chr19;chr19;chr19;chr19;chr19;chr19;chr19;chr19;chr19;chr19;chr19;chr19;chr19;chr19;chr19;chr19;chr19;chr19;chr19;chr19;chr19;chr19;chr19;chr19;chr19;chr19;chr19;chr…	797075;797425;797425;797427;797428;797452;797462;797490;798428;799406;799413;799413;799413;799413;799413;799413;799413;799413;803561;803561;803561;803561;803561;803561;803561;803561;803561;803575;803577;804036;804036;804036;804036;804036;804036;804036;804036;804036;804036;804036;804292;804292;804292;804292;804292;804292;804292;804389;804532;804532;804532;804532;804532;804532;804532;804532;804541;…	797505;797505;797505;797505;797505;797505;797505;797505;798545;799443;799443;799443;799443;799443;799443;799443;799443;799443;803636;803636;803636;803636;803636;803636;803636;803636;803636;803636;803636;804208;804702;804083;804208;804208;804208;804208;804208;804208;804438;804208;804438;804438;804438;804438;804438;804438;804438;804438;804702;804702;804702;804634;804702;804702;804582;804702;804702;…	+;+;+;+;+;+;+;+;+;+;+;+;+;+;+;+;+;+;+;+;+;+;+;+;+;+;+;+;+;+;+;+;+;+;+;+;+;+;+;+;+;+;+;+;+;+;+;+;+;+;+;+;+;+;+;+;+;+;+;+;+;+;+;+;+;+;+;+;+;+;+;+;+;+;+;+;+;+;+;+;+;+;+;+;+;+;+;+;+;+;+;+;+;+;+;+;+;+;+;+;+;+;+;+;+;+;+;+;+;+;+;+;+;+;+;+;+;+;+;+;+;+;+;+;+;+;+;+;+;+;+;+;+;+;+;+;+;+	6883	1575	4392	4825	3467	1348	2789	5634	4520	0.135111	0.319383	0.612368	3.2487	3.53977	4.17481	4.07129	3.06383	3.39829	4.25917	4.10097	no
ENSG00000011376	LARS2	protein_coding	chr3;chr3;chr3;chr3;chr3;chr3;chr3;chr3;chr3;chr3;chr3;chr3;chr3;chr3;chr3;chr3;chr3;chr3;chr3;chr3;chr3;chr3;chr3;chr3;chr3;chr3;chr3;chr3;chr3;chr3;chr3;chr3;chr3;chr3;chr3;chr3;chr3;chr3;chr3;chr3;chr3;chr3;chr3;chr3;chr3;chr3;chr3;chr3;chr3;chr3;chr3;chr3;chr3;chr3;chr3;chr3;chr3;chr3;chr3;chr3;chr3;chr3;chr3;chr3;chr3;chr3;chr3;chr3;chr3;chr3;chr3;chr3;chr3;chr3;chr3;chr3;chr3;chr3;chr3;chr3…	45388506;45388561;45388564;45388564;45388619;45389033;45391583;45391583;45394433;45394433;45394433;45394433;45394433;45400245;45400245;45400245;45417482;45417482;45417482;45417482;45419669;45419669;45419669;45419669;45446891;45446891;45446891;45446891;45458743;45458743;45458743;45474243;45474243;45474243;45476468;45476468;45476468;45485692;45485692;45485692;45488697;45488697;45488697;45491517;454…	45388680;45388680;45388680;45388680;45388680;45389106;45391648;45391648;45394687;45394687;45394687;45394687;45394687;45400353;45400373;45400373;45417573;45417573;45417573;45417573;45419729;45419729;45419729;45419729;45446935;45446980;45446980;45446980;45458886;45458886;45458886;45474350;45474350;45474350;45476627;45476627;45476627;45485796;45485796;45485796;45488812;45488812;45488812;45491800;454…	+;+;+;+;+;+;+;+;+;+;+;+;+;+;+;+;+;+;+;+;+;+;+;+;+;+;+;+;+;+;+;+;+;+;+;+;+;+;+;+;+;+;+;+;+;+;+;+;+;+;+;+;+;+;+;+;+;+;+;+;+;+;+;+;+;+;+;+;+;+;+;+;+;+;+;+;+;+;+;+;+;+;+;+;+;+;+;+	5393	178	512	311	315	103	321	444	400	0.192219	0.491257	0.754402	1.15496	1.36824	1.26515	1.50252	0.780673	1.26417	1.49845	1.49835	no
ENSG00000011405	PIK3C2A	protein_coding	chr11;chr11;chr11;chr11;chr11;chr11;chr11;chr11;chr11;chr11;chr11;chr11;chr11;chr11;chr11;chr11;chr11;chr11;chr11;chr11;chr11;chr11;chr11;chr11;chr11;chr11;chr11;chr11;chr11;chr11;chr11;chr11;chr11;chr11;chr11;chr11;chr11;chr11;chr11;chr11;chr11;chr11;chr11;chr11;chr11;chr11;chr11;chr11;chr11;chr11;chr11;chr11;chr11;chr11;chr11;chr11;chr11	17077730;17086572;17091334;17091334;17091547;17091547;17091996;17091996;17092159;17092159;17094261;17097057;17097057;17099860;17099860;17101278;17102662;17105169;17105169;17110432;17110432;17112574;17112574;17114361;17117491;17118645;17119220;17119786;17122188;17122702;17129300;17131916;17134819;17135111;17136482;17141322;17145668;17145668;17145863;17147517;17148239;17148667;17150498;17150498;171…	17077922;17089920;17091459;17091459;17091656;17091656;17092068;17092068;17092276;17092276;17094385;17097264;17097264;17099969;17099969;17101434;17102831;17105305;17105305;17110561;17110561;17112666;17112666;17114465;17117671;17118739;17119313;17119974;17122333;17122813;17129467;17132038;17135029;17135159;17136625;17141381;17145731;17145731;17145942;17147628;17148787;17148787;17150655;17150655;171…	-;-;-;-;-;-;-;-;-;-;-;-;-;-;-;-;-;-;-;-;-;-;-;-;-;-;-;-;-;-;-;-;-;-;-;-;-;-;-;-;-;-;-;-;-;-;-;-;-;-;-;-;-;-;-;-;-	9204	396	1148	933	1143	318	664	1142	1156	0.274924	0.172796	0.437796	1.37805	1.62192	1.79374	2.29218	1.20085	1.43251	1.90728	2.03236	no
ENSG00000011422	PLAUR	protein_coding	chr19;chr19;chr19;chr19;chr19;chr19;chr19;chr19;chr19;chr19;chr19;chr19;chr19;chr19;chr19;chr19;chr19;chr19;chr19;chr19;chr19;chr19;chr19;chr19;chr19;chr19;chr19;chr19;chr19;chr19;chr19;chr19;chr19;chr19;chr19;chr19;chr19;chr19;chr19;chr19;chr19;chr19;chr19;chr19;chr19;chr19;chr19;chr19;chr19;chr19;chr19;chr19;chr19;chr19;chr19;chr19;chr19;chr19;chr19;chr19;chr19;chr19;chr19;chr19;chr19;chr19;chr…	43646095;43648576;43648579;43648580;43648580;43651824;43652041;43652225;43652225;43652225;43652225;43652225;43652226;43652264;43655439;43655439;43655439;43655439;43655439;43655439;43655439;43655439;43655513;43656479;43656479;43656479;43656479;43656479;43656479;43656479;43656479;43656479;43656479;43656479;43656479;43656566;43660974;43660974;43665110;43665316;43665316;43665316;43665316;43665316;436…	43646548;43648909;43649143;43649143;43649143;43652053;43652371;43652371;43652371;43652371;43652371;43652371;43652371;43652371;43655573;43655573;43655573;43655573;43655573;43655573;43655573;43655573;43655573;43656640;43656640;43656640;43656640;43656573;43656640;43656802;43656640;43656640;43656640;43656616;43656640;43656640;43661548;43661442;43665459;43665459;43665459;43665459;43665459;43665459;436…	-;-;-;-;-;-;-;-;-;-;-;-;-;-;-;-;-;-;-;-;-;-;-;-;-;-;-;-;-;-;-;-;-;-;-;-;-;-;-;-;-;-;-;-;-;-;-;-;-;-;-;-;-;-;-;-;-;-;-;-;-;-;-;-;-;-;-;-;-	4457	511	462	196	42	1938	3483	388	168	-1.81757	0.000315489	0.00401858	2.39545	1.44722	1.04983	0.373826	4.11646	4.27841	1.55098	0.946782	down
ENSG00000011426	ANLN	protein_coding	chr7;chr7;chr7;chr7;chr7;chr7;chr7;chr7;chr7;chr7;chr7;chr7;chr7;chr7;chr7;chr7;chr7;chr7;chr7;chr7;chr7;chr7;chr7;chr7;chr7;chr7;chr7;chr7;chr7;chr7;chr7;chr7;chr7;chr7;chr7;chr7;chr7;chr7;chr7;chr7;chr7;chr7;chr7;chr7;chr7;chr7;chr7;chr7;chr7;chr7;chr7;chr7;chr7;chr7;chr7;chr7;chr7;chr7;chr7;chr7;chr7;chr7;chr7;chr7;chr7;chr7;chr7;chr7;chr7;chr7;chr7;chr7;chr7;chr7;chr7;chr7;chr7;chr7;chr7;chr7…	36389806;36389821;36390171;36390235;36396266;36396266;36396266;36396266;36399079;36399079;36399079;36403493;36406181;36406181;36406181;36406181;36406402;36406403;36406533;36406551;36407718;36407734;36407734;36407734;36407734;36407734;36407734;36410514;36410514;36410514;36410514;36410514;36410514;36410560;36411059;36411059;36411059;36411059;36415758;36415758;36415758;36415758;36417080;36417080;364…	36390044;36390044;36390211;36390541;36396419;36396421;36396419;36396419;36399393;36399393;36399393;36403566;36406566;36406266;36406566;36406566;36406566;36406570;36406570;36406566;36407956;36407956;36407956;36407842;36407956;36407956;36407956;36410704;36410704;36410704;36410666;36410704;36410704;36410655;36411166;36411166;36411166;36411166;36415783;36415885;36415884;36415884;36417148;36417190;364…	+;+;+;+;+;+;+;+;+;+;+;+;+;+;+;+;+;+;+;+;+;+;+;+;+;+;+;+;+;+;+;+;+;+;+;+;+;+;+;+;+;+;+;+;+;+;+;+;+;+;+;+;+;+;+;+;+;+;+;+;+;+;+;+;+;+;+;+;+;+;+;+;+;+;+;+;+;+;+;+;+;+;+;+;+;+;+;+;+;+;+;+;+;+;+;+;+;+;+;+;+;+;+;+	6012	10	9	39	55	30	111	28	11	-1.15274	0.142263	0.390043	0.0865447	0.0355373	0.211488	0.364183	0.248021	0.520905	0.141776	0.0635373	no
ENSG00000011454	RABGAP1	protein_coding	chr9;chr9;chr9;chr9;chr9;chr9;chr9;chr9;chr9;chr9;chr9;chr9;chr9;chr9;chr9;chr9;chr9;chr9;chr9;chr9;chr9;chr9;chr9;chr9;chr9;chr9;chr9;chr9;chr9;chr9;chr9;chr9;chr9;chr9;chr9;chr9;chr9;chr9;chr9;chr9;chr9;chr9;chr9;chr9;chr9;chr9;chr9;chr9;chr9;chr9;chr9;chr9;chr9;chr9;chr9;chr9;chr9;chr9;chr9;chr9;chr9;chr9;chr9;chr9;chr9;chr9;chr9;chr9;chr9;chr9;chr9;chr9;chr9;chr9;chr9;chr9;chr9;chr9;chr9;chr9…	122940833;122941009;122941020;122941020;122941033;122941090;122945332;122957011;122957011;122957011;122957011;122957011;122957149;122971665;122984485;122984485;122984485;122984485;122984485;122986215;122986215;122986215;122986215;122986215;122989297;122989297;122989297;122989297;122990056;122990056;122990056;122990163;122996041;122996041;122996041;122996041;122996539;122996539;122996539;122997259…	122940897;122941093;122941093;122941093;122941088;122941093;122945432;122957209;122957209;122957209;122957209;122957209;122957209;122971952;122984671;122984719;122984719;122984719;122984719;122986419;122986419;122986416;122986419;122986419;122989471;122990769;122989471;122989471;122990213;122990213;122990213;122990213;122996320;122996151;122996151;122996151;122996605;122996605;122996605;122997335…	+;+;+;+;+;+;+;+;+;+;+;+;+;+;+;+;+;+;+;+;+;+;+;+;+;+;+;+;+;+;+;+;+;+;+;+;+;+;+;+;+;+;+;+;+;+;+;+;+;+;+;+;+;+;+;+;+;+;+;+;+;+;+;+;+;+;+;+;+;+;+;+;+;+;+;+;+;+;+;+;+;+;+;+;+;+;+;+;+;+;+;+;+;+;+;+;+;+	9162	234	605	519	429	281	655	808	590	-0.308854	0.0824035	0.277042	0.962954	1.07042	1.25016	1.30435	1.10628	1.42428	1.56333	1.36998	no
ENSG00000011478	QPCTL	protein_coding	chr19;chr19;chr19;chr19;chr19;chr19;chr19;chr19;chr19;chr19;chr19;chr19;chr19;chr19;chr19;chr19;chr19;chr19;chr19;chr19;chr19	45692483;45692697;45692758;45693413;45693413;45693413;45695437;45695633;45698480;45698547;45698547;45698547;45698782;45698801;45698801;45698801;45701798;45701798;45701798;45702904;45702904	45692910;45692910;45692910;45693556;45693556;45693556;45695718;45695718;45698699;45698699;45698699;45698699;45698900;45698825;45698900;45698900;45701823;45701914;45701914;45703989;45703989	+;+;+;+;+;+;+;+;+;+;+;+;+;+;+;+;+;+;+;+;+	2396	118	169	261	163	95	238	242	265	-0.120409	0.692548	0.871747	1.50106	1.12103	1.86837	1.64863	1.3164	1.73965	1.69573	1.89596	no
ENSG00000011485	PPP5C	protein_coding	chr19;chr19;chr19;chr19;chr19;chr19;chr19;chr19;chr19;chr19;chr19;chr19;chr19;chr19;chr19;chr19;chr19;chr19;chr19;chr19;chr19;chr19;chr19;chr19;chr19;chr19;chr19;chr19;chr19;chr19;chr19;chr19;chr19;chr19;chr19;chr19;chr19;chr19;chr19;chr19;chr19;chr19;chr19;chr19;chr19;chr19;chr19;chr19;chr19;chr19;chr19;chr19;chr19;chr19;chr19;chr19;chr19;chr19;chr19;chr19;chr19;chr19;chr19;chr19;chr19;chr19;chr…	46346994;46347101;46347108;46353748;46353748;46353748;46375604;46375604;46375604;46375604;46375627;46376453;46376453;46376453;46376453;46376453;46381511;46381726;46382772;46383156;46383323;46383411;46383411;46383411;46383463;46383780;46383780;46383780;46383780;46383780;46383784;46383794;46384377;46384804;46384804;46384804;46384804;46384804;46384804;46384804;46384804;46384804;46386718;46387093;463…	46347217;46347217;46347217;46353989;46353989;46353989;46375751;46375751;46375751;46375751;46375751;46376703;46376574;46376574;46376574;46376574;46383878;46383476;46383878;46383476;46383476;46383711;46383476;46383476;46383878;46383878;46383998;46383878;46383878;46383878;46383878;46383878;46384909;46384909;46384909;46384909;46384943;46384909;46384909;46384909;46384909;46384909;46387235;46387235;463…	+;+;+;+;+;+;+;+;+;+;+;+;+;+;+;+;+;+;+;+;+;+;+;+;+;+;+;+;+;+;+;+;+;+;+;+;+;+;+;+;+;+;+;+;+;+;+;+;+;+;+;+;+;+;+;+;+;+;+;+;+;+;+;+;+;+;+;+;+;+;+;+;+;+;+;+;+;+;+;+;+;+;+;+;+;+;+;+;+;+;+;+	7059	1255	2749	2542	1907	877	1597	2047	1686	0.51745	0.000524795	0.00607391	2.92754	2.90449	3.28752	3.24483	2.50339	2.66186	2.89327	2.78189	no
ENSG00000011523	CEP68	protein_coding	chr2;chr2;chr2;chr2;chr2;chr2;chr2;chr2;chr2;chr2;chr2;chr2;chr2;chr2;chr2;chr2;chr2;chr2;chr2;chr2;chr2;chr2;chr2	65056366;65056372;65056452;65056465;65069399;65069399;65070729;65071454;65071454;65071454;65071454;65072884;65073936;65074282;65074282;65074282;65074282;65077868;65077868;65082536;65082536;65083639;65083639	65056524;65056528;65056524;65056528;65069801;65069801;65072569;65072569;65072980;65071844;65074178;65072980;65074149;65074484;65075251;65074404;65074404;65077964;65077964;65082709;65082709;65087004;65087004	+;+;+;+;+;+;+;+;+;+;+;+;+;+;+;+;+;+;+;+;+;+;+	8623	365	1438	806	793	757	1643	2455	3012	-1.14309	6.77389e-07	1.87438e-05	1.36362	1.91766	1.71146	1.9585	2.10434	2.45619	2.87035	3.26237	down
ENSG00000011566	MAP4K3	protein_coding	chr2;chr2;chr2;chr2;chr2;chr2;chr2;chr2;chr2;chr2;chr2;chr2;chr2;chr2;chr2;chr2;chr2;chr2;chr2;chr2;chr2;chr2;chr2;chr2;chr2;chr2;chr2;chr2;chr2;chr2;chr2;chr2;chr2;chr2;chr2;chr2;chr2;chr2;chr2;chr2;chr2;chr2;chr2;chr2;chr2;chr2;chr2;chr2;chr2;chr2;chr2;chr2;chr2;chr2;chr2;chr2;chr2;chr2;chr2;chr2;chr2;chr2;chr2;chr2;chr2;chr2;chr2;chr2;chr2;chr2;chr2;chr2;chr2;chr2;chr2;chr2;chr2;chr2;chr2;chr2…	39249266;39249278;39249283;39251830;39251830;39251830;39254450;39254450;39254450;39258348;39258348;39258348;39258519;39258519;39258519;39258523;39260606;39260606;39260606;39260606;39260691;39265203;39265203;39265203;39265203;39267189;39267189;39267189;39267189;39271911;39272283;39272283;39272283;39272482;39272482;39272482;39272482;39278407;39278407;39278407;39278407;39280272;39280272;39280272;392…	39250705;39250705;39250705;39251885;39251885;39251885;39254520;39254520;39254520;39258440;39258440;39258440;39258587;39258587;39258587;39258587;39261117;39260777;39260777;39260777;39260777;39265306;39265306;39265306;39265306;39267425;39267247;39267247;39267247;39272400;39272400;39272400;39272400;39272542;39272542;39272542;39272542;39278419;39278486;39278486;39278486;39280356;39280356;39280356;392…	-;-;-;-;-;-;-;-;-;-;-;-;-;-;-;-;-;-;-;-;-;-;-;-;-;-;-;-;-;-;-;-;-;-;-;-;-;-;-;-;-;-;-;-;-;-;-;-;-;-;-;-;-;-;-;-;-;-;-;-;-;-;-;-;-;-;-;-;-;-;-;-;-;-;-;-;-;-;-;-;-;-;-;-;-;-;-;-;-;-;-;-;-;-;-;-;-;-;-;-;-;-;-;-;-;-;-;-;-;-;-;-;-;-;-;-;-;-;-;-;-;-;-;-;-;-;-;-;-;-;-;-;-;-;-;-;-;-;-;-;-;-;-;-;-;-	6067	150	484	317	242	184	323	509	438	-0.233092	0.300291	0.591532	0.94032	1.2197	1.18375	1.17122	1.09764	1.17244	1.51609	1.4733	no
ENSG00000011590	ZBTB32	protein_coding	chr19;chr19;chr19;chr19;chr19;chr19;chr19;chr19;chr19;chr19;chr19;chr19;chr19;chr19;chr19;chr19;chr19;chr19;chr19;chr19;chr19;chr19;chr19;chr19;chr19;chr19;chr19;chr19	35704527;35704559;35704571;35704579;35712917;35712917;35712917;35712917;35712928;35713433;35714147;35714523;35714523;35714523;35715463;35715757;35715757;35715939;35715939;35715939;35716133;35716133;35716133;35716133;35716478;35716478;35716478;35716478	35704623;35704623;35704623;35704623;35713033;35713033;35713542;35713033;35713033;35713454;35714339;35715507;35715507;35715507;35715507;35715830;35715830;35716007;35716007;35716007;35716297;35716297;35716297;35716297;35717038;35717038;35716497;35717038	+;+;+;+;+;+;+;+;+;+;+;+;+;+;+;+;+;+;+;+;+;+;+;+;+;+;+;+	2770	78	288	149	96	285	753	206	151	-1.10162	0.00577544	0.041255	1.03325	1.44998	1.20737	1.062	2.28321	2.88803	1.40539	1.22741	down
ENSG00000011600	TYROBP	protein_coding	chr19;chr19;chr19;chr19;chr19;chr19;chr19;chr19;chr19;chr19;chr19;chr19;chr19;chr19;chr19;chr19;chr19;chr19;chr19;chr19;chr19;chr19;chr19;chr19;chr19;chr19;chr19;chr19;chr19;chr19;chr19;chr19;chr19;chr19;chr19;chr19;chr19;chr19;chr19;chr19	35904401;35904401;35904403;35904403;35904410;35904446;35904461;35904560;35907218;35907218;35907218;35907218;35907218;35907218;35907218;35907218;35907294;35907446;35907446;35907446;35907446;35907446;35907446;35907446;35907446;35907730;35907730;35907730;35907730;35907730;35907730;35908168;35908168;35908168;35908168;35908168;35908168;35908168;35908175;35908175	35904634;35904634;35904634;35904634;35904634;35904634;35904634;35904634;35907261;35907261;35907264;35907264;35907264;35907357;35907261;35907264;35907580;35907580;35907762;35907580;35907580;35907580;35907580;35907580;35907580;35907762;35907762;35907762;35907762;35907762;35907762;35908295;35908223;35908295;35908295;35908247;35908275;35908295;35908295;35908295	-;-;-;-;-;-;-;-;-;-;-;-;-;-;-;-;-;-;-;-;-;-;-;-;-;-;-;-;-;-;-;-;-;-;-;-;-;-;-;-	907	15645	3965	3742	7350	12516	6445	1374	3481	0.794122	0.279852	0.569235	9.32672	6.20604	6.66408	7.99639	9.0216	7.39542	5.1122	6.57659	no
ENSG00000011638	TMEM159	protein_coding	chr16;chr16;chr16;chr16;chr16;chr16;chr16;chr16;chr16;chr16;chr16;chr16;chr16;chr16;chr16;chr16;chr16;chr16;chr16;chr16;chr16;chr16;chr16;chr16;chr16;chr16;chr16;chr16;chr16;chr16;chr16;chr16;chr16;chr16;chr16;chr16;chr16;chr16;chr16;chr16;chr16;chr16;chr16;chr16;chr16	21158377;21158377;21158661;21158674;21158679;21158689;21158705;21158710;21160978;21160978;21160978;21160978;21161085;21161085;21161085;21161085;21161085;21161085;21166840;21166840;21166840;21170437;21170437;21170437;21170437;21170437;21170437;21170437;21170472;21173325;21174010;21174010;21174010;21174010;21174010;21174010;21177137;21178797;21179475;21179475;21179475;21179475;21179475;21179475;211…	21158746;21158746;21158746;21158746;21158746;21158746;21158746;21158746;21161008;21161008;21161278;21161278;21161278;21161278;21161278;21161278;21161278;21161278;21166882;21166911;21166911;21170605;21170605;21170605;21170605;21170605;21170605;21170605;21170605;21173362;21174148;21174148;21174148;21174148;21174148;21174148;21177327;21178932;21180505;21179612;21180220;21180609;21179609;21179987;211…	+;+;+;+;+;+;+;+;+;+;+;+;+;+;+;+;+;+;+;+;+;+;+;+;+;+;+;+;+;+;+;+;+;+;+;+;+;+;+;+;+;+;+;+;+	2558	372	1150	473	434	324	468	515	326	0.506178	0.0209618	0.107223	2.67926	3.08565	2.45953	2.66117	2.52638	2.40847	2.44992	2.04829	no
ENSG00000012048	BRCA1	protein_coding	chr17;chr17;chr17;chr17;chr17;chr17;chr17;chr17;chr17;chr17;chr17;chr17;chr17;chr17;chr17;chr17;chr17;chr17;chr17;chr17;chr17;chr17;chr17;chr17;chr17;chr17;chr17;chr17;chr17;chr17;chr17;chr17;chr17;chr17;chr17;chr17;chr17;chr17;chr17;chr17;chr17;chr17;chr17;chr17;chr17;chr17;chr17;chr17;chr17;chr17;chr17;chr17;chr17;chr17;chr17;chr17;chr17;chr17;chr17;chr17;chr17;chr17;chr17;chr17;chr17;chr17;chr…	43044295;43044295;43044805;43045563;43045563;43045563;43045629;43045629;43045678;43045678;43047643;43047643;43047643;43047643;43047643;43047643;43047643;43047643;43047643;43047643;43049121;43049121;43049121;43049121;43049121;43049121;43049121;43049121;43049121;43050062;43051063;43051063;43051063;43051063;43051063;43051063;43051063;43051063;43051063;43057052;43057052;43057052;43057052;43057052;430…	43045802;43045802;43045802;43045802;43045802;43045802;43045802;43045802;43045802;43045802;43047703;43047703;43047703;43047703;43047703;43047703;43047703;43047703;43047703;43047703;43049194;43049194;43049194;43049194;43049194;43049194;43049194;43049194;43049194;43050190;43051117;43051117;43051117;43051117;43051117;43051117;43051117;43051117;43051117;43057135;43057135;43057135;43057135;43057135;430…	-;-;-;-;-;-;-;-;-;-;-;-;-;-;-;-;-;-;-;-;-;-;-;-;-;-;-;-;-;-;-;-;-;-;-;-;-;-;-;-;-;-;-;-;-;-;-;-;-;-;-;-;-;-;-;-;-;-;-;-;-;-;-;-;-;-;-;-;-;-;-;-;-;-;-;-;-;-;-;-;-;-;-;-;-;-;-;-;-;-;-;-;-;-;-;-;-;-;-;-;-;-;-;-;-;-;-;-;-;-;-;-;-;-;-;-;-;-;-;-;-;-;-;-;-;-;-;-;-;-;-;-;-;-;-;-;-;-;-;-;-;-;-;-;-;-;-;-;-;-;-;-;-;-;-;-;-;-;-;-;-;-;-;-;-;-;-;-;-;-;-;-;-;-;-;-;-;-;-;-;-;-;-;-;-;-;-;-;-;-;-;-;-;-;-;-;-;-;-;-…	8802	73	376	107	114	53	259	197	96	0.0795169	0.836432	0.936291	0.38765	0.775369	0.373913	0.49214	0.294365	0.759617	0.581339	0.343	no
ENSG00000012061	ERCC1	protein_coding	chr19;chr19;chr19;chr19;chr19;chr19;chr19;chr19;chr19;chr19;chr19;chr19;chr19;chr19;chr19;chr19;chr19;chr19;chr19;chr19;chr19;chr19;chr19;chr19;chr19;chr19;chr19;chr19;chr19;chr19;chr19;chr19;chr19;chr19;chr19;chr19;chr19;chr19;chr19;chr19;chr19;chr19;chr19;chr19;chr19;chr19;chr19;chr19;chr19;chr19;chr19;chr19;chr19;chr19;chr19;chr19;chr19;chr19;chr19;chr19;chr19;chr19;chr19;chr19;chr19;chr19;chr…	45407333;45407334;45409546;45409614;45409616;45409619;45409668;45413434;45413436;45413436;45413677;45413677;45413677;45413677;45413677;45413677;45413677;45413677;45413963;45413963;45413963;45413963;45413963;45413963;45413963;45413963;45413963;45414352;45414352;45414738;45414861;45414861;45414861;45414861;45414861;45414861;45414861;45414861;45414861;45414861;45416491;45416821;45416821;45416821;454…	45409725;45409725;45409725;45409725;45409725;45409725;45409725;45413745;45413745;45413745;45413745;45413745;45413745;45413745;45413745;45413745;45413745;45413745;45414034;45414034;45414034;45414034;45414034;45414034;45414034;45414034;45414034;45414477;45414616;45414960;45414960;45414960;45414960;45414960;45414960;45414960;45414960;45414960;45414960;45414960;45416897;45416897;45416897;45416897;454…	-;-;-;-;-;-;-;-;-;-;-;-;-;-;-;-;-;-;-;-;-;-;-;-;-;-;-;-;-;-;-;-;-;-;-;-;-;-;-;-;-;-;-;-;-;-;-;-;-;-;-;-;-;-;-;-;-;-;-;-;-;-;-;-;-;-;-;-;-;-;-;-;-;-;-;-;-;-;-;-;-;-;-;-;-;-;-;-;-;-;-;-;-;-;-;-;-;-;-;-;-;-;-;-;-;-;-;-;-;-;-;-;-	5576	2336	4092	2505	1771	2332	3114	2480	2556	0.0418812	0.821103	0.930443	4.05062	3.72523	3.57699	3.4554	4.0636	3.82307	3.44112	3.61826	no
ENSG00000012124	CD22	protein_coding	chr19;chr19;chr19;chr19;chr19;chr19;chr19;chr19;chr19;chr19;chr19;chr19;chr19;chr19;chr19;chr19;chr19;chr19;chr19;chr19;chr19;chr19;chr19;chr19;chr19;chr19;chr19;chr19;chr19;chr19;chr19;chr19;chr19;chr19;chr19;chr19;chr19;chr19;chr19;chr19;chr19;chr19;chr19;chr19;chr19;chr19;chr19;chr19;chr19;chr19;chr19;chr19;chr19;chr19;chr19;chr19;chr19;chr19;chr19;chr19;chr19;chr19;chr19;chr19;chr19;chr19;chr…	35319261;35319371;35328664;35329166;35329169;35329176;35329176;35329187;35329187;35329187;35329187;35329187;35329187;35329187;35329187;35329187;35329187;35329187;35329187;35329187;35329187;35329187;35329188;35329188;35329188;35329189;35329189;35329189;35329195;35329212;35329212;35329367;35329470;35330573;35331906;35331927;35331927;35332016;35332016;35332019;35332019;35332019;35332019;35332019;353…	35319432;35319432;35328850;35329230;35329230;35329230;35329230;35329230;35329230;35329230;35329230;35329230;35329230;35329230;35329230;35329230;35329230;35329230;35329325;35329230;35329230;35329230;35329230;35329230;35329230;35329230;35329230;35329230;35329230;35329230;35329230;35329928;35329911;35330660;35332074;35332074;35332074;35332074;35332074;35332074;35332074;35332074;35332074;35332074;353…	+;+;+;+;+;+;+;+;+;+;+;+;+;+;+;+;+;+;+;+;+;+;+;+;+;+;+;+;+;+;+;+;+;+;+;+;+;+;+;+;+;+;+;+;+;+;+;+;+;+;+;+;+;+;+;+;+;+;+;+;+;+;+;+;+;+;+;+;+;+;+;+;+;+;+;+;+;+;+;+;+;+;+;+;+;+;+;+;+;+;+;+;+;+;+;+;+;+;+;+;+;+;+;+;+;+;+;+;+;+;+;+;+;+;+;+;+;+;+;+;+;+;+;+;+;+;+;+;+;+;+;+;+;+;+;+;+;+;+;+;+;+;+;+;+;+;+;+;+;+;+;+;+;+;+;+;+;+;+;+;+;+;+;+;+;+;+;+;+;+;+;+;+;+;+;+;+;+;+;+;+;+;+;+;+;+;+;+;+;+;+;+;+;+	6159	3	0	0	0	638	523	42	81	-8.383	2.54376e-16	4.6345e-14	0.0258857	0	0	0	2.29099	1.58497	0.203135	0.404504	down
ENSG00000012174	MBTPS2	protein_coding	chrX;chrX;chrX;chrX;chrX;chrX;chrX;chrX;chrX;chrX;chrX;chrX;chrX;chrX;chrX;chrX;chrX;chrX;chrX;chrX;chrX;chrX;chrX;chrX	21839636;21839636;21839654;21843170;21843170;21843170;21845171;21845171;21845171;21851509;21851509;21851509;21853376;21853376;21853376;21856501;21868467;21868467;21869498;21869498;21878042;21878497;21880897;21882433	21839809;21839809;21839809;21843318;21843318;21843318;21845384;21845384;21845384;21851612;21851612;21851612;21853503;21853503;21853503;21857593;21868585;21868585;21873084;21869678;21878136;21878692;21880972;21885424	+;+;+;+;+;+;+;+;+;+;+;+;+;+;+;+;+;+;+;+;+;+;+;+	8927	180	775	293	224	158	561	530	449	-0.26687	0.364057	0.654673	0.806903	1.29057	0.847052	0.838032	0.735796	1.31041	1.21186	1.16203	no
ENSG00000012223	LTF	protein_coding	chr3;chr3;chr3;chr3;chr3;chr3;chr3;chr3;chr3;chr3;chr3;chr3;chr3;chr3;chr3;chr3;chr3;chr3;chr3;chr3;chr3;chr3;chr3;chr3;chr3;chr3;chr3;chr3;chr3;chr3;chr3;chr3;chr3;chr3;chr3;chr3;chr3;chr3;chr3;chr3;chr3;chr3;chr3;chr3;chr3;chr3;chr3;chr3;chr3;chr3;chr3;chr3;chr3;chr3;chr3;chr3;chr3;chr3;chr3;chr3;chr3;chr3;chr3;chr3;chr3;chr3;chr3;chr3;chr3;chr3;chr3;chr3;chr3;chr3;chr3;chr3;chr3;chr3;chr3;chr3…	46435645;46436019;46436193;46436201;46437940;46437940;46437940;46437940;46438034;46438095;46439296;46439296;46439296;46439296;46439296;46439296;46441416;46441416;46441416;46441416;46441416;46441416;46441762;46443441;46443441;46443441;46443441;46445281;46445281;46445281;46445281;46446440;46446440;46446440;46446440;46447308;46447308;46447308;46447308;46448863;46448863;46448863;46448869;46449854;464…	46436229;46436229;46436229;46436229;46438129;46438129;46438129;46438129;46438129;46438129;46439480;46439480;46439480;46439480;46439480;46439480;46441483;46441483;46441483;46441483;46441483;46441483;46441905;46443582;46443582;46443582;46443582;46445436;46445436;46445436;46445436;46446493;46446493;46446493;46446493;46447398;46447398;46447398;46447398;46449017;46449017;46449017;46449017;46450028;464…	-;-;-;-;-;-;-;-;-;-;-;-;-;-;-;-;-;-;-;-;-;-;-;-;-;-;-;-;-;-;-;-;-;-;-;-;-;-;-;-;-;-;-;-;-;-;-;-;-;-;-;-;-;-;-;-;-;-;-;-;-;-;-;-;-;-;-;-;-;-;-;-;-;-;-;-;-;-;-;-;-;-;-;-;-;-;-;-;-;-;-	4247	90	370	0	0	323	2800	3	0	-2.84108	0.0728017	0.255294	0.838069	1.29356	0	0	1.94818	4.04684	0.0224202	0	no
ENSG00000012232	EXTL3	protein_coding	chr8;chr8;chr8;chr8;chr8;chr8;chr8;chr8;chr8;chr8;chr8;chr8;chr8;chr8;chr8;chr8;chr8;chr8;chr8;chr8;chr8;chr8;chr8;chr8;chr8;chr8;chr8;chr8;chr8;chr8;chr8;chr8;chr8;chr8;chr8;chr8;chr8;chr8;chr8;chr8;chr8;chr8;chr8;chr8;chr8;chr8;chr8;chr8;chr8;chr8;chr8;chr8;chr8;chr8;chr8;chr8;chr8;chr8;chr8	28600469;28607691;28622729;28622761;28631406;28631432;28637302;28637337;28678086;28685886;28699530;28701327;28701605;28710355;28710358;28713457;28713457;28713457;28713457;28713457;28713457;28713457;28713457;28715585;28715585;28715585;28715585;28715585;28715585;28716685;28717239;28718060;28730160;28731223;28731223;28731223;28731223;28731223;28731223;28737519;28737519;28737519;28737519;28737519;287…	28600714;28607758;28622810;28622810;28631674;28631550;28637429;28637429;28678193;28686008;28699829;28701659;28701659;28710503;28710503;28713550;28713550;28713550;28713513;28713550;28713550;28713550;28713535;28716066;28715903;28715610;28718207;28715786;28715616;28716897;28718207;28718207;28730218;28731350;28731350;28731350;28731350;28731350;28731350;28737663;28737663;28737663;28737663;28737663;287…	+;+;+;+;+;+;+;+;+;+;+;+;+;+;+;+;+;+;+;+;+;+;+;+;+;+;+;+;+;+;+;+;+;+;+;+;+;+;+;+;+;+;+;+;+;+;+;+;+;+;+;+;+;+;+;+;+;+;+	13220	239	472	447	315	95	269	341	261	0.745049	0.00224172	0.0196064	0.74154	0.673359	0.86626	0.805628	0.344973	0.564865	0.652518	0.571273	no
ENSG00000012660	ELOVL5	protein_coding	chr6;chr6;chr6;chr6;chr6;chr6;chr6;chr6;chr6;chr6;chr6;chr6;chr6;chr6;chr6;chr6;chr6;chr6;chr6;chr6;chr6;chr6;chr6;chr6;chr6;chr6;chr6;chr6;chr6;chr6;chr6;chr6;chr6;chr6;chr6;chr6;chr6;chr6;chr6;chr6;chr6;chr6;chr6;chr6;chr6;chr6	53267398;53267398;53267399;53270593;53270593;53270593;53273220;53273220;53275090;53275090;53275090;53275125;53276179;53276179;53276179;53276179;53276179;53276179;53277646;53287862;53290095;53290095;53290401;53290401;53290401;53291776;53291776;53291776;53291776;53291776;53291776;53294088;53295642;53295642;53295642;53295642;53295642;53295642;53295642;53348817;53348817;53348817;53348817;53348817;533…	53269270;53269270;53269270;53270727;53270727;53270727;53273344;53273344;53275261;53275261;53275261;53275261;53276256;53276256;53276256;53276256;53276256;53276256;53277743;53287942;53290189;53290189;53290535;53290535;53290535;53291963;53291963;53291963;53291963;53291963;53291963;53294491;53295707;53295707;53295707;53295707;53295707;53295707;53295707;53348926;53348950;53348950;53348973;53349007;533…	-;-;-;-;-;-;-;-;-;-;-;-;-;-;-;-;-;-;-;-;-;-;-;-;-;-;-;-;-;-;-;-;-;-;-;-;-;-;-;-;-;-;-;-;-;-	3813	825	2784	1983	1436	681	1801	2299	1803	0.14519	0.453703	0.728901	3.17664	3.71844	3.77161	3.68044	2.94741	3.59988	3.84482	3.65948	no
ENSG00000012779	ALOX5	protein_coding	chr10;chr10;chr10;chr10;chr10;chr10;chr10;chr10;chr10;chr10;chr10;chr10;chr10;chr10;chr10;chr10;chr10;chr10;chr10;chr10;chr10;chr10;chr10;chr10;chr10;chr10;chr10;chr10;chr10;chr10;chr10;chr10;chr10;chr10;chr10;chr10;chr10;chr10;chr10;chr10;chr10;chr10;chr10;chr10;chr10;chr10;chr10;chr10;chr10;chr10;chr10;chr10	45374176;45374227;45374280;45382483;45382483;45382483;45395855;45395855;45412189;45412191;45412191;45424041;45424041;45424041;45424084;45424960;45424960;45424960;45424960;45428361;45428618;45428618;45428618;45440430;45440430;45440430;45440430;45441344;45441344;45441344;45441344;45442613;45443038;45443038;45443038;45443242;45443416;45443416;45443416;45443416;45443421;45443728;45443728;45443728;454…	45374429;45374429;45374429;45382681;45382681;45382681;45395936;45395936;45412313;45412313;45412313;45424147;45424147;45424147;45424147;45425132;45425132;45425132;45425132;45428486;45428764;45428764;45428764;45440633;45440633;45440633;45440633;45441585;45441430;45441430;45441430;45443216;45443216;45443216;45443216;45443537;45443447;45443537;45443537;45443537;45443537;45444214;45443828;45443828;454…	+;+;+;+;+;+;+;+;+;+;+;+;+;+;+;+;+;+;+;+;+;+;+;+;+;+;+;+;+;+;+;+;+;+;+;+;+;+;+;+;+;+;+;+;+;+;+;+;+;+;+;+	3730	21	153	10	23	1344	4165	367	191	-4.65434	8.38688e-09	3.70554e-07	0.274125	0.751317	0.0911917	0.255256	3.86241	4.7708	1.66972	1.17638	down
ENSG00000012817	KDM5D	protein_coding	chrY;chrY;chrY;chrY;chrY;chrY;chrY;chrY;chrY;chrY;chrY;chrY;chrY;chrY;chrY;chrY;chrY;chrY;chrY;chrY;chrY;chrY;chrY;chrY;chrY;chrY;chrY;chrY;chrY;chrY;chrY;chrY;chrY;chrY;chrY;chrY;chrY;chrY;chrY;chrY;chrY;chrY;chrY;chrY;chrY;chrY;chrY;chrY;chrY;chrY;chrY;chrY;chrY;chrY;chrY;chrY;chrY;chrY;chrY;chrY;chrY;chrY;chrY;chrY;chrY;chrY;chrY;chrY;chrY;chrY;chrY;chrY;chrY;chrY;chrY;chrY;chrY;chrY;chrY;chrY…	19703865;19705415;19705417;19705420;19705425;19706063;19706441;19706441;19706441;19706441;19706441;19706441;19706794;19706794;19706794;19706794;19707147;19707147;19707147;19707147;19707147;19707147;19707182;19707934;19707934;19707934;19707934;19707934;19707934;19707934;19708244;19708244;19708244;19708244;19708244;19708244;19708322;19708875;19708875;19708875;19708875;19708875;19708875;19708875;197…	19706345;19706345;19706345;19706345;19706345;19706345;19706640;19706863;19706640;19706640;19706640;19706863;19706863;19706863;19706863;19706863;19707746;19707746;19707746;19707746;19707746;19707746;19707746;19708071;19708071;19708071;19708071;19708071;19708071;19708071;19708423;19708423;19708423;19708423;19708423;19708423;19708423;19708949;19709013;19709013;19709013;19709013;19709013;19709013;197…	-;-;-;-;-;-;-;-;-;-;-;-;-;-;-;-;-;-;-;-;-;-;-;-;-;-;-;-;-;-;-;-;-;-;-;-;-;-;-;-;-;-;-;-;-;-;-;-;-;-;-;-;-;-;-;-;-;-;-;-;-;-;-;-;-;-;-;-;-;-;-;-;-;-;-;-;-;-;-;-;-;-;-;-;-;-;-;-;-;-;-;-;-;-;-;-;-;-;-;-;-;-;-;-;-;-;-;-;-;-;-;-;-;-;-;-;-;-;-;-;-;-;-;-;-;-;-;-;-;-;-;-;-;-;-;-;-;-;-;-;-;-;-;-;-;-;-;-;-;-;-;-;-;-	9463	1087	4174	2056	1449	1193	2875	2380	3336	-0.211662	0.373046	0.662313	2.39767	3.06143	2.65257	2.53761	2.5208	3.0278	2.71729	3.27428	no
ENSG00000012822	CALCOCO1	protein_coding	chr12;chr12;chr12;chr12;chr12;chr12;chr12;chr12;chr12;chr12;chr12;chr12;chr12;chr12;chr12;chr12;chr12;chr12;chr12;chr12;chr12;chr12;chr12;chr12;chr12;chr12;chr12;chr12;chr12;chr12;chr12;chr12;chr12;chr12;chr12;chr12;chr12;chr12;chr12;chr12;chr12;chr12;chr12;chr12;chr12;chr12;chr12;chr12;chr12;chr12;chr12;chr12;chr12;chr12;chr12;chr12;chr12;chr12;chr12;chr12;chr12;chr12;chr12;chr12;chr12;chr12;chr…	53708517;53711119;53711119;53711159;53711790;53712775;53713100;53713100;53713100;53713100;53713170;53713701;53713701;53713701;53713701;53713701;53713701;53714133;53714133;53714133;53714133;53714133;53714137;53714598;53714598;53714598;53714598;53714598;53714598;53714598;53715200;53715200;53715200;53715200;53715200;53715200;53715675;53715793;53715793;53715793;53715793;53715793;53715793;53716260;537…	53712121;53712121;53712121;53713206;53712121;53712846;53713206;53713206;53713206;53713203;53713206;53714241;53713900;53713900;53713900;53713900;53713900;53714241;53714241;53714241;53714241;53714241;53714241;53714693;53714693;53714693;53714693;53714693;53714693;53714629;53715325;53715325;53715325;53715325;53715325;53715325;53716047;53716047;53716349;53716047;53716047;53716047;53716047;53716415;537…	-;-;-;-;-;-;-;-;-;-;-;-;-;-;-;-;-;-;-;-;-;-;-;-;-;-;-;-;-;-;-;-;-;-;-;-;-;-;-;-;-;-;-;-;-;-;-;-;-;-;-;-;-;-;-;-;-;-;-;-;-;-;-;-;-;-;-;-;-;-;-;-;-;-;-;-;-;-;-;-;-;-;-;-;-;-;-;-;-;-;-;-;-;-;-;-;-;-;-;-;-;-;-;-;-;-;-;-;-;-;-;-;-;-;-;-;-;-;-;-;-;-;-;-;-;-;-;-;-;-;-;-;-;-;-;-;-;-;-;-;-;-;-;-;-;-;-;-	8898	1837	7099	4999	4232	1392	3868	3998	3579	0.523497	0.00447114	0.0337364	3.11661	3.83702	3.87514	3.99356	2.78254	3.49037	3.45446	3.44599	no
ENSG00000012963	UBR7	protein_coding	chr14;chr14;chr14;chr14;chr14;chr14;chr14;chr14;chr14;chr14;chr14;chr14;chr14;chr14;chr14;chr14;chr14;chr14;chr14;chr14;chr14;chr14;chr14;chr14;chr14;chr14;chr14;chr14;chr14;chr14;chr14;chr14;chr14;chr14;chr14;chr14;chr14;chr14;chr14;chr14;chr14;chr14;chr14;chr14;chr14;chr14;chr14;chr14;chr14;chr14;chr14;chr14;chr14;chr14;chr14;chr14;chr14;chr14;chr14	93207056;93207056;93207241;93207243;93207243;93207294;93209824;93209824;93209824;93209897;93210648;93210648;93210648;93210648;93210648;93210675;93212032;93212032;93212032;93212032;93212032;93214929;93214929;93214929;93214929;93214929;93214929;93214929;93215176;93215176;93215176;93215176;93215176;93215176;93215176;93218527;93218527;93218527;93218527;93218527;93218681;93219212;93219212;93219212;932…	93207441;93207441;93207441;93207441;93207441;93207441;93209957;93209957;93209957;93209957;93210708;93210708;93210708;93210708;93210708;93210708;93212127;93212127;93212127;93212127;93212127;93214982;93214982;93214982;93214982;93214982;93214982;93214982;93215199;93215281;93215281;93215281;93215281;93215281;93215281;93218735;93218557;93218674;93218735;93218735;93218735;93219361;93219361;93219361;932…	+;+;+;+;+;+;+;+;+;+;+;+;+;+;+;+;+;+;+;+;+;+;+;+;+;+;+;+;+;+;+;+;+;+;+;+;+;+;+;+;+;+;+;+;+;+;+;+;+;+;+;+;+;+;+;+;+;+;+	3694	654	2460	1435	1111	431	1538	1277	874	0.47792	0.0703028	0.250321	2.92229	3.59621	3.38606	3.38409	2.42918	3.43379	3.11516	2.77026	no
ENSG00000012983	MAP4K5	protein_coding	chr14;chr14;chr14;chr14;chr14;chr14;chr14;chr14;chr14;chr14;chr14;chr14;chr14;chr14;chr14;chr14;chr14;chr14;chr14;chr14;chr14;chr14;chr14;chr14;chr14;chr14;chr14;chr14;chr14;chr14;chr14;chr14;chr14;chr14;chr14;chr14;chr14;chr14;chr14;chr14;chr14;chr14;chr14;chr14;chr14;chr14;chr14;chr14;chr14;chr14;chr14;chr14;chr14;chr14;chr14;chr14;chr14;chr14;chr14;chr14;chr14;chr14;chr14;chr14;chr14;chr14;chr…	50418501;50418525;50423121;50423121;50425907;50425907;50428662;50428662;50429192;50429192;50434394;50434394;50434962;50434962;50434964;50437476;50437476;50437476;50437894;50437894;50437894;50438092;50440013;50440013;50440362;50440362;50442732;50442732;50443729;50443729;50443939;50443939;50445041;50445041;50446079;50446079;50447414;50447414;50448774;50448774;50456516;50462665;50462693;50464052;504…	50420106;50420106;50423176;50423176;50425977;50425977;50428754;50428754;50429260;50429260;50434571;50434571;50435065;50435065;50435065;50437534;50437534;50437534;50438008;50438011;50438011;50438401;50440073;50440073;50440441;50440441;50442816;50442816;50443770;50443770;50444036;50444036;50445194;50445194;50446121;50446121;50447481;50447481;50448832;50450600;50456594;50462781;50462781;50464133;504…	-;-;-;-;-;-;-;-;-;-;-;-;-;-;-;-;-;-;-;-;-;-;-;-;-;-;-;-;-;-;-;-;-;-;-;-;-;-;-;-;-;-;-;-;-;-;-;-;-;-;-;-;-;-;-;-;-;-;-;-;-;-;-;-;-;-;-;-;-;-;-;-;-;-;-;-;-;-;-;-;-;-;-;-;-;-;-;-;-;-;-;-;-;-;-;-;-	7620	1985	4545	3248	2774	1522	2446	2910	2666	0.441313	0.00159335	0.0150736	3.41716	3.45106	3.50767	3.63537	3.08886	3.09767	3.24294	3.26448	no
ENSG00000013016	EHD3	protein_coding	chr2;chr2;chr2;chr2;chr2;chr2;chr2;chr2;chr2;chr2;chr2;chr2;chr2	31234337;31234578;31244274;31244274;31249371;31249371;31260510;31260510;31261549;31261549;31266177;31266177;31266676	31234848;31234848;31244450;31244450;31249468;31249468;31260922;31260922;31261713;31261713;31269447;31266674;31267334	+;+;+;+;+;+;+;+;+;+;+;+;+	4636	133	396	288	179	83	343	190	138	0.457465	0.236721	0.521243	1.04706	1.27678	1.32881	1.14531	0.742432	1.45553	0.93258	0.792866	no
ENSG00000013275	PSMC4	protein_coding	chr19;chr19;chr19;chr19;chr19;chr19;chr19;chr19;chr19;chr19;chr19;chr19;chr19;chr19;chr19;chr19;chr19;chr19;chr19;chr19;chr19;chr19;chr19;chr19;chr19;chr19;chr19;chr19;chr19;chr19;chr19;chr19;chr19;chr19;chr19;chr19;chr19;chr19;chr19;chr19;chr19;chr19;chr19;chr19;chr19;chr19;chr19;chr19;chr19;chr19;chr19	39971005;39971170;39971170;39971180;39971192;39972146;39972146;39972146;39972146;39972146;39972369;39972369;39972369;39972369;39972462;39974294;39974294;39974294;39974294;39974294;39974524;39974524;39974524;39974524;39974524;39974735;39974735;39974735;39974735;39974735;39979444;39979817;39979817;39979817;39979817;39979817;39980070;39980070;39980070;39980070;39980070;39980286;39980286;39980286;399…	39971238;39971238;39971238;39971238;39971238;39972244;39972244;39972244;39972244;39972244;39972555;39972555;39972555;39972555;39972555;39974440;39974440;39974440;39974440;39974440;39974633;39974633;39974633;39974633;39974633;39974828;39974828;39974828;39974828;39974828;39979984;39980061;39979984;39979984;39979984;39979984;39980178;39980146;39980146;39980454;39980146;39980717;39980454;39980454;399…	+;+;+;+;+;+;+;+;+;+;+;+;+;+;+;+;+;+;+;+;+;+;+;+;+;+;+;+;+;+;+;+;+;+;+;+;+;+;+;+;+;+;+;+;+;+;+;+;+;+;+	2387	5779	10030	4668	3054	3912	7169	3822	2677	0.455794	0.0168501	0.0914509	6.50758	6.14974	5.60275	5.36314	5.96823	6.16465	5.18987	4.83783	no
ENSG00000013288	MAN2B2	protein_coding	chr4;chr4;chr4;chr4;chr4;chr4;chr4;chr4;chr4;chr4;chr4;chr4;chr4;chr4;chr4;chr4;chr4;chr4;chr4;chr4;chr4;chr4;chr4;chr4;chr4;chr4;chr4;chr4;chr4;chr4;chr4;chr4;chr4;chr4;chr4;chr4;chr4;chr4;chr4;chr4;chr4;chr4;chr4;chr4;chr4;chr4;chr4;chr4;chr4;chr4;chr4;chr4;chr4;chr4;chr4;chr4;chr4;chr4;chr4;chr4;chr4	6575175;6575189;6575215;6576578;6576578;6576578;6578393;6578393;6578393;6586996;6586996;6586996;6589045;6589045;6589045;6593173;6593173;6593173;6594534;6594534;6594621;6597113;6597113;6597113;6598198;6598198;6598198;6600623;6600623;6600623;6605055;6605055;6605055;6605248;6609107;6609107;6609107;6609107;6609397;6609798;6609798;6609798;6609798;6610880;6610880;6610880;6611086;6611086;6611086;6614218…	6575348;6575348;6575348;6576724;6576724;6576724;6578498;6578498;6578498;6587168;6587168;6587168;6589160;6589160;6589160;6593350;6593284;6593350;6594732;6594732;6594732;6597303;6597303;6597303;6598354;6598354;6598354;6600756;6600756;6600756;6605329;6605329;6605329;6605329;6609298;6609298;6609298;6609298;6609574;6610041;6610050;6610050;6610050;6610990;6610990;6610990;6611278;6611278;6611278;6614355…	+;+;+;+;+;+;+;+;+;+;+;+;+;+;+;+;+;+;+;+;+;+;+;+;+;+;+;+;+;+;+;+;+;+;+;+;+;+;+;+;+;+;+;+;+;+;+;+;+;+;+;+;+;+;+;+;+;+;+;+;+	8898	1081	3585	3119	2357	840	2195	2507	2274	0.417197	0.0179362	0.0958273	2.4635	2.94708	3.25266	3.21948	2.18544	2.76767	2.85737	2.86571	no
ENSG00000013306	SLC25A39	protein_coding	chr17;chr17;chr17;chr17;chr17;chr17;chr17;chr17;chr17;chr17;chr17;chr17;chr17;chr17;chr17;chr17;chr17;chr17;chr17;chr17;chr17;chr17;chr17;chr17;chr17;chr17;chr17;chr17;chr17;chr17;chr17;chr17;chr17;chr17;chr17;chr17;chr17;chr17;chr17;chr17;chr17;chr17;chr17;chr17;chr17;chr17;chr17;chr17;chr17;chr17;chr17;chr17;chr17;chr17;chr17;chr17;chr17;chr17;chr17;chr17;chr17;chr17;chr17;chr17;chr17;chr17;chr…	44319625;44319627;44319636;44319642;44319673;44319691;44319820;44319870;44319995;44320196;44320196;44320196;44320196;44320196;44320196;44320196;44320196;44320196;44320355;44320355;44320355;44320355;44320355;44320355;44320355;44320355;44320622;44320622;44320622;44320622;44320622;44320622;44320622;44320622;44320622;44320629;44320938;44321058;44321058;44321058;44321058;44321058;44321058;44321058;443…	44320116;44320116;44320116;44320116;44320116;44320116;44320116;44320116;44320116;44320276;44320276;44320436;44320276;44320276;44320276;44320276;44320276;44320276;44320436;44320436;44320436;44320436;44320436;44320436;44320436;44320436;44320749;44320731;44320731;44320731;44320731;44320731;44320731;44320731;44320731;44321558;44321558;44321231;44321231;44321147;44321231;44321231;44321231;44321558;443…	-;-;-;-;-;-;-;-;-;-;-;-;-;-;-;-;-;-;-;-;-;-;-;-;-;-;-;-;-;-;-;-;-;-;-;-;-;-;-;-;-;-;-;-;-;-;-;-;-;-;-;-;-;-;-;-;-;-;-;-;-;-;-;-;-;-;-;-;-;-;-;-;-;-;-;-;-;-;-;-;-;-;-;-;-;-;-;-;-;-;-;-;-;-;-;-;-;-;-;-;-;-;-;-;-;-;-;-;-;-;-;-;-;-;-;-;-;-;-;-;-;-;-;-;-;-;-;-	3526	3708	6591	6027	4122	4068	6514	7802	6778	-0.218089	0.213045	0.491327	5.32507	5.00629	5.41282	5.23626	5.47147	5.47611	5.64559	5.59407	no
ENSG00000013364	MVP	protein_coding	chr16;chr16;chr16;chr16;chr16;chr16;chr16;chr16;chr16;chr16;chr16;chr16;chr16;chr16;chr16;chr16;chr16;chr16;chr16;chr16;chr16;chr16;chr16;chr16;chr16;chr16;chr16;chr16;chr16;chr16;chr16;chr16;chr16;chr16;chr16;chr16;chr16;chr16;chr16;chr16;chr16;chr16;chr16;chr16;chr16;chr16;chr16;chr16;chr16;chr16;chr16;chr16;chr16;chr16;chr16;chr16;chr16;chr16;chr16;chr16;chr16;chr16;chr16;chr16;chr16;chr16;chr…	29820394;29820394;29820408;29820452;29820466;29820473;29820473;29820473;29820477;29820478;29821324;29821325;29822547;29825942;29829612;29829730;29830474;29830474;29830474;29830474;29830474;29830474;29830474;29830515;29830515;29830515;29830515;29830515;29830515;29830515;29830878;29830878;29830878;29830878;29830878;29830878;29830878;29830878;29830878;29831644;29833337;29833733;29833733;29833733;298…	29820510;29820510;29820510;29820510;29820510;29820510;29820510;29820510;29820510;29820510;29821373;29821391;29822656;29826092;29829662;29830315;29830674;29830674;29830674;29830674;29830974;29830674;29830674;29830674;29830674;29830675;29830636;29830674;29830674;29830674;29831074;29830901;29831073;29831073;29831073;29831035;29831073;29831073;29831073;29831769;29833856;29833857;29833856;29833856;298…	+;+;+;+;+;+;+;+;+;+;+;+;+;+;+;+;+;+;+;+;+;+;+;+;+;+;+;+;+;+;+;+;+;+;+;+;+;+;+;+;+;+;+;+;+;+;+;+;+;+;+;+;+;+;+;+;+;+;+;+;+;+;+;+;+;+;+;+;+;+;+;+;+;+;+;+;+;+;+;+;+;+;+;+;+;+;+;+	6141	4552	15117	11216	5999	5270	12198	9562	7680	0.0853942	0.681281	0.86625	4.83548	5.39261	5.50626	4.98471	5.05566	5.57843	5.1507	4.98983	no
ENSG00000013374	NUB1	protein_coding	chr7;chr7;chr7;chr7;chr7;chr7;chr7;chr7;chr7;chr7;chr7;chr7;chr7;chr7;chr7;chr7;chr7;chr7;chr7;chr7;chr7;chr7;chr7;chr7;chr7;chr7;chr7;chr7;chr7;chr7;chr7;chr7;chr7;chr7;chr7;chr7;chr7;chr7;chr7;chr7;chr7;chr7;chr7;chr7;chr7;chr7;chr7;chr7;chr7;chr7;chr7;chr7;chr7;chr7;chr7;chr7;chr7;chr7;chr7;chr7;chr7;chr7;chr7;chr7;chr7;chr7;chr7;chr7;chr7;chr7;chr7;chr7;chr7;chr7;chr7;chr7;chr7;chr7;chr7;chr7…	151341699;151341711;151341804;151341812;151345345;151345345;151345348;151345348;151345348;151345348;151349073;151349073;151349073;151349073;151349073;151349073;151351120;151351328;151351424;151351424;151351424;151351424;151351424;151351424;151352093;151352252;151352812;151352812;151352812;151352812;151352812;151352812;151352812;151352812;151352812;151355768;151355768;151355768;151355768;151355768…	151341846;151341846;151341846;151341965;151345466;151345466;151345466;151345466;151345466;151345466;151349240;151349240;151349240;151349240;151349240;151349240;151351482;151351482;151351482;151351482;151351482;151351482;151351482;151351482;151352193;151352366;151352882;151352882;151352882;151352882;151352882;151352882;151352882;151352882;151352882;151355950;151355950;151355950;151355950;151355950…	+;+;+;+;+;+;+;+;+;+;+;+;+;+;+;+;+;+;+;+;+;+;+;+;+;+;+;+;+;+;+;+;+;+;+;+;+;+;+;+;+;+;+;+;+;+;+;+;+;+;+;+;+;+;+;+;+;+;+;+;+;+;+;+;+;+;+;+;+;+;+;+;+;+;+;+;+;+;+;+;+;+;+;+;+;+;+;+;+	5411	2737	7365	6776	5047	2620	4111	7540	5955	0.194103	0.136737	0.380241	4.30748	4.56528	4.97626	4.92014	4.26313	4.23987	4.99529	4.81158	no
ENSG00000013375	PGM3	protein_coding	chr6;chr6;chr6;chr6;chr6;chr6;chr6;chr6;chr6;chr6;chr6;chr6;chr6;chr6;chr6;chr6;chr6;chr6;chr6;chr6;chr6;chr6;chr6;chr6;chr6;chr6;chr6;chr6;chr6;chr6;chr6;chr6;chr6;chr6;chr6;chr6;chr6;chr6;chr6;chr6;chr6;chr6;chr6;chr6;chr6;chr6;chr6;chr6;chr6;chr6;chr6;chr6;chr6;chr6;chr6;chr6;chr6;chr6;chr6;chr6;chr6;chr6;chr6;chr6;chr6;chr6;chr6;chr6;chr6;chr6;chr6;chr6;chr6;chr6;chr6;chr6;chr6;chr6;chr6;chr6…	83161150;83164873;83164873;83166130;83168528;83169063;83169123;83169242;83169521;83170301;83170305;83170305;83170305;83170305;83170305;83170305;83171937;83171937;83171937;83171937;83171937;83171937;83171937;83174374;83174374;83174374;83174374;83174374;83174374;83174437;83175962;83175962;83175962;83175962;83175962;83175962;83175962;83178673;83178673;83178673;83178673;83178673;83179810;83179810;831…	83161242;83169323;83169323;83166466;83169323;83169323;83169323;83169323;83169841;83170478;83170478;83170478;83170478;83170478;83170478;83170478;83172059;83172059;83172059;83172059;83172059;83172059;83172013;83174487;83174487;83174487;83174487;83174487;83174487;83174487;83176135;83175982;83176060;83176060;83176060;83176060;83176060;83178756;83178756;83178756;83178756;83178756;83179967;83179967;831…	-;-;-;-;-;-;-;-;-;-;-;-;-;-;-;-;-;-;-;-;-;-;-;-;-;-;-;-;-;-;-;-;-;-;-;-;-;-;-;-;-;-;-;-;-;-;-;-;-;-;-;-;-;-;-;-;-;-;-;-;-;-;-;-;-;-;-;-;-;-;-;-;-;-;-;-;-;-;-;-;-;-;-;-;-;-;-;-;-;-;-;-;-;-;-;-;-;-;-;-;-;-	7335	290	1209	501	388	256	999	819	735	-0.265556	0.277974	0.567605	1.30423	1.90528	1.41271	1.41162	1.20911	2.07306	1.79728	1.79321	no
ENSG00000013392	RWDD2A	protein_coding	chr6;chr6;chr6	83193379;83194312;83195595	83193443;83194652;83198932	+;+;+	3744	133	433	299	136	244	322	472	503	-0.659002	0.0144554	0.0819559	1.21435	1.54924	1.55762	1.09773	1.78651	1.59724	1.92417	2.10637	no
ENSG00000013441	CLK1	protein_coding	chr2;chr2;chr2;chr2;chr2;chr2;chr2;chr2;chr2;chr2;chr2;chr2;chr2;chr2;chr2;chr2;chr2;chr2;chr2;chr2;chr2;chr2;chr2;chr2;chr2;chr2;chr2;chr2;chr2;chr2;chr2;chr2;chr2;chr2;chr2;chr2;chr2;chr2;chr2;chr2;chr2;chr2;chr2;chr2;chr2;chr2;chr2;chr2;chr2;chr2;chr2;chr2;chr2;chr2;chr2;chr2;chr2;chr2;chr2;chr2;chr2;chr2;chr2;chr2;chr2;chr2;chr2;chr2;chr2;chr2;chr2;chr2;chr2;chr2;chr2;chr2;chr2;chr2;chr2;chr2…	200853009;200853009;200853076;200853077;200853081;200853081;200853082;200853098;200853113;200853196;200853247;200853332;200853903;200853903;200853903;200853903;200853903;200853903;200853903;200853903;200853903;200853903;200853903;200853903;200854616;200854616;200854616;200854616;200854616;200854616;200854616;200854616;200854616;200855004;200855004;200855004;200855004;200855004;200855004;200855004…	200853449;200853449;200853449;200853449;200853449;200853449;200853449;200853449;200853449;200853449;200853449;200853449;200853993;200854134;200853993;200853993;200853995;200853993;200853993;200853993;200853993;200854013;200853993;200853993;200854886;200854695;200854695;200854695;200854695;200854695;200854695;200854695;200854695;200855086;200855086;200855086;200855086;200855086;200855086;200855086…	-;-;-;-;-;-;-;-;-;-;-;-;-;-;-;-;-;-;-;-;-;-;-;-;-;-;-;-;-;-;-;-;-;-;-;-;-;-;-;-;-;-;-;-;-;-;-;-;-;-;-;-;-;-;-;-;-;-;-;-;-;-;-;-;-;-;-;-;-;-;-;-;-;-;-;-;-;-;-;-;-;-;-;-;-;-;-;-;-;-;-;-;-;-;-;-;-;-;-;-;-;-;-;-;-	5170	6051	22352	32291	32203	7468	15138	39315	39663	0.00184445	0.989946	0.996708	5.47581	6.19028	7.2575	7.61848	5.78918	6.12853	7.40604	7.56824	no
ENSG00000013503	POLR3B	protein_coding	chr12;chr12;chr12;chr12;chr12;chr12;chr12;chr12;chr12;chr12;chr12;chr12;chr12;chr12;chr12;chr12;chr12;chr12;chr12;chr12;chr12;chr12;chr12;chr12;chr12;chr12;chr12;chr12;chr12;chr12;chr12;chr12;chr12;chr12;chr12;chr12;chr12;chr12;chr12;chr12;chr12;chr12;chr12;chr12;chr12;chr12;chr12;chr12;chr12;chr12;chr12;chr12;chr12;chr12;chr12;chr12;chr12;chr12;chr12;chr12;chr12;chr12;chr12;chr12	106357658;106358082;106363870;106363870;106366516;106366516;106366658;106366658;106369275;106369275;106369583;106369583;106376359;106376359;106378267;106378267;106380031;106380031;106381972;106393031;106393031;106393031;106405857;106405857;106405857;106410244;106410826;106410826;106410826;106410826;106427197;106427197;106427197;106427197;106430273;106430273;106432318;106432318;106433719;106433719…	106357951;106358222;106363902;106363902;106366572;106366572;106366722;106366722;106369350;106369350;106369683;106369683;106376450;106376450;106378384;106378384;106380139;106380139;106382039;106393153;106393153;106393153;106405976;106405976;106405976;106410619;106410960;106410960;106410960;106410960;106427330;106427267;106427358;106427358;106430473;106430473;106432480;106432480;106433872;106433872…	+;+;+;+;+;+;+;+;+;+;+;+;+;+;+;+;+;+;+;+;+;+;+;+;+;+;+;+;+;+;+;+;+;+;+;+;+;+;+;+;+;+;+;+;+;+;+;+;+;+;+;+;+;+;+;+;+;+;+;+;+;+;+;+	4858	116	218	315	247	143	327	439	495	-0.503284	0.107881	0.329994	0.91649	0.805342	1.36632	1.37624	1.07485	1.37037	1.58669	1.81041	no
ENSG00000013523	ANGEL1	protein_coding	chr14;chr14;chr14;chr14;chr14;chr14;chr14;chr14;chr14;chr14;chr14;chr14;chr14;chr14;chr14;chr14;chr14;chr14;chr14;chr14;chr14;chr14;chr14;chr14;chr14;chr14;chr14;chr14;chr14	76787243;76788957;76790611;76790611;76790671;76791297;76791297;76791297;76803371;76803371;76803371;76803786;76803786;76803786;76804375;76806416;76806416;76807433;76807922;76809059;76809181;76809214;76809352;76810089;76812305;76812764;76812764;76814307;76826077	76789388;76789388;76790774;76790774;76790774;76791366;76791366;76791366;76803481;76803481;76803481;76803912;76804435;76803912;76804415;76806515;76806849;76807502;76808148;76809643;76809643;76809643;76809643;76810254;76812568;76812861;76812940;76814421;76826246	-;-;-;-;-;-;-;-;-;-;-;-;-;-;-;-;-;-;-;-;-;-;-;-;-;-;-;-;-	5349	348	1242	849	495	329	981	1246	1256	-0.328599	0.166931	0.429035	1.77322	2.28335	2.28184	1.96521	1.72773	2.4113	2.62404	2.76091	no
ENSG00000013561	RNF14	protein_coding	chr5;chr5;chr5;chr5;chr5;chr5;chr5;chr5;chr5;chr5;chr5;chr5;chr5;chr5;chr5;chr5;chr5;chr5;chr5;chr5;chr5;chr5;chr5;chr5;chr5;chr5;chr5;chr5;chr5;chr5;chr5;chr5;chr5;chr5;chr5;chr5;chr5;chr5;chr5;chr5;chr5;chr5;chr5;chr5;chr5;chr5;chr5;chr5;chr5;chr5;chr5;chr5;chr5;chr5;chr5;chr5;chr5;chr5;chr5;chr5;chr5;chr5;chr5;chr5;chr5;chr5;chr5;chr5;chr5;chr5;chr5;chr5;chr5;chr5;chr5;chr5;chr5;chr5;chr5;chr5…	141958328;141958337;141966820;141966837;141966837;141968886;141969039;141969095;141969104;141969105;141969111;141969136;141969151;141969157;141969269;141969277;141970704;141970704;141970704;141970704;141970704;141970704;141970704;141970704;141970704;141970704;141970704;141973583;141973583;141973583;141973583;141973583;141973583;141973583;141973583;141973583;141973583;141973583;141973583;141973583…	141958425;141958425;141966904;141966904;141966904;141969167;141969167;141969167;141969167;141969167;141969167;141969167;141969167;141969234;141969617;141969385;141970877;141970877;141970877;141970877;141970877;141970877;141970877;141970877;141970877;141970877;141970877;141973742;141973634;141973742;141973742;141973742;141973742;141973742;141973742;141973742;141973742;141973742;141973742;141973742…	+;+;+;+;+;+;+;+;+;+;+;+;+;+;+;+;+;+;+;+;+;+;+;+;+;+;+;+;+;+;+;+;+;+;+;+;+;+;+;+;+;+;+;+;+;+;+;+;+;+;+;+;+;+;+;+;+;+;+;+;+;+;+;+;+;+;+;+;+;+;+;+;+;+;+;+;+;+;+;+;+;+;+;+;+;+;+;+	4987	759	2910	1474	1030	593	1813	1575	1126	0.251634	0.278329	0.567686	2.73485	3.42234	3.0345	2.90359	2.4515	3.25738	3.00043	2.71286	no
ENSG00000013563	DNASE1L1	protein_coding	chrX;chrX;chrX;chrX;chrX;chrX;chrX;chrX;chrX;chrX;chrX;chrX;chrX;chrX;chrX;chrX;chrX;chrX;chrX;chrX;chrX;chrX;chrX;chrX;chrX;chrX;chrX;chrX;chrX;chrX;chrX;chrX;chrX;chrX;chrX;chrX;chrX;chrX;chrX;chrX;chrX;chrX;chrX;chrX;chrX;chrX;chrX;chrX;chrX;chrX;chrX;chrX;chrX;chrX;chrX;chrX;chrX;chrX;chrX;chrX;chrX;chrX;chrX;chrX;chrX;chrX;chrX;chrX;chrX;chrX;chrX;chrX;chrX;chrX;chrX;chrX	154401238;154401238;154401758;154401758;154401758;154401761;154402487;154402722;154402942;154402942;154402942;154402942;154402942;154402942;154403092;154403138;154403269;154403269;154403269;154403269;154403269;154403269;154403269;154403269;154403522;154403522;154403522;154403522;154403522;154403522;154403522;154403522;154404828;154404828;154404828;154404828;154404828;154404828;154404828;154404828…	154402841;154402841;154402841;154402841;154402841;154402841;154403190;154402841;154403190;154403190;154403190;154403190;154403190;154403190;154403190;154403190;154403381;154403381;154403381;154403381;154403381;154403381;154403381;154403381;154403622;154403622;154403596;154403622;154403622;154403622;154403622;154403622;154404914;154404914;154404914;154404914;154404914;154404914;154404914;154404914…	-;-;-;-;-;-;-;-;-;-;-;-;-;-;-;-;-;-;-;-;-;-;-;-;-;-;-;-;-;-;-;-;-;-;-;-;-;-;-;-;-;-;-;-;-;-;-;-;-;-;-;-;-;-;-;-;-;-;-;-;-;-;-;-;-;-;-;-;-;-;-;-;-;-;-;-	4130	145	245	322	303	213	379	593	455	-0.581867	0.0316882	0.144699	1.20474	0.991493	1.53483	1.7237	1.55517	1.66055	2.06472	1.89183	no
ENSG00000013573	DDX11	protein_coding	chr12;chr12;chr12;chr12;chr12;chr12;chr12;chr12;chr12;chr12;chr12;chr12;chr12;chr12;chr12;chr12;chr12;chr12;chr12;chr12;chr12;chr12;chr12;chr12;chr12;chr12;chr12;chr12;chr12;chr12;chr12;chr12;chr12;chr12;chr12;chr12;chr12;chr12;chr12;chr12;chr12;chr12;chr12;chr12;chr12;chr12;chr12;chr12;chr12;chr12;chr12;chr12;chr12;chr12;chr12;chr12;chr12;chr12;chr12;chr12;chr12;chr12;chr12;chr12;chr12;chr12;chr…	31073845;31073860;31073860;31073868;31073876;31073879;31073882;31073891;31073892;31073894;31073898;31073902;31073909;31074220;31074264;31077945;31078390;31078390;31078390;31078390;31078390;31078390;31078390;31078390;31078390;31078390;31078390;31078390;31078463;31078463;31078463;31078520;31083813;31083813;31083813;31083813;31083813;31083813;31083813;31083813;31083813;31083813;31083813;31083813;310…	31074091;31073969;31074091;31074091;31074091;31073969;31074091;31074091;31074091;31073969;31074091;31074091;31074091;31074327;31074327;31078288;31078537;31078537;31078537;31078537;31078537;31078537;31078537;31078537;31078537;31078537;31078537;31078537;31078537;31078537;31078537;31078537;31084061;31084061;31084061;31084061;31084061;31084061;31084061;31084061;31084061;31084061;31084061;31084061;310…	+;+;+;+;+;+;+;+;+;+;+;+;+;+;+;+;+;+;+;+;+;+;+;+;+;+;+;+;+;+;+;+;+;+;+;+;+;+;+;+;+;+;+;+;+;+;+;+;+;+;+;+;+;+;+;+;+;+;+;+;+;+;+;+;+;+;+;+;+;+;+;+;+;+;+;+;+;+;+;+;+;+;+;+;+;+;+;+;+;+;+;+;+;+;+;+;+;+;+;+;+;+;+;+;+;+;+;+;+;+;+;+;+;+;+;+;+;+;+;+;+;+;+;+;+;+;+;+;+;+;+;+;+;+;+;+;+;+;+;+;+;+;+;+;+;+;+;+;+;+;+;+;+;+;+;+;+;+;+;+;+;+;+;+;+;+;+;+;+;+;+;+;+;+;+;+;+;+;+;+;+;+;+;+;+;+;+;+;+;+;+;+;+;+;+;+;+;+;+;+…	8374	196	290	663	503	154	591	635	1296	-0.505886	0.178393	0.446812	0.903008	0.657105	1.54939	1.52877	0.75813	1.41264	1.42293	2.26558	no
ENSG00000013583	HEBP1	protein_coding	chr12;chr12;chr12;chr12;chr12;chr12;chr12;chr12;chr12;chr12;chr12;chr12;chr12	12974864;12975315;12977423;12979464;12983461;12985645;12987152;12987152;12989277;12989277;12989277;13000037;13000037	12975479;12975479;12977577;12979795;12983735;12987332;12987332;12987332;12989415;12989280;12989415;13000265;13000273	-;-;-;-;-;-;-;-;-;-;-;-;-	3442	205	366	187	171	450	456	482	536	-1.05738	1.50981e-05	0.000294249	1.68424	1.47062	1.21553	1.3558	2.56425	2.04275	2.03733	2.27264	down
ENSG00000013725	CD6	protein_coding	chr11;chr11;chr11;chr11;chr11;chr11;chr11;chr11;chr11;chr11;chr11;chr11;chr11;chr11;chr11;chr11;chr11;chr11;chr11;chr11;chr11;chr11;chr11;chr11;chr11;chr11;chr11;chr11;chr11;chr11;chr11;chr11;chr11;chr11;chr11;chr11;chr11;chr11;chr11;chr11;chr11;chr11;chr11;chr11;chr11;chr11;chr11;chr11;chr11;chr11;chr11;chr11;chr11;chr11;chr11;chr11;chr11;chr11;chr11;chr11;chr11;chr11;chr11;chr11;chr11;chr11;chr…	60971680;60971736;60971738;60971746;60971750;60971866;60971866;60971866;60971866;60982625;60987908;60989272;61004411;61006574;61006574;61006574;61006574;61006574;61006574;61006574;61006574;61006574;61007560;61007560;61007560;61007560;61007560;61007560;61007560;61007560;61008351;61008534;61008534;61008534;61008534;61008534;61008534;61008534;61009572;61009572;61009572;61009572;61009572;61009847;610…	60971914;60971914;60971914;60971914;60971914;60971914;60971914;60971914;60971914;60982770;60988027;60989392;61004610;61006642;61006642;61006642;61006642;61006642;61006642;61006642;61006642;61006642;61007713;61007910;61007910;61007910;61007910;61007910;61007712;61007910;61008845;61008845;61008845;61008845;61008845;61008845;61008845;61008845;61009636;61009874;61009874;61009874;61009874;61009874;610…	+;+;+;+;+;+;+;+;+;+;+;+;+;+;+;+;+;+;+;+;+;+;+;+;+;+;+;+;+;+;+;+;+;+;+;+;+;+;+;+;+;+;+;+;+;+;+;+;+;+;+;+;+;+;+;+;+;+;+;+;+;+;+;+;+;+;+;+;+;+;+;+;+;+;+;+;+;+;+;+;+;+;+;+;+;+;+	5958	7860	28085	28153	13276	7550	20383	31544	24377	-0.0502717	0.808182	0.925841	5.64484	6.31338	6.85803	6.14856	5.60391	6.35008	6.88737	6.66794	no
ENSG00000013810	TACC3	protein_coding	chr4;chr4;chr4;chr4;chr4;chr4;chr4;chr4;chr4;chr4;chr4;chr4;chr4;chr4;chr4;chr4;chr4;chr4;chr4;chr4;chr4;chr4;chr4;chr4;chr4;chr4;chr4;chr4;chr4;chr4;chr4;chr4;chr4;chr4;chr4;chr4;chr4;chr4;chr4;chr4;chr4;chr4;chr4;chr4;chr4;chr4;chr4;chr4;chr4;chr4;chr4;chr4;chr4;chr4;chr4;chr4;chr4;chr4;chr4;chr4;chr4;chr4;chr4;chr4;chr4;chr4;chr4;chr4;chr4;chr4;chr4;chr4;chr4;chr4;chr4;chr4;chr4;chr4;chr4;chr4…	1721490;1721500;1721519;1721535;1721539;1721545;1721785;1723110;1723421;1723421;1723421;1723421;1723421;1723421;1723421;1723421;1723702;1723728;1723728;1723728;1723728;1723728;1723728;1723728;1727708;1727708;1727708;1727708;1727708;1728404;1730388;1730803;1730886;1730887;1730887;1730887;1730887;1730887;1731172;1731172;1731172;1731172;1731172;1731172;1731172;1735273;1735273;1735273;1735273;1735273…	1721643;1721643;1721643;1721643;1721643;1721643;1721916;1723222;1723583;1723583;1723583;1723583;1723583;1723583;1723583;1723583;1723870;1723870;1723870;1723870;1723870;1723870;1723870;1723870;1728094;1728066;1728232;1728787;1728787;1728787;1730388;1730962;1730962;1730962;1730962;1730962;1730962;1730962;1731301;1731231;1731301;1731301;1731301;1731301;1731301;1735325;1735325;1735325;1735325;1735325…	+;+;+;+;+;+;+;+;+;+;+;+;+;+;+;+;+;+;+;+;+;+;+;+;+;+;+;+;+;+;+;+;+;+;+;+;+;+;+;+;+;+;+;+;+;+;+;+;+;+;+;+;+;+;+;+;+;+;+;+;+;+;+;+;+;+;+;+;+;+;+;+;+;+;+;+;+;+;+;+;+;+;+;+;+;+;+;+;+;+;+;+;+	6528	485	2387	982	690	876	2667	2912	3656	-1.22376	1.95496e-05	0.000368985	1.91129	2.82608	2.22069	2.11026	2.59557	3.40904	3.44499	3.88575	down
ENSG00000014123	UFL1	protein_coding	chr6;chr6;chr6;chr6;chr6;chr6;chr6;chr6;chr6;chr6;chr6;chr6;chr6;chr6;chr6;chr6;chr6;chr6;chr6;chr6;chr6	96521595;96521808;96522863;96523146;96524382;96525297;96526321;96528502;96534263;96536244;96537374;96538631;96540535;96542894;96548164;96549412;96549669;96551433;96551838;96552482;96553285	96521950;96521950;96522964;96523291;96524410;96525394;96526435;96528632;96534321;96536390;96537549;96538810;96540655;96543016;96548281;96549578;96549799;96551513;96551923;96552662;96555276	+;+;+;+;+;+;+;+;+;+;+;+;+;+;+;+;+;+;+;+;+	4539	1050	3323	1146	1467	1314	2415	2077	2308	-0.258309	0.0886053	0.291073	3.26276	3.72203	2.83691	3.47828	3.57072	3.75823	3.47841	3.75626	no
ENSG00000014138	POLA2	protein_coding	chr11;chr11;chr11;chr11;chr11;chr11;chr11;chr11;chr11;chr11;chr11;chr11;chr11;chr11;chr11;chr11;chr11;chr11;chr11;chr11;chr11;chr11;chr11;chr11;chr11;chr11;chr11;chr11;chr11;chr11;chr11;chr11;chr11;chr11;chr11;chr11;chr11;chr11;chr11;chr11;chr11;chr11;chr11;chr11;chr11;chr11;chr11;chr11;chr11;chr11;chr11;chr11;chr11;chr11;chr11;chr11;chr11;chr11;chr11;chr11;chr11;chr11;chr11;chr11;chr11;chr11;chr…	65261762;65261920;65261932;65266481;65266582;65266582;65267477;65267477;65267477;65267477;65268672;65268672;65268672;65268672;65275892;65275892;65275892;65275892;65278730;65278730;65278730;65278730;65279538;65279538;65279538;65280468;65280992;65280992;65281670;65281670;65281670;65282479;65282479;65282479;65282507;65287602;65287716;65287716;65287716;65287716;65289050;65289050;65289050;65289050;652…	65262371;65262371;65262371;65266706;65266706;65266706;65267568;65267568;65267568;65267568;65268729;65268729;65268729;65268729;65275998;65275998;65275998;65275998;65278826;65278923;65278923;65278923;65280020;65279626;65279626;65281147;65281147;65281147;65281732;65281732;65281732;65282521;65282521;65282521;65282521;65287840;65287840;65287840;65287840;65287840;65289088;65289088;65289088;65289088;652…	+;+;+;+;+;+;+;+;+;+;+;+;+;+;+;+;+;+;+;+;+;+;+;+;+;+;+;+;+;+;+;+;+;+;+;+;+;+;+;+;+;+;+;+;+;+;+;+;+;+;+;+;+;+;+;+;+;+;+;+;+;+;+;+;+;+;+;+;+;+;+;+;+;+;+;+	5726	404	1731	680	665	403	1741	686	700	-0.00614177	0.983982	0.994385	1.85696	2.59361	1.95989	2.21579	1.86617	3.02879	1.87038	2.003	no
ENSG00000014164	ZC3H3	protein_coding	chr8;chr8;chr8;chr8;chr8;chr8;chr8;chr8;chr8;chr8;chr8;chr8;chr8;chr8	143437655;143440041;143440936;143465717;143468209;143468382;143468617;143475398;143484497;143507746;143507746;143536257;143538003;143541376	143438087;143440363;143441120;143465848;143468278;143468540;143468659;143475585;143484947;143507899;143507840;143536453;143539320;143541453	-;-;-;-;-;-;-;-;-;-;-;-;-;-	3731	264	834	798	562	297	559	945	818	-0.0203115	0.907314	0.964045	1.85997	2.23995	2.63355	2.51804	1.99723	2.17913	2.72591	2.67699	no
ENSG00000014216	CAPN1	protein_coding	chr11;chr11;chr11;chr11;chr11;chr11;chr11;chr11;chr11;chr11;chr11;chr11;chr11;chr11;chr11;chr11;chr11;chr11;chr11;chr11;chr11;chr11;chr11;chr11;chr11;chr11;chr11;chr11;chr11;chr11;chr11;chr11;chr11;chr11;chr11;chr11;chr11;chr11;chr11;chr11;chr11;chr11;chr11;chr11;chr11;chr11;chr11;chr11;chr11;chr11;chr11;chr11;chr11;chr11;chr11;chr11;chr11;chr11;chr11;chr11;chr11;chr11;chr11;chr11;chr11;chr11;chr…	65180566;65181037;65181194;65181687;65181723;65181733;65181745;65181800;65181872;65181919;65181931;65181931;65181934;65181938;65182000;65182384;65182435;65182435;65182453;65182462;65182701;65182701;65182701;65182701;65182701;65182701;65182701;65182701;65182701;65182701;65182701;65182701;65182701;65182701;65182701;65182701;65182701;65182902;65183128;65183128;65183128;65183128;65183128;65183128;651…	65180645;65181055;65181410;65181782;65181786;65181806;65181843;65181843;65182013;65182013;65182308;65182013;65182013;65182013;65182013;65182480;65182541;65182562;65182579;65182968;65182968;65182968;65182968;65182968;65182968;65182968;65182890;65182968;65182968;65182968;65182968;65182968;65182968;65182968;65182968;65182968;65182968;65182968;65183197;65183197;65183197;65183197;65183197;65183197;651…	+;+;+;+;+;+;+;+;+;+;+;+;+;+;+;+;+;+;+;+;+;+;+;+;+;+;+;+;+;+;+;+;+;+;+;+;+;+;+;+;+;+;+;+;+;+;+;+;+;+;+;+;+;+;+;+;+;+;+;+;+;+;+;+;+;+;+;+;+;+;+;+;+;+;+;+;+;+;+;+;+;+;+;+;+;+;+;+;+;+;+;+;+;+;+;+;+;+;+;+;+;+;+;+;+;+;+;+;+;+;+;+;+;+;+;+;+;+;+;+;+;+;+;+;+;+;+;+;+;+;+;+;+;+;+;+;+;+;+;+;+;+;+;+;+;+;+;+;+;+;+;+;+;+;+;+;+;+;+;+;+;+;+;+;+;+;+;+;+;+;+;+;+;+;+;+;+;+;+;+;+;+;+;+;+;+;+;+;+;+;+;+;+;+;+;+;+;+;+;+…	7553	1645	6129	4276	3068	1598	4334	3467	2376	0.343396	0.118797	0.348803	3.18509	3.85978	3.88544	3.78134	3.16238	3.85945	3.48252	3.12783	no
ENSG00000014257	ACPP	protein_coding	chr3;chr3;chr3;chr3;chr3;chr3;chr3;chr3;chr3;chr3;chr3;chr3;chr3;chr3;chr3;chr3;chr3;chr3;chr3;chr3;chr3;chr3;chr3;chr3;chr3;chr3;chr3;chr3;chr3;chr3;chr3;chr3;chr3;chr3;chr3;chr3;chr3;chr3;chr3;chr3;chr3;chr3;chr3;chr3;chr3;chr3;chr3;chr3;chr3;chr3;chr3;chr3;chr3;chr3;chr3;chr3	132317367;132317369;132317406;132317407;132317426;132317437;132328267;132328267;132328267;132328267;132328267;132328267;132328324;132331647;132331647;132331647;132331647;132331647;132331647;132332192;132332192;132332192;132332192;132332192;132332192;132332192;132333406;132337352;132337456;132337456;132337456;132337476;132342552;132342552;132342552;132342552;132342552;132344927;132344927;132344927…	132317576;132317576;132317576;132317576;132317576;132317576;132328362;132328362;132328362;132328362;132328362;132328362;132328362;132331733;132331733;132331733;132331733;132331733;132331733;132332626;132332344;132332344;132332344;132332344;132332344;132332344;132333492;132337554;132337554;132337554;132337554;132337543;132342644;132342644;132342644;132342579;132342644;132345059;132345059;132345059…	+;+;+;+;+;+;+;+;+;+;+;+;+;+;+;+;+;+;+;+;+;+;+;+;+;+;+;+;+;+;+;+;+;+;+;+;+;+;+;+;+;+;+;+;+;+;+;+;+;+;+;+;+;+;+;+	4193	0	0	0	4	148	432	22	20	-4.07271	0.0536377	0.209339	0	0	0	0.0425653	1.21836	1.77678	0.158767	0.160117	no
ENSG00000014641	MDH1	protein_coding	chr2;chr2;chr2;chr2;chr2;chr2;chr2;chr2;chr2;chr2;chr2;chr2;chr2;chr2;chr2;chr2;chr2;chr2;chr2;chr2;chr2;chr2;chr2;chr2;chr2;chr2;chr2;chr2;chr2;chr2;chr2;chr2;chr2;chr2;chr2;chr2;chr2;chr2;chr2;chr2;chr2;chr2;chr2;chr2;chr2;chr2;chr2;chr2;chr2;chr2;chr2;chr2;chr2;chr2;chr2;chr2;chr2;chr2;chr2;chr2;chr2;chr2;chr2;chr2;chr2;chr2;chr2;chr2;chr2;chr2;chr2;chr2;chr2;chr2;chr2;chr2;chr2;chr2	63588609;63588609;63588958;63588963;63588973;63588979;63588982;63588985;63588997;63588998;63589151;63589151;63589151;63589325;63589961;63590403;63593124;63593440;63594488;63594488;63594488;63594488;63594488;63594488;63594488;63594488;63594488;63594488;63594488;63595423;63595423;63595423;63595423;63595423;63595423;63595423;63597399;63597399;63597399;63597399;63597399;63597399;63597399;63597399;635…	63589046;63589046;63589046;63589046;63589046;63589046;63589046;63589046;63589046;63589046;63589384;63589384;63589384;63589384;63590084;63590974;63593628;63593628;63594586;63594586;63594586;63594586;63594586;63594586;63594586;63594990;63594586;63594586;63594586;63595519;63595519;63595519;63595519;63595519;63595519;63595519;63597574;63597574;63597574;63597574;63597538;63598186;63597574;63597574;635…	+;+;+;+;+;+;+;+;+;+;+;+;+;+;+;+;+;+;+;+;+;+;+;+;+;+;+;+;+;+;+;+;+;+;+;+;+;+;+;+;+;+;+;+;+;+;+;+;+;+;+;+;+;+;+;+;+;+;+;+;+;+;+;+;+;+;+;+;+;+;+;+;+;+;+;+;+;+	4990	5967	16191	7276	4617	4228	12266	7938	5918	0.148673	0.468326	0.73885	5.50608	5.78275	5.18934	4.90891	5.03783	5.88008	5.18073	4.91574	no
ENSG00000014824	SLC30A9	protein_coding	chr4;chr4;chr4;chr4;chr4;chr4;chr4;chr4;chr4;chr4;chr4;chr4;chr4;chr4;chr4;chr4;chr4;chr4;chr4;chr4;chr4;chr4;chr4;chr4;chr4;chr4;chr4;chr4;chr4;chr4;chr4;chr4;chr4;chr4;chr4;chr4;chr4;chr4;chr4;chr4;chr4;chr4;chr4;chr4;chr4;chr4;chr4;chr4;chr4;chr4;chr4;chr4	41990472;41990502;41990527;42001616;42001616;42001616;42018111;42018111;42018111;42018389;42020416;42020416;42020416;42022838;42022838;42023302;42023302;42035275;42035275;42038986;42038986;42049377;42049377;42060191;42060191;42062986;42062986;42063034;42065310;42065310;42065310;42066550;42066550;42066550;42067085;42067085;42067085;42070189;42070526;42070526;42070526;42075657;42075657;42075657;420…	41990760;41990760;41990760;42001780;42001780;42001780;42018170;42018170;42018170;42018505;42020775;42020515;42020515;42022930;42022930;42023384;42023384;42035333;42035333;42039053;42039053;42049479;42049479;42060246;42060246;42063121;42063121;42063121;42065349;42065349;42065349;42066621;42066621;42066621;42067192;42067192;42067192;42070292;42070691;42070691;42070691;42075786;42075786;42075786;420…	+;+;+;+;+;+;+;+;+;+;+;+;+;+;+;+;+;+;+;+;+;+;+;+;+;+;+;+;+;+;+;+;+;+;+;+;+;+;+;+;+;+;+;+;+;+;+;+;+;+;+;+	7225	1115	3847	2296	1954	1289	2750	3369	3044	-0.162438	0.345251	0.637852	2.7519	3.30307	3.12669	3.24625	2.94606	3.31683	3.50319	3.50688	no
ENSG00000014914	MTMR11	protein_coding	chr1;chr1;chr1;chr1;chr1;chr1;chr1;chr1;chr1;chr1;chr1;chr1;chr1;chr1;chr1;chr1;chr1;chr1;chr1;chr1;chr1;chr1;chr1;chr1;chr1;chr1;chr1;chr1;chr1;chr1;chr1;chr1;chr1;chr1;chr1;chr1;chr1;chr1;chr1;chr1;chr1;chr1;chr1;chr1;chr1;chr1;chr1;chr1;chr1;chr1;chr1;chr1;chr1;chr1;chr1;chr1;chr1;chr1;chr1;chr1;chr1;chr1;chr1;chr1;chr1;chr1;chr1;chr1;chr1;chr1;chr1;chr1;chr1;chr1;chr1;chr1;chr1;chr1;chr1;chr1…	149928651;149928651;149928652;149928652;149928652;149928654;149929155;149929623;149929623;149929623;149929623;149929674;149930077;149930365;149930365;149930365;149930365;149930365;149930365;149930365;149930792;149930792;149930792;149930792;149930792;149930792;149931260;149931260;149931260;149931368;149931944;149931944;149931944;149931944;149931944;149932264;149932264;149932264;149932264;149932264…	149929317;149929317;149929916;149929916;149928901;149929317;149929317;149929916;149929916;149929916;149929916;149929916;149930547;149930547;149930547;149930965;149930965;149930547;149930547;149930547;149930965;149931387;149930965;149930965;149930965;149930965;149931592;149931426;149931426;149931426;149932014;149932014;149932014;149932014;149932014;149932330;149932330;149932330;149932330;149932330…	-;-;-;-;-;-;-;-;-;-;-;-;-;-;-;-;-;-;-;-;-;-;-;-;-;-;-;-;-;-;-;-;-;-;-;-;-;-;-;-;-;-;-;-;-;-;-;-;-;-;-;-;-;-;-;-;-;-;-;-;-;-;-;-;-;-;-;-;-;-;-;-;-;-;-;-;-;-;-;-;-;-;-;-;-;-;-;-;-;-;-;-;-;-;-;-	4591	31	80	25	81	347	453	112	156	-2.2742	5.33793e-05	0.000889817	0.323053	0.367693	0.179552	0.635793	1.94155	1.73291	0.623771	0.876703	down
ENSG00000014919	COX15	protein_coding	chr10;chr10;chr10;chr10;chr10;chr10;chr10;chr10;chr10;chr10;chr10;chr10;chr10;chr10;chr10;chr10;chr10;chr10;chr10;chr10	99711844;99713515;99714652;99716348;99716348;99716348;99718346;99718346;99720987;99720987;99723956;99723956;99726968;99726968;99727441;99727441;99729553;99729553;99731960;99731960	99713479;99714718;99714718;99716461;99716646;99716461;99718500;99718500;99721068;99721068;99724123;99724123;99727154;99727154;99727563;99727563;99729734;99729734;99732100;99732100	-;-;-;-;-;-;-;-;-;-;-;-;-;-;-;-;-;-;-;-	4177	711	1841	952	703	656	1701	1044	755	0.0468801	0.80724	0.925634	2.87318	3.06046	2.71084	2.65139	2.78735	3.40482	2.70966	2.44572	no
ENSG00000015133	CCDC88C	protein_coding	chr14;chr14;chr14;chr14;chr14;chr14;chr14;chr14;chr14;chr14;chr14;chr14;chr14;chr14;chr14;chr14;chr14;chr14;chr14;chr14;chr14;chr14;chr14;chr14;chr14;chr14;chr14;chr14;chr14;chr14;chr14;chr14;chr14;chr14;chr14;chr14;chr14;chr14;chr14;chr14;chr14;chr14;chr14;chr14;chr14;chr14;chr14;chr14;chr14;chr14;chr14;chr14;chr14;chr14;chr14;chr14;chr14;chr14;chr14;chr14;chr14;chr14;chr14;chr14;chr14;chr14;chr…	91271323;91271325;91271325;91273360;91273469;91277922;91277922;91277922;91277922;91278141;91279238;91279238;91279238;91279238;91279238;91281162;91281457;91281457;91281457;91281457;91283329;91283329;91283329;91283329;91285395;91285395;91288732;91289105;91289105;91290995;91290995;91294173;91297305;91299927;91303701;91305765;91307038;91308351;91309859;91313080;91313943;91315650;91315650;91321120;913…	91273653;91273653;91273221;91273653;91273653;91278211;91278211;91278211;91278211;91278211;91279977;91279306;91279306;91279306;91279306;91281308;91281525;91281525;91281525;91281525;91283623;91283517;91283517;91283517;91285690;91285836;91289343;91289343;91289331;91291071;91291084;91294318;91297491;91300070;91303978;91305926;91307226;91308492;91309986;91314150;91314150;91315870;91315787;91321304;913…	-;-;-;-;-;-;-;-;-;-;-;-;-;-;-;-;-;-;-;-;-;-;-;-;-;-;-;-;-;-;-;-;-;-;-;-;-;-;-;-;-;-;-;-;-;-;-;-;-;-;-;-;-;-;-;-;-;-;-;-;-;-;-;-;-;-;-;-;-;-;-;-;-;-;-;-;-;-;-;-;-;-;-	12426	1984	4164	3250	2467	1649	2181	4023	3291	0.189474	0.237318	0.521648	2.7938	2.71863	2.8808	2.85433	2.58218	2.36007	3.0318	2.91024	no
ENSG00000015153	YAF2	protein_coding	chr12;chr12;chr12;chr12;chr12;chr12;chr12;chr12;chr12;chr12;chr12;chr12;chr12;chr12;chr12;chr12;chr12;chr12;chr12;chr12;chr12;chr12;chr12;chr12;chr12;chr12;chr12;chr12;chr12;chr12;chr12;chr12;chr12;chr12;chr12;chr12;chr12;chr12;chr12;chr12;chr12;chr12;chr12;chr12;chr12;chr12;chr12;chr12;chr12;chr12;chr12;chr12;chr12;chr12;chr12;chr12;chr12;chr12;chr12;chr12;chr12;chr12;chr12;chr12;chr12;chr12;chr…	42157104;42159124;42159902;42160042;42160266;42160496;42160608;42161613;42161613;42161613;42161613;42161613;42161613;42161613;42161628;42161653;42161671;42161671;42161672;42161690;42161699;42161749;42172140;42199136;42199136;42199136;42199136;42199136;42210355;42210355;42210355;42210355;42210355;42210355;42210548;42210548;42210548;42210548;42210548;42210548;42210548;42210548;42212444;42231224;422…	42160826;42160826;42160826;42161628;42160826;42160826;42160826;42161765;42161765;42161765;42161765;42161765;42161765;42161765;42161765;42161765;42161765;42161765;42161765;42161765;42161765;42161765;42172209;42199235;42199235;42199544;42199235;42199235;42210454;42210454;42210454;42210454;42210454;42210454;42210680;42210680;42210680;42210619;42210619;42210836;42210619;42210619;42212484;42235997;422…	-;-;-;-;-;-;-;-;-;-;-;-;-;-;-;-;-;-;-;-;-;-;-;-;-;-;-;-;-;-;-;-;-;-;-;-;-;-;-;-;-;-;-;-;-;-;-;-;-;-;-;-;-;-;-;-;-;-;-;-;-;-;-;-;-;-;-;-;-;-;-;-;-	10839	679	1904	1141	991	555	1159	1365	952	0.259012	0.0821901	0.276555	1.73483	1.97318	1.8327	1.95226	1.54833	1.81494	1.92304	1.66055	no
ENSG00000015171	ZMYND11	protein_coding	chr10;chr10;chr10;chr10;chr10;chr10;chr10;chr10;chr10;chr10;chr10;chr10;chr10;chr10;chr10;chr10;chr10;chr10;chr10;chr10;chr10;chr10;chr10;chr10;chr10;chr10;chr10;chr10;chr10;chr10;chr10;chr10;chr10;chr10;chr10;chr10;chr10;chr10;chr10;chr10;chr10;chr10;chr10;chr10;chr10;chr10;chr10;chr10;chr10;chr10;chr10;chr10;chr10;chr10;chr10;chr10;chr10;chr10;chr10;chr10;chr10;chr10;chr10;chr10;chr10;chr10;chr…	134465;134465;134465;134484;134484;134703;135069;135484;135484;135509;179990;179994;179994;179994;179994;179994;179994;179994;179994;179994;179994;179994;179994;180013;197911;209889;209889;209889;209889;209889;209889;209889;209889;209889;209889;209889;209889;209889;209889;218455;221195;221195;221195;221195;221195;221195;221195;236838;236838;236838;236838;236838;236838;236838;236838;236838;236838;…	134786;134786;134786;134892;134892;134892;135302;135559;135559;135559;180128;180128;180128;180128;180128;180128;180128;180128;180128;180128;180128;180128;180128;180128;198005;210048;210048;210048;210048;210048;210048;210048;210048;210048;210048;210048;210048;210048;210048;218499;221356;221356;221356;221356;221356;221356;221356;236915;236915;236915;236915;236915;236915;236915;236915;236915;236915;…	+;+;+;+;+;+;+;+;+;+;+;+;+;+;+;+;+;+;+;+;+;+;+;+;+;+;+;+;+;+;+;+;+;+;+;+;+;+;+;+;+;+;+;+;+;+;+;+;+;+;+;+;+;+;+;+;+;+;+;+;+;+;+;+;+;+;+;+;+;+;+;+;+;+;+;+;+;+;+;+;+;+;+;+;+;+;+;+;+;+;+;+;+;+;+;+;+;+;+;+;+;+;+;+;+;+;+;+;+;+;+;+;+;+;+;+;+;+;+;+;+;+;+;+;+;+;+;+;+;+;+;+;+;+;+;+;+;+;+;+;+;+;+;+;+;+;+;+;+;+;+;+;+;+;+;+;+;+;+;+;+;+;+;+;+;+;+;+;+;+;+;+;+;+;+;+;+;+;+;+;+;+;+;+	5300	904	3214	2507	1735	559	1430	1881	2492	0.472464	0.0469754	0.190522	2.87572	3.47278	3.64529	3.49509	2.31171	2.87868	3.14876	3.65197	no
ENSG00000015285	WAS	protein_coding	chrX;chrX;chrX;chrX;chrX;chrX;chrX;chrX;chrX;chrX;chrX;chrX;chrX;chrX;chrX;chrX;chrX;chrX;chrX;chrX;chrX;chrX;chrX;chrX;chrX;chrX;chrX;chrX;chrX;chrX;chrX;chrX;chrX;chrX;chrX;chrX;chrX;chrX;chrX;chrX;chrX;chrX;chrX	48676596;48683268;48683779;48683819;48683820;48683828;48684283;48684283;48684283;48684283;48685547;48685547;48685547;48685547;48685734;48685734;48685734;48685734;48685779;48685946;48685946;48685946;48685946;48686081;48686081;48686081;48686081;48686781;48686781;48686781;48686820;48688054;48688054;48688054;48688054;48688279;48688300;48688660;48688660;48689020;48689320;48689320;48691107	48676748;48683363;48683985;48683985;48683985;48683985;48684423;48684423;48684423;48684423;48685633;48685633;48685633;48685633;48685836;48685836;48685836;48685836;48685836;48685987;48685987;48685987;48685987;48686134;48686134;48686134;48686134;48686955;48686871;48686955;48686955;48688198;48688146;48688137;48688096;48688453;48688453;48688999;48689066;48689066;48689594;48689434;48691427	+;+;+;+;+;+;+;+;+;+;+;+;+;+;+;+;+;+;+;+;+;+;+;+;+;+;+;+;+;+;+;+;+;+;+;+;+;+;+;+;+;+;+	2381	197	274	204	170	168	225	279	164	0.102907	0.714903	0.883291	2.0269	1.54452	1.62539	1.69648	1.86881	1.68961	1.84722	1.43027	no
ENSG00000015475	BID	protein_coding	chr22;chr22;chr22;chr22;chr22;chr22;chr22;chr22;chr22;chr22;chr22;chr22;chr22;chr22;chr22;chr22;chr22;chr22;chr22;chr22;chr22;chr22;chr22;chr22;chr22;chr22;chr22;chr22;chr22;chr22;chr22;chr22;chr22;chr22;chr22;chr22;chr22;chr22;chr22;chr22;chr22;chr22;chr22;chr22;chr22;chr22;chr22;chr22;chr22;chr22;chr22;chr22;chr22;chr22;chr22;chr22;chr22;chr22;chr22;chr22;chr22;chr22;chr22;chr22;chr22;chr22;chr…	17734138;17734142;17734142;17734142;17734142;17734171;17734175;17735222;17735499;17735552;17735552;17735552;17738017;17738017;17738017;17738017;17738017;17738017;17738017;17738017;17738017;17738017;17738017;17738017;17738058;17739349;17739349;17739349;17739349;17739349;17739349;17739349;17739349;17739349;17739349;17739349;17739349;17739349;17739448;17740031;17740082;17743803;17743803;17743803;177…	17735591;17735591;17735591;17735591;17735591;17735591;17735591;17735591;17735591;17735591;17735591;17735591;17738229;17738229;17738229;17738229;17738229;17738229;17738229;17738229;17738229;17738229;17738229;17738229;17738229;17739488;17739488;17739488;17740176;17739488;17739488;17741194;17739488;17739488;17739488;17739488;17739488;17739488;17739488;17740176;17740176;17744013;17744013;17744013;177…	-;-;-;-;-;-;-;-;-;-;-;-;-;-;-;-;-;-;-;-;-;-;-;-;-;-;-;-;-;-;-;-;-;-;-;-;-;-;-;-;-;-;-;-;-;-;-;-;-;-;-;-;-;-;-;-;-;-;-;-;-;-;-;-;-;-;-;-;-;-;-;-;-	4446	2979	6216	3372	1836	4275	6324	2536	2034	-0.00777892	0.973122	0.990941	4.69513	4.60235	4.28236	3.80343	5.21508	5.10858	3.7705	3.61565	no
ENSG00000015479	MATR3	protein_coding	chr5;chr5;chr5;chr5;chr5;chr5;chr5;chr5;chr5;chr5;chr5;chr5;chr5;chr5;chr5;chr5;chr5;chr5;chr5;chr5;chr5;chr5;chr5;chr5;chr5;chr5;chr5;chr5;chr5;chr5;chr5;chr5;chr5;chr5;chr5;chr5;chr5;chr5;chr5;chr5;chr5;chr5;chr5;chr5;chr5;chr5;chr5;chr5;chr5;chr5;chr5;chr5;chr5;chr5;chr5;chr5;chr5;chr5;chr5;chr5;chr5;chr5;chr5;chr5;chr5;chr5;chr5;chr5;chr5;chr5;chr5;chr5;chr5;chr5;chr5;chr5;chr5;chr5;chr5;chr5…	139273752;139273752;139273789;139273838;139274102;139274103;139274103;139274104;139274104;139274104;139274104;139274104;139274118;139274124;139274131;139274131;139274131;139274131;139274364;139274364;139276109;139276121;139276121;139276121;139276121;139276121;139276121;139276121;139276121;139276121;139276121;139276121;139276121;139276121;139276121;139276121;139276121;139276121;139276121;139278327…	139274161;139274161;139274161;139274165;139274161;139274161;139274161;139274161;139274161;139274161;139274161;139274165;139274161;139274161;139274161;139274161;139274161;139274161;139274429;139274429;139276150;139276150;139276150;139276150;139276150;139276150;139276150;139276150;139276150;139276150;139276150;139276150;139276150;139276150;139276150;139276150;139276150;139276150;139276150;139278408…	+;+;+;+;+;+;+;+;+;+;+;+;+;+;+;+;+;+;+;+;+;+;+;+;+;+;+;+;+;+;+;+;+;+;+;+;+;+;+;+;+;+;+;+;+;+;+;+;+;+;+;+;+;+;+;+;+;+;+;+;+;+;+;+;+;+;+;+;+;+;+;+;+;+;+;+;+;+;+;+;+;+;+;+;+;+;+;+;+;+;+;+;+;+;+;+;+;+;+;+;+;+;+;+;+;+;+;+;+;+;+;+;+;+;+;+;+;+;+;+;+;+;+;+;+;+;+;+;+;+;+;+;+;+;+;+;+;+;+;+;+;+;+;+;+;+;+;+;+;+;+;+;+;+;+;+;+;+;+;+;+;+;+;+;+;+;+;+;+;+;+;+;+;+;+;+;+;+;+;+;+;+;+;+;+;+;+;+;+;+;+;+;+;+;+;+;+;+;+;+…	14675	3603	17642	19830	15425	3339	10022	27417	26359	-0.0219715	0.927143	0.97239	3.33994	4.39417	5.08269	5.08715	3.25594	4.09465	5.40679	5.49828	no
ENSG00000015532	XYLT2	protein_coding	chr17;chr17;chr17;chr17;chr17;chr17;chr17;chr17;chr17;chr17;chr17;chr17;chr17;chr17;chr17;chr17;chr17;chr17;chr17;chr17;chr17;chr17;chr17;chr17;chr17;chr17;chr17;chr17;chr17;chr17;chr17;chr17;chr17;chr17;chr17;chr17;chr17;chr17;chr17	50346092;50346131;50346135;50346136;50353630;50353630;50353630;50353630;50354408;50354408;50354408;50354854;50354854;50354854;50355501;50355501;50355501;50355781;50355781;50355781;50356085;50356085;50356085;50356184;50356511;50356511;50356511;50356511;50357057;50357057;50357118;50357166;50358207;50358207;50358207;50358978;50359969;50359969;50362979	50346275;50346230;50346275;50346275;50354122;50353674;50354122;50354122;50354583;50354583;50354583;50355056;50355056;50355056;50355581;50355581;50355581;50355997;50355997;50355997;50356261;50356261;50356261;50356261;50356773;50356773;50356773;50356773;50357252;50357252;50357252;50358066;50358540;50358317;50358540;50361151;50361151;50361151;50363138	+;+;+;+;+;+;+;+;+;+;+;+;+;+;+;+;+;+;+;+;+;+;+;+;+;+;+;+;+;+;+;+;+;+;+;+;+;+;+	5472	346	1943	675	519	252	1166	932	875	0.0298402	0.928649	0.972752	1.74425	2.78978	2.00081	1.99171	1.4495	2.58946	2.25591	2.30304	no
ENSG00000015676	NUDCD3	protein_coding	chr7;chr7;chr7;chr7;chr7;chr7;chr7;chr7;chr7;chr7;chr7;chr7;chr7;chr7;chr7;chr7;chr7;chr7;chr7;chr7;chr7;chr7;chr7;chr7;chr7;chr7;chr7;chr7;chr7;chr7;chr7;chr7;chr7;chr7;chr7;chr7;chr7;chr7;chr7	44379121;44383591;44383591;44385351;44385814;44385893;44392297;44392297;44392297;44392297;44392297;44392385;44402642;44402642;44404440;44404440;44404440;44404440;44404513;44413191;44425900;44425900;44425910;44427571;44427571;44427571;44427571;44427571;44471769;44481292;44484444;44484968;44484968;44484968;44485069;44485531;44489823;44490409;44490409	44386121;44386121;44383756;44386121;44386121;44386121;44392485;44392485;44392485;44392508;44392485;44392485;44402923;44402789;44404583;44404583;44404583;44404583;44404583;44413283;44425950;44426279;44426153;44427703;44427641;44427703;44427703;44427703;44471960;44481462;44484624;44485284;44485274;44485284;44485284;44485622;44490265;44490606;44490880	-;-;-;-;-;-;-;-;-;-;-;-;-;-;-;-;-;-;-;-;-;-;-;-;-;-;-;-;-;-;-;-;-;-;-;-;-;-;-	10113	1468	4989	2511	1644	1608	2766	2983	3412	-0.0778619	0.657347	0.852856	2.67703	3.2045	2.81619	2.60942	2.80261	2.89567	2.91456	3.21762	no
ENSG00000016864	GLT8D1	protein_coding	chr3;chr3;chr3;chr3;chr3;chr3;chr3;chr3;chr3;chr3;chr3;chr3;chr3;chr3;chr3;chr3;chr3;chr3;chr3;chr3;chr3;chr3;chr3;chr3;chr3;chr3;chr3;chr3;chr3;chr3;chr3;chr3;chr3;chr3;chr3;chr3;chr3;chr3;chr3;chr3;chr3;chr3;chr3;chr3;chr3;chr3;chr3;chr3;chr3;chr3;chr3;chr3;chr3;chr3;chr3;chr3;chr3;chr3;chr3;chr3;chr3;chr3;chr3;chr3;chr3;chr3;chr3;chr3;chr3;chr3;chr3;chr3;chr3;chr3;chr3;chr3;chr3;chr3;chr3;chr3…	52694485;52694489;52694492;52694503;52694672;52694768;52694802;52694899;52694932;52694981;52695190;52695190;52695190;52695190;52695190;52695190;52695190;52695190;52695203;52695240;52695421;52695421;52695421;52695421;52695421;52695421;52695421;52695928;52695928;52695928;52695928;52695928;52695928;52695928;52696197;52696234;52696234;52696234;52696234;52696234;52696234;52696234;52696243;52696542;526…	52695035;52695035;52695035;52695035;52695035;52694929;52695035;52695035;52694979;52695035;52695302;52696040;52695200;52695302;52695302;52695302;52695302;52695302;52695302;52696040;52695587;52695587;52695587;52695587;52695587;52695587;52695587;52696040;52696040;52696040;52696040;52696040;52696040;52696040;52696659;52696318;52696318;52696318;52696318;52696318;52696318;52696318;52696318;52696659;526…	-;-;-;-;-;-;-;-;-;-;-;-;-;-;-;-;-;-;-;-;-;-;-;-;-;-;-;-;-;-;-;-;-;-;-;-;-;-;-;-;-;-;-;-;-;-;-;-;-;-;-;-;-;-;-;-;-;-;-;-;-;-;-;-;-;-;-;-;-;-;-;-;-;-;-;-;-;-;-;-;-;-;-;-;-;-;-;-;-;-;-;-;-;-;-;-;-;-;-;-;-;-;-;-;-;-;-;-;-;-;-;-	3916	1189	6310	2427	1648	1056	3807	2011	1856	0.322951	0.189178	0.461282	3.61887	4.79925	4.00755	3.82877	3.47725	4.57877	3.63065	3.66256	no
ENSG00000017260	ATP2C1	protein_coding	chr3;chr3;chr3;chr3;chr3;chr3;chr3;chr3;chr3;chr3;chr3;chr3;chr3;chr3;chr3;chr3;chr3;chr3;chr3;chr3;chr3;chr3;chr3;chr3;chr3;chr3;chr3;chr3;chr3;chr3;chr3;chr3;chr3;chr3;chr3;chr3;chr3;chr3;chr3;chr3;chr3;chr3;chr3;chr3;chr3;chr3;chr3;chr3;chr3;chr3;chr3;chr3;chr3;chr3;chr3;chr3;chr3;chr3;chr3;chr3;chr3;chr3;chr3;chr3;chr3;chr3;chr3;chr3;chr3;chr3;chr3;chr3;chr3;chr3;chr3;chr3;chr3;chr3;chr3;chr3…	130850595;130850595;130850601;130850783;130854186;130855881;130893968;130893991;130894015;130894178;130894178;130894182;130894382;130894448;130894535;130894590;130894590;130894590;130894641;130894641;130894708;130894731;130929998;130930416;130930416;130930416;130930416;130930416;130930416;130930416;130930416;130930416;130930416;130930416;130930416;130930416;130930416;130930416;130932022;130932022…	130850928;130850928;130850928;130850928;130854269;130856223;130894337;130894337;130894337;130894337;130894337;130894337;130894453;130894775;130894775;130894775;130894775;130894775;130894775;130894775;130894775;130894775;130930249;130930526;130930526;130930526;130930526;130930526;130930526;130930526;130930526;130930526;130930526;130930526;130930526;130930526;130930526;130930526;130932138;130932138…	+;+;+;+;+;+;+;+;+;+;+;+;+;+;+;+;+;+;+;+;+;+;+;+;+;+;+;+;+;+;+;+;+;+;+;+;+;+;+;+;+;+;+;+;+;+;+;+;+;+;+;+;+;+;+;+;+;+;+;+;+;+;+;+;+;+;+;+;+;+;+;+;+;+;+;+;+;+;+;+;+;+;+;+;+;+;+;+;+;+;+;+;+;+;+;+;+;+;+;+;+;+;+;+;+;+;+;+;+;+;+;+;+;+;+;+;+;+;+;+;+;+;+;+;+;+;+;+;+;+;+;+;+;+;+;+;+;+;+;+;+;+;+;+;+;+;+;+;+;+;+;+;+;+;+;+;+;+;+;+;+;+;+;+;+;+;+;+;+;+;+;+;+;+;+;+;+;+;+;+;+;+;+;+;+;+;+;+;+;+;+;+;+;+;+;+;+;+;+;+…	8533	362	1520	1587	1290	274	1008	1779	1532	0.179379	0.515361	0.770256	1.36559	1.98822	2.46637	2.52236	1.14212	1.91925	2.49122	2.43779	no
ENSG00000017483	SLC38A5	protein_coding	chrX;chrX;chrX;chrX;chrX;chrX;chrX;chrX;chrX;chrX;chrX;chrX;chrX;chrX;chrX;chrX;chrX;chrX;chrX;chrX;chrX;chrX;chrX;chrX;chrX;chrX;chrX;chrX;chrX;chrX;chrX;chrX;chrX;chrX;chrX;chrX;chrX;chrX;chrX;chrX;chrX;chrX;chrX;chrX;chrX;chrX;chrX;chrX;chrX;chrX;chrX;chrX;chrX;chrX;chrX;chrX;chrX;chrX;chrX;chrX;chrX;chrX;chrX;chrX;chrX;chrX;chrX;chrX;chrX;chrX;chrX;chrX;chrX;chrX;chrX;chrX;chrX;chrX;chrX;chrX…	48458537;48458537;48458539;48458539;48458545;48458693;48458957;48459220;48459536;48459536;48459536;48459536;48459536;48459732;48459732;48459732;48459732;48459732;48459732;48460649;48460649;48460649;48460649;48460649;48460649;48460986;48460986;48460986;48460986;48460986;48461718;48461718;48461718;48461718;48461718;48461731;48461752;48462007;48462007;48462007;48462007;48462007;48462007;48462007;484…	48459034;48459034;48458955;48459034;48458692;48459034;48459034;48459639;48459639;48459639;48459639;48459639;48459639;48459876;48459876;48459876;48459876;48459876;48459876;48460854;48460977;48460764;48460764;48460764;48460764;48461076;48461086;48461086;48461086;48461086;48461797;48461797;48461797;48461797;48461797;48461797;48461797;48462144;48462144;48462144;48462144;48462144;48462144;48462144;484…	-;-;-;-;-;-;-;-;-;-;-;-;-;-;-;-;-;-;-;-;-;-;-;-;-;-;-;-;-;-;-;-;-;-;-;-;-;-;-;-;-;-;-;-;-;-;-;-;-;-;-;-;-;-;-;-;-;-;-;-;-;-;-;-;-;-;-;-;-;-;-;-;-;-;-;-;-;-;-;-;-;-;-;-;-;-;-;-;-;-;-;-;-;-;-;-;-;-;-;-;-;-;-;-;-;-;-;-;-;-;-;-;-;-;-;-;-;-;-;-;-;-;-;-;-;-;-;-;-;-;-;-;-;-	4014	424	891	980	694	309	1262	935	613	0.0343945	0.899491	0.959834	2.30046	2.23199	2.79536	2.68412	1.96115	3.07124	2.62401	2.25037	no
ENSG00000017797	RALBP1	protein_coding	chr18;chr18;chr18;chr18;chr18;chr18;chr18;chr18;chr18;chr18;chr18;chr18;chr18;chr18;chr18;chr18;chr18;chr18;chr18;chr18;chr18;chr18;chr18;chr18;chr18;chr18;chr18;chr18;chr18;chr18	9475009;9475622;9475670;9476127;9476135;9476969;9479344;9512991;9512991;9512991;9512991;9512991;9516845;9516845;9516845;9516845;9522160;9522160;9524594;9524594;9525720;9525720;9530834;9530834;9533335;9533335;9533703;9533703;9535671;9535671	9475176;9475691;9475691;9476286;9476286;9477253;9479437;9513056;9513289;9513289;9513289;9513289;9517221;9517158;9517303;9517303;9522509;9522509;9524755;9524755;9525851;9525851;9530941;9530941;9533456;9533456;9533826;9533826;9538116;9538114	+;+;+;+;+;+;+;+;+;+;+;+;+;+;+;+;+;+;+;+;+;+;+;+;+;+;+;+;+;+	4979	2778	4279	2448	1442	2800	2703	2444	2001	0.114714	0.621283	0.833259	4.44215	3.93705	3.69669	3.33494	4.46854	3.78516	3.57087	3.4449	no
ENSG00000018189	RUFY3	protein_coding	chr4;chr4;chr4;chr4;chr4;chr4;chr4;chr4;chr4;chr4;chr4;chr4;chr4;chr4;chr4;chr4;chr4;chr4;chr4;chr4;chr4;chr4;chr4;chr4;chr4;chr4;chr4;chr4;chr4;chr4;chr4;chr4;chr4;chr4;chr4;chr4;chr4;chr4;chr4;chr4;chr4;chr4;chr4;chr4;chr4;chr4;chr4;chr4;chr4;chr4;chr4;chr4;chr4;chr4;chr4;chr4;chr4;chr4;chr4;chr4;chr4;chr4;chr4;chr4;chr4;chr4;chr4;chr4;chr4;chr4;chr4;chr4;chr4;chr4;chr4;chr4;chr4;chr4;chr4;chr4…	70704204;70704424;70704801;70704894;70721995;70722011;70734346;70734434;70741627;70762519;70762519;70762519;70762519;70762519;70762519;70763552;70763552;70763552;70763552;70763552;70763552;70764475;70764475;70764475;70764475;70764475;70764475;70768538;70768538;70768538;70768538;70768538;70768538;70773511;70773511;70773511;70773511;70773511;70775168;70775168;70775168;70775168;70775168;70778369;707…	70704348;70704475;70705294;70705230;70722751;70722751;70734593;70734593;70741680;70762692;70762692;70762692;70762692;70762692;70762692;70763669;70763669;70763669;70763669;70763669;70763669;70764576;70764576;70764576;70764576;70764576;70764576;70768661;70768661;70768661;70768661;70768622;70768661;70773572;70773572;70773572;70773572;70773572;70775233;70775206;70775233;70775233;70775233;70778438;707…	+;+;+;+;+;+;+;+;+;+;+;+;+;+;+;+;+;+;+;+;+;+;+;+;+;+;+;+;+;+;+;+;+;+;+;+;+;+;+;+;+;+;+;+;+;+;+;+;+;+;+;+;+;+;+;+;+;+;+;+;+;+;+;+;+;+;+;+;+;+;+;+;+;+;+;+;+;+;+;+;+;+;+;+;+;+;+;+;+;+;+;+;+;+;+;+;+;+;+;+;+;+;+;+;+;+;+;+;+;+	8070	155	571	218	234	272	498	262	273	-0.183628	0.451051	0.726223	0.777279	1.12348	0.728976	0.933682	1.18078	1.2948	0.782269	0.873789	no
ENSG00000018280	SLC11A1	protein_coding	chr2;chr2;chr2;chr2;chr2;chr2;chr2;chr2;chr2;chr2;chr2;chr2;chr2;chr2;chr2;chr2;chr2;chr2;chr2;chr2;chr2;chr2;chr2;chr2;chr2;chr2;chr2;chr2;chr2;chr2;chr2;chr2;chr2;chr2;chr2;chr2;chr2;chr2;chr2;chr2;chr2;chr2;chr2;chr2;chr2;chr2;chr2;chr2;chr2;chr2;chr2;chr2;chr2;chr2;chr2;chr2;chr2;chr2;chr2;chr2;chr2;chr2;chr2;chr2;chr2;chr2;chr2;chr2;chr2;chr2;chr2;chr2;chr2;chr2;chr2;chr2;chr2;chr2;chr2;chr2…	218382029;218382029;218382169;218382188;218382203;218382248;218382273;218382273;218382279;218382279;218382287;218382302;218382960;218382960;218382960;218382960;218382960;218382960;218382960;218382960;218383687;218384167;218384243;218384243;218384243;218384243;218384243;218384243;218384319;218384319;218384907;218385147;218385147;218385147;218385147;218385147;218385147;218385147;218385147;218385147…	218382375;218382375;218382375;218382375;218382375;218382375;218382375;218382375;218382375;218382375;218382375;218382375;218383070;218383102;218383102;218383102;218383102;218383102;218383102;218385266;218384365;218384365;218384365;218384365;218384365;218384365;218384365;218384365;218384365;218384365;218385001;218385266;218385266;218385485;218385266;218385266;218385266;218385266;218385266;218385266…	+;+;+;+;+;+;+;+;+;+;+;+;+;+;+;+;+;+;+;+;+;+;+;+;+;+;+;+;+;+;+;+;+;+;+;+;+;+;+;+;+;+;+;+;+;+;+;+;+;+;+;+;+;+;+;+;+;+;+;+;+;+;+;+;+;+;+;+;+;+;+;+;+;+;+;+;+;+;+;+;+;+;+;+;+;+;+;+;+;+;+;+;+;+;+;+;+;+;+;+;+;+;+;+;+;+;+;+;+;+;+;+;+;+;+;+;+;+;+;+;+;+;+;+;+;+;+;+	8676	129	345	148	147	1675	2695	203	207	-2.04157	0.00415543	0.0318433	0.634729	0.733302	0.500979	0.615249	3.04566	3.05591	0.60291	0.666415	down
ENSG00000018510	AGPS	protein_coding	chr2;chr2;chr2;chr2;chr2;chr2;chr2;chr2;chr2;chr2;chr2;chr2;chr2;chr2;chr2;chr2;chr2;chr2;chr2;chr2;chr2;chr2;chr2;chr2;chr2;chr2;chr2	177392644;177392768;177420269;177420269;177434327;177436764;177436980;177436984;177440965;177440965;177442407;177445546;177461893;177468416;177482059;177493148;177497689;177499618;177505506;177507970;177513819;177521269;177521329;177523748;177523748;177538074;177538074	177393049;177393049;177420358;177420358;177434417;177436884;177437054;177437054;177441469;177441036;177442486;177445626;177462018;177468524;177482186;177493199;177497765;177499730;177505575;177508031;177513908;177521368;177521368;177523805;177523805;177543836;177538418	+;+;+;+;+;+;+;+;+;+;+;+;+;+;+;+;+;+;+;+;+;+;+;+;+;+;+	8197	612	2035	1495	1323	533	1426	1654	1290	0.211667	0.298066	0.589335	1.9165	2.36058	2.44331	2.60077	1.7842	2.34975	2.45256	2.28472	no
ENSG00000018610	CXorf56	protein_coding	chrX;chrX;chrX;chrX;chrX;chrX;chrX;chrX;chrX;chrX;chrX;chrX;chrX;chrX;chrX;chrX	119538149;119538149;119539570;119541328;119541328;119541328;119542505;119542505;119542505;119544353;119544353;119545463;119560268;119560268;119565125;119565232	119539789;119539789;119539789;119541420;119541420;119541420;119542767;119542594;119542594;119544491;119544491;119545504;119560385;119560385;119565373;119565434	-;-;-;-;-;-;-;-;-;-;-;-;-;-;-;-	2606	361	859	581	504	303	577	628	632	0.165291	0.547772	0.790707	2.62031	2.69848	2.68395	2.82181	2.42509	2.63572	2.66518	2.80073	no
ENSG00000018699	TTC27	protein_coding	chr2;chr2;chr2;chr2;chr2;chr2;chr2;chr2;chr2;chr2;chr2;chr2;chr2;chr2;chr2;chr2;chr2;chr2;chr2;chr2;chr2;chr2;chr2;chr2;chr2;chr2;chr2;chr2;chr2;chr2;chr2;chr2;chr2;chr2;chr2;chr2;chr2;chr2;chr2;chr2;chr2;chr2;chr2	32628032;32628062;32628156;32630523;32630523;32633876;32633876;32640270;32640270;32650131;32664303;32666635;32672272;32678856;32678856;32678878;32702807;32702807;32702807;32704861;32733828;32733828;32736694;32736785;32758292;32758292;32766468;32777882;32777882;32777882;32780054;32782626;32782626;32782626;32786984;32786984;32786984;32811024;32811024;32812504;32812504;32817457;32820816	32628133;32628380;32628380;32630700;32630700;32634005;32634005;32640368;32640410;32650233;32664467;32666768;32672384;32678922;32678922;32678922;32702920;32702920;32702920;32704998;32733921;32733923;32736816;32736816;32758519;32758519;32766549;32777980;32777980;32777980;32780112;32782678;32782678;32782678;32787149;32787149;32787149;32811221;32811221;32812615;32812615;32817557;32821051	+;+;+;+;+;+;+;+;+;+;+;+;+;+;+;+;+;+;+;+;+;+;+;+;+;+;+;+;+;+;+;+;+;+;+;+;+;+;+;+;+;+;+	3185	412	1962	906	739	409	1371	1381	1298	-0.180106	0.567234	0.802801	2.53804	3.4934	2.98608	3.05013	2.54279	3.47747	3.40785	3.46319	no
ENSG00000018869	ZNF582	protein_coding	chr19;chr19;chr19;chr19;chr19;chr19;chr19;chr19;chr19;chr19;chr19;chr19;chr19;chr19;chr19;chr19;chr19;chr19;chr19;chr19;chr19;chr19;chr19;chr19;chr19;chr19;chr19;chr19;chr19;chr19;chr19;chr19;chr19;chr19	56375846;56382752;56383279;56383770;56384873;56384882;56389998;56390001;56390001;56390001;56390001;56390001;56390001;56390375;56390375;56390375;56390375;56390375;56390375;56390375;56391744;56391744;56391744;56391744;56391744;56391744;56391744;56393220;56393220;56393237;56393442;56393442;56393442;56393442	56376121;56385184;56385184;56385184;56385184;56385184;56390096;56390096;56390096;56390096;56390096;56390096;56390096;56390501;56390501;56390501;56390501;56390501;56390501;56390501;56391832;56391832;56391832;56391832;56391832;56391832;56391832;56393328;56393545;56393430;56393538;56393520;56393520;56393478	-;-;-;-;-;-;-;-;-;-;-;-;-;-;-;-;-;-;-;-;-;-;-;-;-;-;-;-;-;-;-;-;-;-	3350	115	420	99	97	77	158	170	169	0.149487	0.615121	0.829838	1.18646	1.62694	0.781777	0.932709	0.898416	1.07782	1.08756	1.16442	no
ENSG00000019102	VSIG2	protein_coding	chr11;chr11;chr11;chr11;chr11;chr11;chr11;chr11;chr11;chr11;chr11;chr11;chr11	124747472;124748106;124748390;124748644;124748644;124749708;124749708;124750714;124750714;124751423;124751423;124752077;124752077	124747667;124748534;124748534;124748763;124748763;124749866;124749866;124750921;124750921;124751580;124751580;124752193;124752238	-;-;-;-;-;-;-;-;-;-;-;-;-	1432	7	50	0	0	20	36	49	108	-1.86413	0.117241	0.345963	0.240852	0.661445	0	0	0.608814	0.670937	0.814491	1.51396	no
ENSG00000019169	MARCO	protein_coding	chr2;chr2;chr2;chr2;chr2;chr2;chr2;chr2;chr2;chr2;chr2;chr2;chr2;chr2;chr2;chr2;chr2;chr2;chr2;chr2;chr2;chr2;chr2	118942166;118942290;118944793;118969160;118969160;118970114;118970114;118971499;118974333;118974521;118977471;118977828;118981409;118981621;118982156;118982348;118990589;118991777;118992432;118993017;118993124;118994387;118994387	118942397;118942397;118944925;118969261;118969261;118970339;118970338;118971534;118974440;118974565;118977515;118977935;118981507;118981656;118982254;118982410;118990633;118991875;118992476;118993300;118993300;118994658;118994660	+;+;+;+;+;+;+;+;+;+;+;+;+;+;+;+;+;+;+;+;+;+;+	2079	0	0	1	0	35	124	17	8	-6.96126	1.68581e-06	4.24464e-05	0	0	0.016791	0	0.707379	1.2659	0.240376	0.130525	down
ENSG00000019582	CD74	protein_coding	chr5;chr5;chr5;chr5;chr5;chr5;chr5;chr5;chr5;chr5;chr5;chr5;chr5;chr5;chr5;chr5;chr5;chr5;chr5;chr5;chr5;chr5;chr5;chr5;chr5;chr5;chr5;chr5;chr5;chr5;chr5;chr5;chr5;chr5;chr5;chr5;chr5;chr5;chr5;chr5;chr5;chr5;chr5;chr5;chr5;chr5;chr5;chr5;chr5;chr5;chr5;chr5;chr5;chr5;chr5;chr5;chr5;chr5;chr5;chr5;chr5;chr5;chr5;chr5;chr5;chr5;chr5	150401637;150401670;150401699;150401864;150402152;150402170;150402563;150402563;150402563;150402563;150403121;150403121;150403121;150404486;150404664;150404680;150404680;150404680;150405085;150405085;150405085;150405085;150405085;150405316;150405978;150406039;150406259;150406259;150406259;150406259;150406259;150406259;150406259;150406259;150406259;150406705;150406881;150406881;150406881;150406881…	150402250;150402250;150402625;150402004;150402250;150402250;150402625;150402625;150402625;150402625;150403312;150403312;150403312;150404767;150404767;150404767;150404767;150404767;150405180;150405180;150405180;150405180;150405180;150405671;150406321;150406321;150406321;150406321;150406321;150406321;150406321;150406321;150406321;150406321;150406321;150406960;150406960;150407324;150406960;150406960…	-;-;-;-;-;-;-;-;-;-;-;-;-;-;-;-;-;-;-;-;-;-;-;-;-;-;-;-;-;-;-;-;-;-;-;-;-;-;-;-;-;-;-;-;-;-;-;-;-;-;-;-;-;-;-;-;-;-;-;-;-;-;-;-;-;-;-	3184	67827	94424	111463	75597	179872	202823	107575	50249	-0.484256	0.212016	0.490297	9.63078	8.95138	9.73642	9.54351	11.053	10.552	9.55095	8.60496	no
ENSG00000019991	HGF	protein_coding	chr7;chr7;chr7;chr7;chr7;chr7;chr7;chr7;chr7;chr7;chr7;chr7;chr7;chr7;chr7;chr7;chr7;chr7;chr7;chr7;chr7;chr7;chr7;chr7;chr7;chr7;chr7;chr7;chr7;chr7;chr7;chr7;chr7;chr7;chr7;chr7;chr7;chr7;chr7;chr7;chr7;chr7;chr7;chr7;chr7;chr7;chr7;chr7;chr7;chr7;chr7;chr7;chr7;chr7;chr7;chr7;chr7;chr7;chr7;chr7;chr7;chr7;chr7;chr7;chr7;chr7;chr7;chr7;chr7;chr7;chr7;chr7;chr7;chr7;chr7;chr7;chr7;chr7;chr7	81699006;81702581;81705390;81705390;81705647;81705647;81706287;81706287;81707290;81707290;81710147;81710147;81711481;81711481;81717232;81717232;81720745;81720745;81725890;81725890;81729605;81729605;81742691;81742732;81743353;81743353;81743353;81743353;81745000;81745000;81745000;81745000;81750889;81751916;81752120;81752120;81752120;81752120;81755121;81756986;81757189;81757189;81757189;81757189;817…	81702757;81702757;81705535;81705535;81705753;81705753;81706427;81706427;81707364;81707364;81710243;81710243;81711519;81711519;81717365;81717365;81720847;81720847;81726017;81726017;81729779;81729779;81742949;81742949;81743471;81743471;81743471;81743471;81745120;81745120;81745120;81745120;81752262;81752247;81752247;81752262;81752247;81752262;81756063;81757303;81757303;81757303;81757303;81757303;817…	-;-;-;-;-;-;-;-;-;-;-;-;-;-;-;-;-;-;-;-;-;-;-;-;-;-;-;-;-;-;-;-;-;-;-;-;-;-;-;-;-;-;-;-;-;-;-;-;-;-;-;-;-;-;-;-;-;-;-;-;-;-;-;-;-;-;-;-;-;-;-;-;-;-;-;-;-;-;-	8897	0	0	0	0	199	444	9	16	-8.59236	4.96303e-05	0.000840036	0	0	0	0	0.880323	1.12127	0.0320002	0.0624731	down
ENSG00000019995	ZRANB1	protein_coding	chr10;chr10;chr10;chr10;chr10;chr10;chr10;chr10;chr10;chr10;chr10;chr10	124942123;124966594;124971965;124973645;124974200;124981411;124981709;124983175;124983175;124983459;124983459;124984774	124943307;124966781;124972118;124973716;124974398;124981829;124981829;124983304;124983304;124983496;124983688;124988189	+;+;+;+;+;+;+;+;+;+;+;+	5993	158	598	710	605	162	392	663	797	0.134497	0.468255	0.73885	0.98544	1.41266	1.95731	2.05959	1.01159	1.34515	1.78779	2.09512	no
ENSG00000020129	NCDN	protein_coding	chr1;chr1;chr1;chr1;chr1;chr1;chr1;chr1;chr1;chr1;chr1;chr1;chr1;chr1;chr1;chr1;chr1;chr1;chr1;chr1;chr1;chr1;chr1;chr1;chr1;chr1;chr1;chr1;chr1;chr1;chr1;chr1;chr1	35557473;35557792;35557808;35557831;35558156;35558156;35558506;35559107;35559107;35559107;35559107;35559107;35560326;35560326;35560326;35560326;35560326;35562392;35562392;35562392;35562468;35563202;35563202;35563202;35563202;35563767;35563767;35563767;35563767;35565227;35565227;35565227;35566823	35557883;35557883;35558223;35557883;35558484;35558223;35558685;35559247;35559247;35559247;35559247;35559247;35560934;35560843;35561294;35561294;35561294;35562633;35562633;35562633;35562633;35563426;35563426;35563426;35563426;35563909;35563909;35563909;35563909;35566773;35566779;35566772;35567274	+;+;+;+;+;+;+;+;+;+;+;+;+;+;+;+;+;+;+;+;+;+;+;+;+;+;+;+;+;+;+;+;+	4917	165	669	442	275	186	429	599	475	-0.10461	0.62463	0.834573	1.16817	1.70778	1.67257	1.46231	1.27618	1.61114	1.88793	1.75584	no
ENSG00000020256	ZFP64	protein_coding	chr20;chr20;chr20;chr20;chr20;chr20;chr20;chr20;chr20;chr20;chr20;chr20;chr20;chr20;chr20;chr20;chr20;chr20;chr20;chr20;chr20;chr20;chr20;chr20;chr20;chr20;chr20;chr20;chr20;chr20;chr20;chr20;chr20;chr20;chr20;chr20;chr20;chr20;chr20;chr20;chr20;chr20;chr20;chr20;chr20;chr20;chr20;chr20;chr20;chr20;chr20;chr20;chr20;chr20;chr20;chr20;chr20;chr20;chr20;chr20;chr20;chr20;chr20;chr20;chr20;chr20;chr…	52051663;52084011;52084011;52084969;52085241;52088265;52088392;52088392;52088392;52088392;52088392;52088960;52096808;52097373;52097373;52097373;52097373;52097373;52097373;52097373;52097373;52098438;52098438;52098438;52098438;52098438;52098438;52098438;52098438;52104653;52104653;52105132;52151278;52151278;52151278;52160123;52160123;52160123;52160123;52160123;52160123;52160261;52164695;52164695;521…	52052132;52085266;52085266;52085069;52085266;52088643;52088643;52088643;52088643;52088643;52088643;52089067;52097106;52097435;52097435;52097435;52097435;52097435;52097435;52097435;52097435;52098587;52098587;52098587;52098587;52098466;52098587;52098587;52098587;52104850;52104923;52105644;52153428;52153428;52153428;52160374;52160374;52160374;52160374;52160374;52160374;52160374;52164757;52164757;521…	-;-;-;-;-;-;-;-;-;-;-;-;-;-;-;-;-;-;-;-;-;-;-;-;-;-;-;-;-;-;-;-;-;-;-;-;-;-;-;-;-;-;-;-;-;-;-;-;-;-;-;-;-;-;-;-;-;-;-;-;-;-;-;-;-;-;-;-	6997	197	1073	307	278	166	542	415	384	0.170502	0.540531	0.78719	1.03314	1.82972	1.04814	1.16806	0.919768	1.49796	1.21104	1.23298	no
ENSG00000020426	MNAT1	protein_coding	chr14;chr14;chr14;chr14;chr14;chr14;chr14;chr14;chr14;chr14;chr14;chr14;chr14;chr14;chr14;chr14;chr14;chr14;chr14;chr14;chr14;chr14;chr14;chr14;chr14;chr14;chr14;chr14;chr14;chr14;chr14;chr14;chr14;chr14;chr14;chr14;chr14;chr14;chr14;chr14;chr14	60734742;60734762;60734773;60734776;60734779;60753553;60796217;60796217;60796217;60796320;60798087;60798087;60798087;60798087;60808324;60808325;60808325;60808325;60808325;60808325;60811986;60811987;60811987;60811987;60811987;60811987;60818722;60818722;60818722;60818722;60818761;60879714;60879714;60879714;60879714;60879714;60968229;60968229;60968229;60968559;60968559	60734951;60734951;60734951;60734951;60734951;60753954;60796369;60796369;60796369;60796369;60798160;60798160;60798160;60798160;60808428;60808428;60808428;60808428;60808428;60809015;60812127;60812127;60812127;60812127;60812127;60812127;60818847;60818847;60818847;60818847;60818860;60879835;60880041;60879835;60879835;60879835;60968397;60968678;60969953;60968680;60968680	+;+;+;+;+;+;+;+;+;+;+;+;+;+;+;+;+;+;+;+;+;+;+;+;+;+;+;+;+;+;+;+;+;+;+;+;+;+;+;+;+	3865	945	2134	1280	1080	815	1133	1537	1489	0.167982	0.252838	0.539572	3.33454	3.35021	3.17955	3.28849	3.1581	2.98264	3.2953	3.38962	no
ENSG00000020633	RUNX3	protein_coding	chr1;chr1;chr1;chr1;chr1;chr1;chr1;chr1;chr1;chr1;chr1;chr1;chr1;chr1;chr1;chr1;chr1;chr1;chr1;chr1;chr1;chr1;chr1;chr1;chr1;chr1	24899511;24899518;24901029;24902572;24907259;24907259;24907259;24907259;24919240;24919240;24919240;24919240;24927574;24927574;24927574;24927574;24928743;24929587;24929587;24929587;24929737;24964514;24964514;24964514;24964836;24965020	24902666;24902666;24902666;24902666;24907417;24907417;24907417;24907417;24919344;24919344;24919344;24919344;24927730;24927730;24927730;24927730;24928798;24929852;24929877;24929852;24929852;24964579;24964668;24965010;24964984;24965121	-;-;-;-;-;-;-;-;-;-;-;-;-;-;-;-;-;-;-;-;-;-;-;-;-;-	4523	4576	7268	8445	7053	2879	3216	7147	5284	0.69591	0.00663877	0.045884	5.27068	4.79541	5.53737	5.64229	4.63965	4.14948	5.17132	4.89475	no
ENSG00000020922	MRE11A	protein_coding	chr11;chr11;chr11;chr11;chr11;chr11;chr11;chr11;chr11;chr11;chr11;chr11;chr11;chr11;chr11;chr11;chr11;chr11;chr11;chr11;chr11;chr11;chr11;chr11;chr11;chr11;chr11;chr11;chr11;chr11;chr11;chr11;chr11;chr11;chr11;chr11;chr11;chr11;chr11;chr11;chr11;chr11;chr11;chr11;chr11;chr11;chr11;chr11;chr11;chr11;chr11;chr11;chr11;chr11;chr11;chr11;chr11;chr11;chr11;chr11;chr11;chr11;chr11;chr11;chr11;chr11;chr…	94415578;94419866;94419876;94419878;94429911;94429911;94429911;94429911;94435832;94435832;94435832;94435832;94437177;94437177;94437177;94437177;94445739;94445810;94445810;94445810;94447219;94447219;94447219;94447219;94447219;94456276;94456276;94456276;94456276;94459408;94459408;94459408;94459408;94460936;94460936;94460936;94460936;94464113;94464113;94464113;94464113;94467813;94467813;94467813;944…	94420181;94420181;94420181;94420181;94429986;94429986;94429986;94429986;94435899;94435899;94435899;94435899;94437235;94437235;94437235;94437235;94445890;94445890;94445893;94445893;94447300;94447438;94447438;94447438;94447438;94456338;94456338;94456338;94456338;94459581;94459581;94459581;94459581;94461036;94461036;94461036;94461036;94464239;94464239;94464239;94464239;94467893;94467893;94467893;944…	-;-;-;-;-;-;-;-;-;-;-;-;-;-;-;-;-;-;-;-;-;-;-;-;-;-;-;-;-;-;-;-;-;-;-;-;-;-;-;-;-;-;-;-;-;-;-;-;-;-;-;-;-;-;-;-;-;-;-;-;-;-;-;-;-;-;-;-;-;-;-;-;-;-;-;-;-;-;-;-;-;-;-;-;-;-;-;-;-;-;-;-;-;-;-;-;-;-;-;-;-;-;-;-;-;-;-;-;-	7689	559	2354	1347	874	441	1121	1278	1200	0.330425	0.112465	0.337443	1.88839	2.60885	2.39607	2.19152	1.65809	2.14855	2.22812	2.27516	no
ENSG00000021300	PLEKHB1	protein_coding	chr11;chr11;chr11;chr11;chr11;chr11;chr11;chr11;chr11;chr11;chr11;chr11;chr11;chr11;chr11;chr11;chr11;chr11;chr11;chr11;chr11;chr11;chr11;chr11;chr11;chr11;chr11;chr11;chr11;chr11;chr11;chr11;chr11;chr11;chr11;chr11;chr11;chr11;chr11;chr11;chr11;chr11;chr11;chr11;chr11;chr11;chr11;chr11;chr11;chr11;chr11;chr11;chr11;chr11;chr11;chr11;chr11;chr11;chr11;chr11;chr11;chr11;chr11;chr11;chr11;chr11;chr…	73646178;73646178;73646579;73647389;73647549;73647609;73647626;73647653;73647655;73647655;73647655;73647655;73647655;73647689;73647714;73647932;73648186;73648690;73648914;73649012;73649012;73649012;73649012;73649012;73649012;73649012;73649012;73649012;73649012;73649012;73649012;73649012;73649012;73649012;73649012;73650532;73650532;73650553;73650553;73650553;73650553;73650553;73650553;73650553;736…	73646626;73646626;73646626;73647529;73647738;73647738;73647738;73647738;73647738;73647738;73647738;73647738;73647895;73647738;73647866;73648087;73648278;73649087;73649087;73649087;73649087;73649087;73649087;73649087;73649087;73649087;73649087;73649087;73649087;73649087;73649087;73649087;73649087;73649087;73649087;73650705;73650705;73650705;73650705;73650705;73650705;73650705;73650705;73650705;736…	+;+;+;+;+;+;+;+;+;+;+;+;+;+;+;+;+;+;+;+;+;+;+;+;+;+;+;+;+;+;+;+;+;+;+;+;+;+;+;+;+;+;+;+;+;+;+;+;+;+;+;+;+;+;+;+;+;+;+;+;+;+;+;+;+;+;+;+;+;+;+;+;+;+;+;+;+;+;+;+;+;+;+;+;+;+;+;+;+;+;+;+;+;+;+;+;+;+;+;+;+;+;+;+;+;+;+;+;+;+;+;+;+;+;+;+;+;+;+;+;+;+	4933	1007	2860	1498	973	2853	3575	3981	5156	-1.35859	4.95992e-10	3.06966e-08	3.10223	3.41391	3.0688	2.84622	4.50719	4.17544	4.23979	4.73988	down
ENSG00000021355	SERPINB1	protein_coding	chr6;chr6;chr6;chr6;chr6;chr6;chr6;chr6;chr6;chr6;chr6;chr6;chr6;chr6;chr6;chr6;chr6;chr6;chr6;chr6;chr6;chr6;chr6;chr6;chr6	2832332;2833512;2835856;2835856;2836108;2836108;2836108;2836108;2837882;2837882;2837882;2837882;2838549;2838549;2838549;2838549;2840419;2840419;2840419;2840419;2841216;2841597;2841812;2841812;2841812	2834012;2833699;2836023;2836023;2836250;2836250;2836250;2836250;2837999;2837999;2837999;2837999;2838686;2838686;2838686;2838686;2840594;2840594;2840485;2840594;2841475;2841862;2841848;2841959;2842006	-;-;-;-;-;-;-;-;-;-;-;-;-;-;-;-;-;-;-;-;-;-;-;-;-	3094	3133	9804	5586	3574	3076	6676	7572	5607	-0.0632709	0.725828	0.88955	5.27192	5.74919	5.48995	5.21947	5.26197	5.69544	5.78821	5.51081	no
ENSG00000021574	SPAST	protein_coding	chr2;chr2;chr2;chr2;chr2;chr2;chr2;chr2;chr2;chr2;chr2;chr2;chr2;chr2;chr2;chr2;chr2;chr2;chr2;chr2;chr2;chr2;chr2;chr2;chr2;chr2;chr2;chr2;chr2;chr2;chr2;chr2;chr2;chr2;chr2;chr2;chr2;chr2;chr2;chr2;chr2;chr2;chr2;chr2;chr2;chr2;chr2;chr2;chr2;chr2;chr2;chr2;chr2;chr2;chr2;chr2;chr2;chr2;chr2;chr2;chr2;chr2;chr2;chr2;chr2;chr2;chr2	32063611;32063611;32063707;32063968;32087492;32087492;32087492;32087492;32089522;32089522;32089522;32089522;32098796;32098796;32098796;32114638;32114638;32114638;32114638;32115702;32115702;32115702;32115702;32116119;32116119;32116119;32116119;32126948;32126948;32126948;32126948;32128408;32128408;32128408;32128408;32136563;32136563;32136563;32136563;32136877;32136877;32136877;32136877;32137109;321…	32064246;32064246;32064246;32064246;32087578;32087578;32087578;32087578;32089605;32089605;32089605;32089605;32098891;32098891;32098891;32114825;32114825;32114825;32114825;32115835;32115835;32115835;32115835;32116212;32116212;32116212;32116212;32127022;32127022;32127022;32127022;32128479;32128479;32128479;32128479;32136638;32136638;32136638;32136638;32136968;32136968;32136968;32136968;32137188;321…	+;+;+;+;+;+;+;+;+;+;+;+;+;+;+;+;+;+;+;+;+;+;+;+;+;+;+;+;+;+;+;+;+;+;+;+;+;+;+;+;+;+;+;+;+;+;+;+;+;+;+;+;+;+;+;+;+;+;+;+;+;+;+;+;+;+;+	5213	187	585	485	385	153	333	468	521	0.238188	0.284239	0.574103	1.22238	1.52078	1.70679	1.73038	1.07263	1.32453	1.58039	1.79052	no
ENSG00000021762	OSBPL5	protein_coding	chr11;chr11;chr11;chr11;chr11;chr11;chr11;chr11;chr11;chr11;chr11;chr11;chr11;chr11;chr11;chr11;chr11;chr11;chr11;chr11;chr11;chr11;chr11;chr11;chr11;chr11;chr11;chr11;chr11;chr11;chr11;chr11;chr11;chr11;chr11;chr11;chr11;chr11;chr11;chr11;chr11;chr11;chr11;chr11;chr11;chr11;chr11;chr11;chr11;chr11;chr11;chr11;chr11;chr11;chr11;chr11;chr11;chr11;chr11;chr11;chr11;chr11;chr11;chr11;chr11;chr11;chr…	3087116;3087116;3087121;3087379;3087580;3087906;3087916;3088001;3088178;3089846;3089846;3089846;3089846;3089846;3089846;3089846;3089846;3090558;3090558;3090558;3090558;3090558;3090558;3090558;3090558;3092432;3092432;3092432;3092432;3092432;3092432;3092432;3092867;3092867;3092867;3092867;3092867;3092867;3092867;3093385;3093527;3093527;3093527;3093527;3093527;3093527;3093527;3093746;3093746;3093746…	3088343;3088343;3088343;3087783;3088343;3088343;3088343;3088343;3088343;3089948;3089948;3089948;3089948;3089948;3089948;3089948;3089948;3090696;3090696;3090696;3090722;3090696;3090696;3090696;3090696;3092558;3092558;3092558;3092558;3092558;3092558;3092558;3093052;3093052;3093052;3093052;3093052;3093052;3093052;3093663;3093663;3093663;3093663;3093663;3093663;3093663;3093663;3093835;3093835;3093835…	-;-;-;-;-;-;-;-;-;-;-;-;-;-;-;-;-;-;-;-;-;-;-;-;-;-;-;-;-;-;-;-;-;-;-;-;-;-;-;-;-;-;-;-;-;-;-;-;-;-;-;-;-;-;-;-;-;-;-;-;-;-;-;-;-;-;-;-;-;-;-;-;-;-;-;-;-;-;-;-;-;-;-;-;-;-;-;-;-;-;-;-;-;-;-;-;-;-;-;-;-;-;-;-;-;-;-;-;-;-;-;-;-;-;-;-;-;-;-;-;-;-;-;-;-;-;-;-;-;-;-;-;-;-;-;-;-;-;-;-;-;-;-;-;-;-;-;-;-;-;-;-;-;-;-;-;-;-;-;-;-;-;-;-;-;-;-;-;-;-;-;-;-;-;-;-;-;-;-	7466	1205	1913	2473	1698	524	661	1211	932	1.23789	2.09973e-07	6.67991e-06	2.80714	2.39739	3.17977	3.0248	1.86325	1.62538	2.20048	2.0257	up
ENSG00000021776	AQR	protein_coding	chr15;chr15;chr15;chr15;chr15;chr15;chr15;chr15;chr15;chr15;chr15;chr15;chr15;chr15;chr15;chr15;chr15;chr15;chr15;chr15;chr15;chr15;chr15;chr15;chr15;chr15;chr15;chr15;chr15;chr15;chr15;chr15;chr15;chr15;chr15;chr15;chr15;chr15;chr15;chr15;chr15;chr15;chr15;chr15;chr15;chr15;chr15;chr15;chr15;chr15;chr15;chr15;chr15;chr15;chr15;chr15;chr15;chr15;chr15;chr15;chr15;chr15;chr15;chr15;chr15;chr15;chr…	34851782;34856351;34856500;34856827;34860042;34860042;34860042;34860042;34862867;34862867;34862867;34862867;34867524;34867524;34867524;34870752;34870752;34873828;34873828;34874677;34875935;34875935;34882502;34882502;34884525;34884525;34886526;34886526;34890215;34890215;34893663;34893663;34896897;34896897;34897559;34897559;34900622;34900622;34904336;34904336;34906519;34906545;34910135;34910135;349…	34857106;34857106;34857106;34857106;34860155;34860155;34860155;34860155;34863224;34863041;34863041;34863041;34870264;34867609;34867609;34870922;34870922;34874864;34873999;34874864;34876006;34876006;34882639;34882639;34884734;34884734;34886661;34886661;34890324;34890324;34893773;34893773;34896966;34896966;34897705;34897705;34900863;34900863;34904505;34904505;34906712;34906712;34910313;34910313;349…	-;-;-;-;-;-;-;-;-;-;-;-;-;-;-;-;-;-;-;-;-;-;-;-;-;-;-;-;-;-;-;-;-;-;-;-;-;-;-;-;-;-;-;-;-;-;-;-;-;-;-;-;-;-;-;-;-;-;-;-;-;-;-;-;-;-;-;-;-;-;-;-;-;-;-;-;-;-;-;-;-;-;-;-;-	13528	483	1855	2213	1225	523	837	2630	2424	0.0291445	0.88902	0.956235	1.21851	1.7156	2.31655	1.94197	1.2947	1.29704	2.40884	2.43547	no
ENSG00000022267	FHL1	protein_coding	chrX;chrX;chrX;chrX;chrX;chrX;chrX;chrX;chrX;chrX;chrX;chrX;chrX;chrX;chrX;chrX;chrX;chrX;chrX;chrX;chrX;chrX;chrX;chrX;chrX;chrX;chrX;chrX;chrX;chrX;chrX;chrX;chrX;chrX;chrX;chrX;chrX;chrX;chrX;chrX;chrX;chrX;chrX;chrX;chrX;chrX;chrX;chrX;chrX;chrX;chrX;chrX;chrX;chrX;chrX;chrX;chrX;chrX;chrX;chrX;chrX;chrX;chrX;chrX;chrX;chrX;chrX;chrX;chrX;chrX;chrX;chrX;chrX;chrX;chrX;chrX;chrX;chrX;chrX;chrX…	136147400;136147400;136147465;136147666;136148111;136148578;136167004;136168194;136169296;136169637;136169676;136169891;136169907;136169907;136169907;136169907;136169907;136169907;136169907;136169907;136169907;136169907;136169926;136196754;136196773;136197026;136197063;136204721;136204909;136206407;136206407;136206407;136206407;136206407;136206407;136206407;136206407;136206407;136206407;136206407…	136147628;136147628;136147628;136147878;136148146;136148737;136167077;136168267;136169980;136169733;136169733;136169980;136169980;136169980;136169980;136169980;136169980;136169980;136169980;136169980;136169980;136169980;136169980;136196863;136197134;136197134;136197134;136204939;136204939;136206588;136206588;136206588;136206588;136206588;136206588;136206588;136206588;136206588;136206588;136206588…	+;+;+;+;+;+;+;+;+;+;+;+;+;+;+;+;+;+;+;+;+;+;+;+;+;+;+;+;+;+;+;+;+;+;+;+;+;+;+;+;+;+;+;+;+;+;+;+;+;+;+;+;+;+;+;+;+;+;+;+;+;+;+;+;+;+;+;+;+;+;+;+;+;+;+;+;+;+;+;+;+;+;+;+;+;+;+;+;+;+;+;+;+;+;+;+;+;+;+;+;+;+;+;+;+;+;+;+;+;+	4945	336	455	260	472	1018	966	886	1218	-1.35896	6.15181e-05	0.00100455	1.81783	1.34075	1.18882	1.99856	3.12739	2.48568	2.31399	2.81992	down
ENSG00000022277	RTFDC1	protein_coding	chr20;chr20;chr20;chr20;chr20;chr20;chr20;chr20;chr20;chr20;chr20;chr20;chr20;chr20;chr20;chr20;chr20;chr20;chr20;chr20;chr20;chr20;chr20;chr20;chr20;chr20;chr20;chr20;chr20;chr20;chr20;chr20;chr20;chr20;chr20;chr20;chr20;chr20;chr20;chr20;chr20;chr20;chr20;chr20;chr20;chr20;chr20;chr20;chr20;chr20;chr20;chr20;chr20;chr20;chr20;chr20;chr20;chr20;chr20	56468585;56468591;56468614;56468658;56468678;56468679;56468686;56470600;56470600;56471614;56471614;56471614;56472326;56472326;56472326;56472326;56472326;56473301;56473301;56473301;56473301;56473301;56473301;56473301;56474678;56474678;56474678;56474678;56474678;56474678;56476985;56476985;56476985;56476985;56476985;56484111;56484111;56484111;56484111;56513315;56513315;56513315;56513315;56513391;565…	56468766;56468766;56468766;56468766;56468766;56468766;56468766;56470751;56470941;56471669;56471669;56471669;56472415;56472415;56472415;56472415;56472415;56473395;56473395;56473395;56473360;56473395;56473395;56473395;56474771;56474759;56474771;56474771;56474771;56474771;56477032;56477124;56477124;56477124;56477124;56484189;56484189;56484189;56484189;56513428;56513428;56513428;56513428;56513428;565…	+;+;+;+;+;+;+;+;+;+;+;+;+;+;+;+;+;+;+;+;+;+;+;+;+;+;+;+;+;+;+;+;+;+;+;+;+;+;+;+;+;+;+;+;+;+;+;+;+;+;+;+;+;+;+;+;+;+;+	4063	3129	7586	3482	2790	3078	6018	3344	3007	0.141244	0.42522	0.703853	4.88871	5.00467	4.45008	4.4953	4.88153	5.16533	4.26666	4.26396	no
ENSG00000022556	NLRP2	protein_coding	chr19;chr19;chr19;chr19;chr19;chr19;chr19;chr19;chr19;chr19;chr19;chr19;chr19;chr19;chr19;chr19;chr19;chr19;chr19;chr19;chr19;chr19;chr19;chr19;chr19;chr19;chr19;chr19;chr19;chr19;chr19;chr19;chr19;chr19;chr19;chr19;chr19;chr19;chr19;chr19;chr19;chr19;chr19;chr19;chr19;chr19;chr19;chr19;chr19;chr19;chr19;chr19;chr19;chr19;chr19;chr19;chr19;chr19;chr19;chr19;chr19;chr19;chr19;chr19;chr19;chr19;chr…	54953130;54953168;54965070;54965252;54965285;54965329;54965336;54965344;54966343;54966343;54966374;54966374;54966406;54969999;54969999;54969999;54969999;54969999;54969999;54969999;54969999;54969999;54969999;54969999;54969999;54970151;54970223;54973994;54974500;54974500;54974500;54974500;54974500;54974500;54974500;54974500;54974500;54974500;54974500;54974500;54974500;54974500;54976860;54977752;549…	54953285;54953369;54965129;54965377;54965377;54965377;54965377;54965377;54966467;54966467;54966467;54966471;54966467;54970295;54970153;54970295;54970295;54970295;54970295;54970295;54970295;54970295;54970295;54970295;54970295;54970295;54970295;54974124;54974544;54974544;54974544;54974544;54974544;54974544;54974544;54974544;54974544;54974544;54974544;54974544;54974544;54974544;54976958;54977823;549…	+;+;+;+;+;+;+;+;+;+;+;+;+;+;+;+;+;+;+;+;+;+;+;+;+;+;+;+;+;+;+;+;+;+;+;+;+;+;+;+;+;+;+;+;+;+;+;+;+;+;+;+;+;+;+;+;+;+;+;+;+;+;+;+;+;+;+;+;+;+;+;+;+;+;+;+;+;+;+;+;+;+;+;+;+;+;+;+;+;+;+;+;+;+;+;+;+;+;+;+;+;+;+;+;+;+;+;+;+;+;+;+;+;+;+;+;+;+;+;+;+;+;+;+;+;+;+;+;+;+;+;+;+;+;+;+;+;+;+;+;+;+;+;+;+;+;+;+;+	6313	168	637	312	371	87	240	386	261	0.712482	0.0662732	0.239924	0.992132	1.42274	1.13936	1.50824	0.602206	0.922501	1.23614	1.01248	no
ENSG00000022840	RNF10	protein_coding	chr12;chr12;chr12;chr12;chr12;chr12;chr12;chr12;chr12;chr12;chr12;chr12;chr12;chr12;chr12;chr12;chr12;chr12;chr12;chr12;chr12;chr12;chr12;chr12;chr12;chr12;chr12;chr12;chr12;chr12;chr12;chr12;chr12;chr12;chr12;chr12;chr12;chr12;chr12;chr12;chr12;chr12;chr12;chr12;chr12;chr12;chr12;chr12;chr12;chr12;chr12;chr12;chr12;chr12;chr12;chr12;chr12;chr12;chr12;chr12;chr12;chr12;chr12;chr12;chr12;chr12;chr…	120533480;120534351;120534356;120534588;120534658;120534658;120534812;120534854;120534872;120535426;120539368;120539368;120539368;120546405;120546405;120546405;120546405;120546405;120546405;120546457;120552499;120552499;120552499;120552499;120552499;120552499;120553930;120554350;120554718;120554718;120554718;120554718;120554718;120554771;120557282;120557282;120557282;120557282;120557282;120557282…	120533621;120534968;120534407;120534968;120534968;120534836;120534968;120534968;120534968;120535542;120539468;120539468;120539441;120546601;120546601;120546601;120546601;120546601;120546601;120546601;120552666;120552698;120552698;120552698;120552698;120552698;120554000;120554808;120554808;120554808;120554808;120554808;120554808;120554808;120557466;120557368;120557466;120557466;120557466;120557466…	+;+;+;+;+;+;+;+;+;+;+;+;+;+;+;+;+;+;+;+;+;+;+;+;+;+;+;+;+;+;+;+;+;+;+;+;+;+;+;+;+;+;+;+;+;+;+;+;+;+;+;+;+;+;+;+;+;+;+;+;+;+;+;+;+;+;+;+;+;+;+;+;+;+;+;+;+;+;+;+;+;+;+;+;+;+;+;+;+;+;+;+;+;+;+;+;+;+;+;+;+;+;+;+;+;+;+;+;+;+;+;+;+;+;+;+;+;+;+;+;+;+;+;+;+;+;+;+;+;+;+;+;+;+	5911	1581	8135	7376	5683	1675	5596	9579	7884	-0.0316194	0.886594	0.955183	3.45173	4.58056	4.97132	4.96244	3.5425	4.54211	5.20674	5.07989	no
ENSG00000022976	ZNF839	protein_coding	chr14;chr14;chr14;chr14;chr14;chr14;chr14;chr14;chr14;chr14;chr14;chr14;chr14;chr14;chr14;chr14;chr14;chr14;chr14;chr14;chr14;chr14;chr14;chr14;chr14;chr14;chr14;chr14;chr14;chr14;chr14;chr14;chr14;chr14;chr14;chr14;chr14;chr14;chr14;chr14;chr14;chr14;chr14;chr14;chr14;chr14;chr14;chr14;chr14;chr14;chr14;chr14;chr14;chr14;chr14;chr14;chr14;chr14;chr14;chr14;chr14;chr14;chr14;chr14;chr14;chr14;chr…	102317377;102319298;102319751;102319958;102325985;102325985;102325985;102325985;102326828;102331522;102331622;102331622;102331622;102331622;102331639;102331692;102331714;102334554;102334554;102334554;102334554;102334554;102334554;102334554;102334554;102334554;102334933;102335688;102335689;102335689;102335689;102335689;102335689;102335689;102335689;102335689;102336635;102336917;102338816;102338816…	102317666;102319518;102320053;102320053;102326887;102326887;102326887;102326887;102326887;102331846;102331846;102331846;102331846;102331846;102331846;102331846;102331846;102334646;102334646;102334646;102334646;102334646;102334646;102334646;102334646;102334646;102335838;102335838;102335838;102335838;102335838;102335838;102335838;102335838;102335838;102335838;102336719;102337726;102338953;102338953…	+;+;+;+;+;+;+;+;+;+;+;+;+;+;+;+;+;+;+;+;+;+;+;+;+;+;+;+;+;+;+;+;+;+;+;+;+;+;+;+;+;+;+;+;+;+;+;+;+;+;+;+;+;+;+;+;+;+;+;+;+;+;+;+;+;+;+;+;+;+;+;+	5590	81	614	312	210	51	282	476	355	0.156445	0.662365	0.855116	0.621599	1.5007	1.23781	1.12378	0.425409	1.12972	1.53006	1.35771	no
ENSG00000023041	ZDHHC6	protein_coding	chr10;chr10;chr10;chr10;chr10;chr10;chr10;chr10;chr10;chr10;chr10;chr10;chr10;chr10;chr10;chr10;chr10;chr10;chr10;chr10;chr10;chr10;chr10;chr10;chr10;chr10;chr10;chr10;chr10;chr10;chr10	112430300;112430724;112430809;112430824;112432240;112432240;112432240;112432240;112432376;112432376;112432376;112432376;112433240;112433240;112433240;112433240;112433541;112434297;112434297;112438336;112438336;112440534;112440534;112442192;112442192;112443515;112443515;112445170;112445170;112446705;112446705	112430907;112430907;112430907;112430907;112432286;112432286;112432286;112432286;112432521;112432521;112432521;112432521;112433281;112433485;112433281;112433281;112433570;112434464;112434464;112438389;112438389;112440695;112440695;112442351;112442351;112443594;112443606;112445650;112445650;112446901;112446914	-;-;-;-;-;-;-;-;-;-;-;-;-;-;-;-;-;-;-;-;-;-;-;-;-;-;-;-;-;-;-	2404	2553	11144	4446	3156	2121	7062	5041	4538	0.105397	0.631923	0.837965	5.33886	6.28954	5.52392	5.39941	5.09446	6.13316	5.56964	5.56841	no
ENSG00000023191	RNH1	protein_coding	chr11;chr11;chr11;chr11;chr11;chr11;chr11;chr11;chr11;chr11;chr11;chr11;chr11;chr11;chr11;chr11;chr11;chr11;chr11;chr11;chr11;chr11;chr11;chr11;chr11;chr11;chr11;chr11;chr11;chr11;chr11;chr11;chr11;chr11;chr11;chr11;chr11;chr11;chr11;chr11;chr11;chr11;chr11;chr11;chr11;chr11;chr11;chr11;chr11;chr11;chr11;chr11;chr11;chr11;chr11;chr11;chr11;chr11;chr11;chr11;chr11;chr11;chr11;chr11;chr11;chr11;chr…	494512;494513;494515;494515;494516;494523;494544;494546;494548;494552;494561;494883;494883;494883;494883;494883;494883;494883;494883;494883;494883;495008;497971;497971;497971;497971;497971;497971;497971;497971;497971;497971;497971;497971;498457;498457;498457;498457;498457;498457;498457;498457;498457;498457;498457;498457;498763;498763;498763;498763;498763;498763;498763;498763;498763;498763;498763;…	494778;494778;494778;494778;494778;494778;495053;494778;494778;494778;494778;495053;495053;495053;495053;495053;495053;495053;495053;495053;495053;495053;498141;498141;498141;498141;498141;498141;498141;498141;498141;498141;498141;498141;498515;498627;498627;498627;498627;498627;498627;498627;498627;498627;498627;498627;498933;498933;498933;498933;498929;498933;498933;498933;498933;498933;498933;…	-;-;-;-;-;-;-;-;-;-;-;-;-;-;-;-;-;-;-;-;-;-;-;-;-;-;-;-;-;-;-;-;-;-;-;-;-;-;-;-;-;-;-;-;-;-;-;-;-;-;-;-;-;-;-;-;-;-;-;-;-;-;-;-;-;-;-;-;-;-;-;-;-;-;-;-;-;-;-;-;-;-;-;-;-;-;-;-;-;-;-;-;-;-;-;-;-;-;-;-;-;-;-;-;-;-;-;-;-;-;-;-;-;-;-;-;-;-;-;-;-;-;-;-;-;-;-;-;-;-;-;-;-;-;-;-;-;-;-;-;-;-;-;-;-;-;-;-;-;-;-;-;-;-;-;-;-;-;-;-;-	7374	5108	10510	5988	4338	6779	9976	6067	5559	-0.116189	0.458294	0.732306	4.7413	4.62898	4.37599	4.28283	5.15207	5.03842	4.26619	4.28919	no
ENSG00000023228	NDUFS1	protein_coding	chr2;chr2;chr2;chr2;chr2;chr2;chr2;chr2;chr2;chr2;chr2;chr2;chr2;chr2;chr2;chr2;chr2;chr2;chr2;chr2;chr2;chr2;chr2;chr2;chr2;chr2;chr2;chr2;chr2;chr2;chr2;chr2;chr2;chr2;chr2;chr2;chr2;chr2;chr2;chr2;chr2;chr2;chr2;chr2;chr2;chr2;chr2;chr2;chr2;chr2;chr2;chr2;chr2;chr2;chr2;chr2;chr2;chr2;chr2;chr2;chr2;chr2;chr2;chr2;chr2;chr2;chr2;chr2;chr2;chr2;chr2;chr2;chr2;chr2;chr2;chr2;chr2;chr2;chr2;chr2…	206114817;206123111;206123819;206123945;206123956;206124101;206124101;206126539;206126539;206126539;206126539;206126539;206126539;206126539;206126710;206126710;206126710;206126710;206126710;206126710;206126710;206127560;206127797;206127797;206127797;206127797;206127797;206127797;206127797;206130088;206130088;206130088;206130088;206130088;206130088;206130088;206130088;206132945;206132945;206132945…	206124276;206124276;206124276;206124276;206124276;206124276;206124276;206126611;206126611;206126611;206126611;206126611;206126611;206126611;206126844;206126844;206126844;206126844;206126844;206126844;206126844;206127972;206127972;206127972;206127972;206127972;206127972;206127972;206127972;206130242;206130242;206130242;206130242;206130242;206130242;206130242;206130242;206133105;206132969;206133105…	-;-;-;-;-;-;-;-;-;-;-;-;-;-;-;-;-;-;-;-;-;-;-;-;-;-;-;-;-;-;-;-;-;-;-;-;-;-;-;-;-;-;-;-;-;-;-;-;-;-;-;-;-;-;-;-;-;-;-;-;-;-;-;-;-;-;-;-;-;-;-;-;-;-;-;-;-;-;-;-;-;-;-;-;-;-;-;-;-;-;-;-;-;-;-;-;-;-;-;-;-;-;-;-;-;-;-;-;-;-;-;-;-;-;-;-;-;-;-;-;-;-;-;-;-;-;-;-;-;-;-;-;-;-;-;-;-;-;-;-	12268	945	4308	2785	1997	695	3162	3171	2825	0.0620543	0.826993	0.932098	1.94975	2.77608	2.706	2.61104	1.64595	2.82182	2.75081	2.73696	no
ENSG00000023287	RB1CC1	protein_coding	chr8;chr8;chr8;chr8;chr8;chr8;chr8;chr8;chr8;chr8;chr8;chr8;chr8;chr8;chr8;chr8;chr8;chr8;chr8;chr8;chr8;chr8;chr8;chr8;chr8;chr8;chr8;chr8;chr8;chr8;chr8;chr8;chr8;chr8;chr8;chr8;chr8;chr8;chr8;chr8;chr8;chr8;chr8;chr8;chr8;chr8;chr8;chr8;chr8;chr8;chr8;chr8;chr8;chr8;chr8;chr8;chr8;chr8;chr8;chr8;chr8;chr8;chr8;chr8;chr8;chr8;chr8;chr8;chr8;chr8;chr8;chr8;chr8;chr8;chr8;chr8;chr8;chr8;chr8;chr8…	52622456;52622459;52623329;52623584;52623714;52624717;52624717;52624717;52624717;52628032;52628032;52628041;52628041;52630470;52630470;52630470;52630470;52634921;52634921;52634921;52634921;52636015;52636015;52636015;52636015;52642351;52642351;52642351;52642704;52642704;52642704;52645702;52645702;52656008;52656008;52657885;52657998;52657998;52657998;52658873;52658873;52658873;52660596;52660596;526…	52623859;52623859;52623471;52623727;52623859;52624787;52624787;52624787;52624787;52628168;52628168;52628168;52628168;52630528;52630528;52630528;52630528;52634968;52634968;52634968;52634968;52636069;52636034;52636069;52636069;52642591;52642591;52642591;52643243;52642812;52642812;52645867;52645867;52657908;52657908;52657908;52658124;52658124;52658124;52658976;52658976;52658976;52660657;52660657;526…	-;-;-;-;-;-;-;-;-;-;-;-;-;-;-;-;-;-;-;-;-;-;-;-;-;-;-;-;-;-;-;-;-;-;-;-;-;-;-;-;-;-;-;-;-;-;-;-;-;-;-;-;-;-;-;-;-;-;-;-;-;-;-;-;-;-;-;-;-;-;-;-;-;-;-;-;-;-;-;-;-;-;-;-;-;-	7615	1187	4707	3146	2674	1077	2907	4488	3891	-0.00565451	0.978478	0.992929	2.7642	3.4979	3.46661	3.5876	2.65912	3.32065	3.81428	3.76277	no
ENSG00000023318	ERP44	protein_coding	chr9;chr9;chr9;chr9;chr9;chr9;chr9;chr9;chr9;chr9;chr9;chr9	99979179;99984967;100006506;100007578;100016322;100018256;100020616;100022042;100052417;100057820;100060100;100098784	99982713;99985069;100006647;100007689;100016438;100018313;100020731;100022226;100052532;100057859;100060172;100099040	-;-;-;-;-;-;-;-;-;-;-;-	4854	2838	13731	5552	4441	3303	10076	4668	3832	0.246562	0.318047	0.61089	4.50662	5.58871	4.8499	4.89325	4.73222	5.64071	4.48042	4.3524	no
ENSG00000023330	ALAS1	protein_coding	chr3;chr3;chr3;chr3;chr3;chr3;chr3;chr3;chr3;chr3;chr3;chr3;chr3;chr3;chr3;chr3;chr3;chr3;chr3;chr3;chr3;chr3;chr3;chr3;chr3;chr3;chr3;chr3;chr3;chr3;chr3;chr3;chr3;chr3;chr3;chr3;chr3;chr3;chr3;chr3;chr3;chr3;chr3;chr3;chr3;chr3;chr3;chr3;chr3;chr3;chr3;chr3	52198086;52198094;52198132;52198144;52198672;52198672;52199210;52199210;52199221;52199221;52202507;52202507;52202507;52202507;52203863;52203863;52203863;52203863;52204693;52204693;52204693;52204693;52205839;52205839;52205839;52205839;52206572;52206572;52206572;52206572;52206632;52208083;52208083;52208083;52208083;52211283;52211283;52211283;52211283;52211283;52211452;52212258;52212258;52212258;522…	52198255;52198255;52198255;52198255;52198848;52198848;52199440;52199440;52199440;52199440;52202734;52202734;52202734;52202734;52204012;52204012;52204012;52204012;52204915;52204915;52204915;52204915;52206023;52206023;52206023;52206023;52206751;52206751;52206751;52206751;52206751;52208247;52208247;52208247;52208247;52211551;52211551;52211551;52211551;52211551;52211551;52212420;52212420;52212507;522…	+;+;+;+;+;+;+;+;+;+;+;+;+;+;+;+;+;+;+;+;+;+;+;+;+;+;+;+;+;+;+;+;+;+;+;+;+;+;+;+;+;+;+;+;+;+;+;+;+;+;+;+	2536	675	2695	1046	893	676	2803	989	595	0.119675	0.682818	0.866956	3.44534	4.22523	3.46448	3.59129	3.46207	4.75662	3.27004	2.75992	no
ENSG00000023445	BIRC3	protein_coding	chr11;chr11;chr11;chr11;chr11;chr11;chr11;chr11;chr11;chr11;chr11;chr11;chr11;chr11;chr11;chr11;chr11;chr11;chr11;chr11;chr11;chr11;chr11;chr11;chr11;chr11;chr11;chr11;chr11;chr11;chr11;chr11;chr11;chr11;chr11;chr11;chr11;chr11;chr11;chr11;chr11;chr11;chr11;chr11	102317450;102317484;102317495;102317502;102317563;102319877;102319877;102320286;102321837;102321837;102321837;102321837;102321837;102324456;102324461;102325221;102325466;102325466;102325466;102325466;102326729;102328052;102328052;102328052;102328052;102328897;102328897;102328897;102328897;102330999;102330999;102330999;102330999;102335966;102335966;102335966;102336521;102336760;102336760;102336760…	102317571;102317571;102317571;102317571;102317571;102320006;102320006;102320400;102321900;102322128;102322242;102325362;102321895;102325362;102325362;102325362;102325565;102325565;102325565;102325565;102326851;102328130;102328130;102328130;102328130;102328945;102328945;102328945;102328945;102331054;102331241;102331241;102331241;102336220;102336220;102336220;102336801;102336801;102336801;102336801…	+;+;+;+;+;+;+;+;+;+;+;+;+;+;+;+;+;+;+;+;+;+;+;+;+;+;+;+;+;+;+;+;+;+;+;+;+;+;+;+;+;+;+;+	7518	2173	3337	2123	2816	4058	3716	5521	5893	-0.796921	0.00154624	0.0147303	3.55375	3.06942	2.97688	3.67322	4.41212	3.66011	4.11124	4.34264	no
ENSG00000023516	AKAP11	protein_coding	chr13;chr13;chr13;chr13;chr13;chr13;chr13;chr13;chr13;chr13;chr13;chr13;chr13	42272153;42285986;42286300;42292385;42295695;42297048;42298533;42299363;42308454;42313047;42313894;42317528;42319088	42272228;42286035;42286399;42292501;42295742;42297182;42298797;42303863;42308609;42313130;42313940;42317688;42323267	+;+;+;+;+;+;+;+;+;+;+;+;+	9920	279	1215	336	360	234	545	659	516	0.0651232	0.777773	0.912627	1.03236	1.60425	0.867388	1.097	0.915872	1.19785	1.30621	1.18905	no
ENSG00000023572	GLRX2	protein_coding	chr1;chr1;chr1;chr1;chr1;chr1;chr1;chr1;chr1;chr1;chr1;chr1	193096468;193096468;193096667;193097584;193097584;193097584;193101141;193101141;193101141;193105264;193105517;193105618	193096759;193096759;193096759;193097760;193097760;193097760;193101204;193101204;193101204;193105431;193106114;193106057	-;-;-;-;-;-;-;-;-;-;-;-	1299	256	400	236	172	242	282	230	131	0.302425	0.258954	0.547593	3.05745	2.61583	2.43875	2.36629	3.00054	2.61189	2.30034	1.79977	no
ENSG00000023608	SNAPC1	protein_coding	chr14;chr14;chr14;chr14;chr14;chr14;chr14;chr14;chr14;chr14	61762357;61766876;61767212;61768636;61776095;61778072;61778848;61782247;61792807;61794949	61762588;61767035;61767352;61768740;61776253;61778140;61778910;61782397;61792902;61796428	+;+;+;+;+;+;+;+;+;+	2656	71	216	89	76	101	151	255	209	-0.696961	0.0153924	0.0859381	0.995368	1.2356	0.860405	0.924602	1.28063	1.22591	1.64557	1.55405	no
[truncated: 16,569 more rows]

## Sheet: DEG_p0.05log2FC1
geneid	symbol	biotype	Chr	Start	End	Strand	Length	T+P-1	T+P-2	T+P-3	T+P-4	T-P-1	T-P-2	T-P-3	T-P-4	log2FoldChange	pvalue	padj	T+P-1	T+P-2	T+P-3	T+P-4	T-P-1	T-P-2	T-P-3	T-P-4	sig
[truncated: 1,829 more rows]
